# Supplementary material for: High-Throughput Identification of Putative Antimicrobial Peptides from Multi-Omics Data of the Lined Seahorse (Hippocampus erectus)
Source: Mar Drugs. 2019 Dec 29;18(1):30. doi: 10.3390/md18010030 (PMC7024384; doi:10.3390/md18010030)
Supplement: Supplementary file 1 [file marinedrugs-18-00030-s001.zip]

Archive with 9 entries (9 files):
- File S1.xlsx
- File S2.xlsx
- File S3.xlsx
- File S4.xlsx
- File S5.docx
- File S6.xlsx
- File S7.xlsx
- File S8.xlsx
- Table S1.docx
