# Supplementary material for: High-Throughput Identification of Putative Antimicrobial Peptides from Multi-Omics Data of the Lined Seahorse (Hippocampus erectus)
Source: Mar Drugs. 2019 Dec 29;18(1):30. doi: 10.3390/md18010030 (PMC7024384; doi:10.3390/md18010030)
Supplement: Supplementary file 1 [file marinedrugs-18-00030-s001.zip › File S2.xlsx]

## Sheet: gene set
#GeneID	originalLength	predict_bg	predict_ed	strand	chr	chr_bg	chr_ed	alignRate	score	identity
APD1157-D1	65	8	62	+	H.erectus.021932	6256	6414	0.8462	57.8	45.28
APD1372-D1	77	2	73	+	H.erectus.021417	4	219	0.9351	136.08	62.5
APD1474-D1	36	1	36	+	H.erectus.020278	490	597	1	85.58	88.89
APD1474-D2	36	1	36	+	H.erectus.021853	58	165	1	68.09	75
APD1477-D1	28	1	27	+	H.erectus.002026	232	312	0.9643	60.22	85.19
APD1477-D2	28	1	27	+	H.erectus.000259	1558	1638	0.9643	47.72	66.67
APD1479-D1	52	2	52	+	H.erectus.018770	232	384	0.9808	45.76	43.14
APD1522-D1	47	2	47	+	H.erectus.012638	4768	4899	0.9787	43.83	50
APD1522-D2	47	2	47	+	H.erectus.018093	4486	4617	0.9787	42.83	50
APD1540-D1	81	7	81	+	H.erectus.013976	460	687	0.9259	56.98	29.33
APD1575-D1	96	1	92	+	H.erectus.001885	1558	1833	0.9583	193.16	73.91
APD1575-D10	96	2	92	+	H.erectus.018385	997	1260	0.9479	72.39	46.51
APD1575-D11	96	2	90	+	H.erectus.012583	2290	2541	0.9271	84.97	46.43
APD1575-D12	96	2	88	+	H.erectus.005720	340	582	0.9062	68.15	46.91
APD1575-D13	96	21	94	+	H.erectus.016850	4102	4329	0.7708	57.82	48.61
APD1575-D14	96	1	88	+	H.erectus.021929	2197	2448	0.9167	80.61	45.24
APD1575-D15	96	4	89	+	H.erectus.010716	2476	2721	0.8958	73.76	45.12
APD1575-D16	96	2	88	+	H.erectus.000392	1006	1260	0.9062	72.37	40.48
APD1575-D17	96	15	92	+	H.erectus.008913	1057	1278	0.8125	64.81	45.95
APD1575-D18	96	4	89	+	H.erectus.001871	2830	3075	0.8958	70.89	45.68
APD1575-D19	96	1	91	+	H.erectus.016294	850	1107	0.9479	61.36	41.86
APD1575-D2	96	2	90	+	H.erectus.001970	766	1017	0.9271	91.35	52.38
APD1575-D21	96	1	91	+	H.erectus.000021	481	738	0.9479	61.36	41.86
APD1575-D22	96	2	87	+	H.erectus.009177	1483	1725	0.8958	80.95	44.44
APD1575-D23	96	3	91	+	H.erectus.021906	493	732	0.9271	64.75	45
APD1575-D24	96	3	91	+	H.erectus.021905	493	732	0.9271	64.75	45
APD1575-D25	96	18	88	+	H.erectus.008571	2080	2277	0.7396	65.12	53.03
APD1575-D26	96	18	87	+	H.erectus.011359	1417	1611	0.7292	66.57	52.31
APD1575-D28	96	18	87	+	H.erectus.016614	2896	3090	0.7292	71.05	53.85
APD1575-D3	96	2	87	+	H.erectus.020726	1279	1521	0.8958	98.97	54.32
APD1575-D30	96	17	87	+	H.erectus.008572	457	654	0.7396	69.53	51.52
APD1575-D31	96	1	94	+	H.erectus.018541	472	726	0.9792	58.87	41.18
APD1575-D32	96	2	88	+	H.erectus.011362	547	804	0.9062	59.68	40.96
APD1575-D33	96	18	91	+	H.erectus.015157	5536	5739	0.7708	64.31	51.47
APD1575-D35	96	1	88	+	H.erectus.015181	1258	1512	0.9167	54.69	42.68
APD1575-D37	96	18	87	+	H.erectus.010715	2221	2421	0.7292	73.97	49.25
APD1575-D38	96	17	89	+	H.erectus.010965	1258	1461	0.7604	73.08	51.47
APD1575-D39	96	18	91	+	H.erectus.007452	751	957	0.7708	68.46	46.38
APD1575-D4	96	1	88	+	H.erectus.009180	1171	1419	0.9167	97.69	51.81
APD1575-D40	96	18	87	+	H.erectus.008160	1690	1884	0.7292	68.86	52.31
APD1575-D41	96	2	91	+	H.erectus.006352	2452	2715	0.9375	63.07	38.64
APD1575-D42	96	2	87	+	H.erectus.020746	13483	13731	0.8958	62.96	41.46
APD1575-D44	96	1	91	+	H.erectus.021923	3547	3801	0.9479	47.26	40.48
APD1575-D47	96	5	89	+	H.erectus.013896	2122	2361	0.8854	63.29	41.25
APD1575-D48	96	3	91	+	H.erectus.008000	1927	2184	0.9271	59.59	39.29
APD1575-D49	96	10	94	+	H.erectus.018540	685	912	0.8854	57.23	42.11
APD1575-D5	96	2	93	+	H.erectus.001859	1294	1554	0.9583	93.15	48.28
APD1575-D50	96	2	94	+	H.erectus.006162	931	1206	0.9688	43.06	36.36
APD1575-D51	96	18	91	+	H.erectus.001735	277	486	0.7708	40.91	36.23
APD1575-D52	96	1	96	+	H.erectus.012733	1828	2103	1	40.92	35.56
APD1575-D53	96	1	87	+	H.erectus.009178	850	1095	0.9062	70.73	37.8
APD1575-D54	96	2	91	+	H.erectus.004588	535	783	0.9375	51.35	37.35
APD1575-D55	96	18	89	+	H.erectus.007145	913	1113	0.75	53.35	43.28
APD1575-D56	96	10	88	+	H.erectus.009984	1606	1830	0.8229	52.85	41.33
APD1575-D57	96	2	88	+	H.erectus.013131	637	900	0.9062	48.3	36.47
APD1575-D58	96	6	88	+	H.erectus.010123	2698	2997	0.8646	36.04	41.98
APD1575-D59	96	18	87	+	H.erectus.020672	1765	1959	0.7292	45.3	43.08
APD1575-D6	96	1	92	+	H.erectus.016615	1150	1416	0.9583	85.49	48.28
APD1575-D60	96	2	89	+	H.erectus.000914	532	792	0.9167	34.52	36.14
APD1575-D61	96	2	91	+	H.erectus.022148	550	810	0.9375	35.45	37.35
APD1575-D62	96	1	88	+	H.erectus.009179	673	921	0.9167	61.29	36.14
APD1575-D63	96	18	91	+	H.erectus.001247	5044	5259	0.7708	52.34	42.25
APD1575-D64	96	3	91	+	H.erectus.015674	487	726	0.9271	51.79	36.25
APD1575-D65	96	1	91	+	H.erectus.004587	706	957	0.9479	47.65	34.52
APD1575-D66	96	36	91	+	H.erectus.011312	1045	1206	0.5833	52.08	42.59
APD1575-D67	96	2	90	+	H.erectus.007643	511	771	0.9271	34.77	33.73
APD1575-D68	96	16	80	+	H.erectus.014211	169	336	0.6771	38.19	46.43
APD1575-D7	96	2	89	+	H.erectus.003491	4108	4383	0.9167	75.65	49.41
APD1676-D1	42	5	42	+	H.erectus.013808	1939	2052	0.9048	83.77	92.11
APD1676-D2	42	5	42	+	H.erectus.009031	1900	2013	0.9048	79.77	89.47
APD1796-D1	42	1	42	+	H.erectus.021025	13	138	1	106.69	92.86
APD2012-D1	32	1	32	+	H.erectus.012085	5407	5502	1	72.53	96.88
APD2030-D16	74	1	74	+	H.erectus.012807	1141	1362	1	169.56	95.95
APD2030-D22	74	1	74	+	H.erectus.021549	211	432	1	175.06	100
APD2030-D23	74	1	74	-	H.erectus.012809	211	432	1	169.56	95.95
APD2030-D25	74	13	74	-	H.erectus.021555	13	198	0.8378	147.05	100
APD2030-D26	74	13	74	-	H.erectus.021554	13	198	0.8378	147.05	100
APD2030-D27	74	1	74	-	H.erectus.012810	211	432	1	170.56	97.3
APD2030-D28	74	13	74	-	H.erectus.012821	13	198	0.8378	141.55	95.16
APD2030-D29	74	13	74	-	H.erectus.012820	13	198	0.8378	141.55	95.16
APD2030-D3	74	1	74	+	H.erectus.021541	229	450	1	175.06	100
APD2030-D30	74	13	74	-	H.erectus.012818	13	198	0.8378	141.55	95.16
APD2030-D31	74	1	74	-	H.erectus.021548	382	603	1	175.06	100
APD2030-D34	74	13	74	-	H.erectus.012819	13	198	0.8378	121.07	85.48
APD2030-D37	74	1	72	+	H.erectus.014790	22	234	0.973	56.48	43.66
APD2030-D38	74	1	72	+	H.erectus.019045	1	222	0.973	57.33	43.06
APD2030-D39	74	1	65	+	H.erectus.001337	1	204	0.8784	55.81	41.54
APD2030-D40	74	1	73	+	H.erectus.017749	1	213	0.9865	42.92	36.62
APD2030-D41	74	1	72	+	H.erectus.011601	1	222	0.973	48.51	36.62
APD2030-D42	74	13	72	+	H.erectus.000938	10	189	0.8108	53.62	40
APD2030-D43	74	1	71	+	H.erectus.010323	457	669	0.9595	43.17	32.39
APD2030-D44	74	9	71	+	H.erectus.020723	355	543	0.8514	47.12	34.92
APD2030-D45	74	8	74	+	H.erectus.009321	2170	2370	0.9054	43.08	29.85
APD2030-D7	74	1	74	+	H.erectus.021546	229	450	1	175.06	100
APD2030-D9	74	1	74	+	H.erectus.012814	211	432	1	170.56	97.3
APD2070-D1	149	15	146	+	H.erectus.003965	3178	3543	0.8859	62.23	38.66
APD2070-D10	149	15	146	+	H.erectus.012440	3235	3600	0.8859	59.15	35.59
APD2070-D11	149	10	80	+	H.erectus.010987	58	255	0.4765	41.49	39.39
APD2070-D12	149	35	146	+	H.erectus.001433	706	1014	0.7517	70.83	39.22
APD2070-D13	149	26	146	+	H.erectus.008813	790	1128	0.8121	63.13	36.04
APD2070-D14	149	13	83	+	H.erectus.019111	1147	1341	0.4765	35.05	40.62
APD2070-D15	149	15	115	+	H.erectus.009837	5188	5463	0.6779	42.72	32.97
APD2070-D2	149	15	146	+	H.erectus.000371	2644	3009	0.8859	58.01	35.59
APD2070-D25	149	15	149	+	H.erectus.000264	1411	1788	0.906	46.25	27.78
APD2070-D26	149	14	149	+	H.erectus.018783	88	486	0.9128	41.04	26.36
APD2070-D31	149	13	118	+	H.erectus.015768	691	987	0.7114	47.2	31.31
APD2070-D32	149	38	148	+	H.erectus.010838	1762	2139	0.745	32.35	27.27
APD2070-D33	149	49	145	+	H.erectus.013260	169	435	0.651	38.22	33.71
APD2070-D4	149	13	146	+	H.erectus.011567	4204	4575	0.8993	58.17	36.36
APD2070-D5	149	14	146	+	H.erectus.016003	9817	10185	0.8926	49.19	34.45
APD2070-D7	149	13	146	+	H.erectus.018905	2719	3090	0.8993	49.57	33.06
APD2070-D9	149	15	147	+	H.erectus.004910	1009	1386	0.8926	45.52	31.71
APD2071-D13	149	14	146	+	H.erectus.016983	3880	4260	0.8926	41.24	29.6
APD2071-D14	149	15	147	+	H.erectus.012532	70	465	0.8926	37.78	30.71
APD2071-D15	149	14	145	+	H.erectus.009129	310	684	0.8859	45.62	29.03
APD2071-D2	149	14	145	+	H.erectus.015764	520	894	0.8859	48.39	33.6
APD2071-D20	149	14	146	+	H.erectus.014253	2173	2544	0.8926	43.02	31.15
APD2071-D21	149	14	145	+	H.erectus.009104	157	525	0.8859	52.25	30.08
APD2071-D26	149	14	137	+	H.erectus.013947	4561	4905	0.8322	35.86	30.97
APD2071-D7	149	14	88	+	H.erectus.015767	172	390	0.5034	44.59	39.73
APD2075-D1	69	5	62	+	H.erectus.019941	79	249	0.8406	46.37	36.84
APD2076-D2	73	8	67	+	H.erectus.009966	85	267	0.8219	60.33	46.67
APD2078-D1	73	2	71	+	H.erectus.012005	79	291	0.9589	65.48	44.29
APD2081-D1	73	4	66	+	H.erectus.007365	76	258	0.863	42.45	41.67
APD2082-D1	68	1	68	+	H.erectus.011957	22	222	1	87.19	52.24
APD2082-D2	68	1	66	+	H.erectus.007441	70	264	0.9706	77.19	41.54
APD2088-D2	75	8	69	+	H.erectus.011639	82	267	0.8267	56.43	40.32
APD2088-D3	75	8	66	+	H.erectus.009745	82	258	0.7867	52.61	38.98
APD208-D1	32	1	32	+	H.erectus.017731	271	366	1	78.31	96.88
APD208-D2	32	1	30	+	H.erectus.017465	217	306	0.9375	71.49	96.67
APD2095-D1	107	6	104	+	H.erectus.006098	124	387	0.9252	61.37	40.7
APD2122-D1	19	1	19	+	H.erectus.018102	130	186	1	46.83	94.74
APD2225-D1	43	6	43	+	H.erectus.004242	76	189	0.8837	87.7	76.32
APD2343-D1	99	4	86	+	H.erectus.000011	7	255	0.8384	103.34	49.4
APD2343-D2	99	3	96	+	H.erectus.021786	1270	1536	0.9495	58.98	39.77
APD2343-D6	99	18	95	+	H.erectus.001285	3157	3396	0.7879	63.64	41.03
APD2343-D9	99	5	95	+	H.erectus.001287	268	543	0.9192	48.98	30.77
APD2388-D1	58	5	57	+	H.erectus.017653	1087	1245	0.9138	66.12	47.17
APD2388-D10	58	5	55	+	H.erectus.011240	1135	1287	0.8793	53.88	45.1
APD2388-D11	58	5	57	+	H.erectus.010611	694	852	0.9138	59.12	41.51
APD2388-D12	58	5	55	+	H.erectus.019118	1213	1365	0.8793	56.87	45.1
APD2388-D15	58	2	55	+	H.erectus.017114	598	759	0.931	54.09	40.74
APD2388-D16	58	5	55	+	H.erectus.011080	9265	9417	0.8793	54.37	43.14
APD2388-D22	58	4	55	+	H.erectus.006775	1984	2139	0.8966	48.93	38.46
APD2388-D24	58	2	55	+	H.erectus.009428	2734	2895	0.931	55.07	35.19
APD2388-D26	58	3	56	+	H.erectus.015412	15145	15306	0.931	47.44	35.19
APD2388-D27	58	4	53	+	H.erectus.017462	1288	1437	0.8621	46.07	38
APD2388-D28	58	18	55	+	H.erectus.020260	1	114	0.6552	49.27	47.37
APD2388-D29	58	12	55	+	H.erectus.002573	3190	3321	0.7586	50.72	40.91
APD2388-D3	58	5	57	+	H.erectus.020545	391	549	0.9138	62.12	45.28
APD2388-D30	58	12	55	+	H.erectus.010921	2500	2631	0.7586	50.22	40.91
APD2388-D31	58	5	57	+	H.erectus.022226	256	414	0.9138	44.13	33.96
APD2388-D5	58	5	55	+	H.erectus.006070	1060	1212	0.8793	53.37	47.06
APD2388-D7	58	3	55	+	H.erectus.015279	7993	8151	0.9138	63.8	43.4
APD2388-D8	58	11	55	+	H.erectus.013897	940	1074	0.7759	56.04	48.89
APD2453-D1	48	1	48	+	H.erectus.005757	1	144	1	91.94	81.25
APD2453-D10	48	1	48	+	H.erectus.009492	448	588	1	57.78	53.19
APD2453-D11	48	1	48	+	H.erectus.015860	574	714	1	57.78	53.19
APD2453-D12	48	4	45	+	H.erectus.020263	28	156	0.875	54.46	54.76
APD2453-D13	48	1	42	+	H.erectus.017396	1	123	0.875	50.3	51.22
APD2453-D14	48	2	48	+	H.erectus.001900	334	471	0.9792	48.74	50
APD2453-D15	48	4	42	+	H.erectus.006847	115	231	0.8125	57.49	53.85
APD2453-D16	48	4	45	+	H.erectus.005766	25	150	0.875	53.36	47.62
APD2453-D17	48	1	42	+	H.erectus.014344	43	168	0.875	43.7	47.62
APD2453-D18	48	1	48	+	H.erectus.001824	1	144	1	44.48	39.58
APD2453-D19	48	1	48	+	H.erectus.001823	1	144	1	44.48	39.58
APD2453-D2	48	1	48	+	H.erectus.013619	1621	1764	1	83.45	70.83
APD2453-D20	48	1	42	+	H.erectus.005538	1	123	0.875	44.3	43.9
APD2453-D21	48	4	40	+	H.erectus.015536	76	186	0.7708	44.39	48.65
APD2453-D22	48	1	38	+	H.erectus.002030	37	150	0.7917	41.47	47.37
APD2453-D23	48	4	40	+	H.erectus.018001	298	408	0.7708	41.89	43.24
APD2453-D3	48	1	48	+	H.erectus.008823	2071	2214	1	72.97	68.75
APD2453-D4	48	1	48	+	H.erectus.019960	1900	2043	1	67.47	62.5
APD2453-D5	48	1	48	+	H.erectus.005031	1	144	1	70.44	56.25
APD2453-D6	48	1	48	+	H.erectus.005030	1	144	1	70.44	56.25
APD2453-D7	48	1	48	+	H.erectus.001868	538	678	1	59.78	55.32
APD2453-D8	48	1	48	+	H.erectus.006188	1351	1494	1	61.96	52.08
APD2453-D9	48	4	48	+	H.erectus.003652	118	252	0.9375	61.76	55.56
APD2480-D1	46	1	45	+	H.erectus.001245	151	285	0.9783	97.77	80
APD2517-D1	35	3	33	+	H.erectus.009339	1105	1197	0.8857	54.33	67.74
APD2517-D2	35	2	34	+	H.erectus.015250	1111	1209	0.9429	48.42	63.64
APD2517-D3	35	2	34	+	H.erectus.015249	1111	1209	0.9429	48.42	63.64
APD2533-D1	40	1	38	+	H.erectus.009150	967	1080	0.95	73.46	81.58
APD2533-D2	40	2	33	+	H.erectus.013861	3034	3129	0.8	59.89	75
APD2534-D1	124	19	100	+	H.erectus.006668	451	717	0.6613	86.05	51.22
APD2534-D2	124	8	124	+	H.erectus.008643	34	378	0.9435	105.09	44.74
APD2534-D3	124	19	101	+	H.erectus.002131	127	402	0.6694	78.37	45.78
APD2534-D4	124	21	101	+	H.erectus.002130	133	402	0.6532	71.1	43.21
APD2595-D1	17	1	17	+	H.erectus.000409	550	600	1	42.8	88.24
APD2634-D1	87	3	46	+	H.erectus.001094	64	216	0.5057	40.8	43.18
APD2635-D1	79	2	75	+	H.erectus.000327	64	285	0.9367	55.74	37.84
APD2636-D1	78	1	74	+	H.erectus.012158	61	285	0.9487	103.6	59.46
APD2636-D2	78	1	78	+	H.erectus.000302	61	279	1	61.99	47.22
APD2798-D1	32	1	29	+	H.erectus.004966	250	336	0.9062	54.2	72.41
APD2798-D3	32	1	29	+	H.erectus.016011	394	480	0.9062	54.7	68.97
APD2798-D4	32	2	27	+	H.erectus.013362	1543	1620	0.8125	43.25	53.85
APD2804-D1	123	1	122	+	H.erectus.003228	1	369	0.9919	259.28	89.34
APD2804-D10	123	6	119	+	H.erectus.020810	10	351	0.9268	170.84	66.67
APD2804-D11	123	1	121	+	H.erectus.011666	1	366	0.9837	178.13	63.64
APD2804-D12	123	8	123	+	H.erectus.009926	64	411	0.9431	146.62	63.48
APD2804-D13	123	8	123	+	H.erectus.021104	133	480	0.9431	147.62	63.48
APD2804-D14	123	17	93	+	H.erectus.011142	706	933	0.626	43.87	35.53
APD2804-D2	123	1	122	+	H.erectus.019104	1	369	0.9919	258.29	88.52
APD2804-D3	123	1	122	+	H.erectus.000584	1	369	0.9919	258.29	88.52
APD2804-D4	123	1	122	+	H.erectus.001591	406	774	0.9919	257.78	88.52
APD2804-D5	123	1	120	+	H.erectus.004218	1	363	0.9756	248.76	86.67
APD2804-D6	123	1	122	+	H.erectus.019109	1	369	0.9919	256.28	87.7
APD2804-D7	123	1	122	+	H.erectus.019082	1	366	0.9919	256.2	86.89
APD2804-D8	123	33	122	+	H.erectus.019080	331	600	0.7317	199.34	91.11
APD2804-D9	123	6	119	+	H.erectus.016015	10	351	0.9268	176.34	68.42
APD2807-D1	103	1	103	+	H.erectus.001592	1	309	1	245.78	100
APD2807-D10	103	1	103	+	H.erectus.001588	133	441	1	245.78	100
APD2807-D11	103	1	103	+	H.erectus.019081	40	348	1	245.78	100
APD2807-D12	103	1	103	-	H.erectus.018833	55	363	1	245.78	100
APD2807-D13	103	4	103	-	H.erectus.000552	61	360	0.9709	238.83	100
APD2807-D15	103	1	103	+	H.erectus.019085	1942	2250	1	245.78	100
APD2807-D16	103	1	98	+	H.erectus.020889	1	294	0.9515	231.44	100
APD2807-D2	103	1	103	+	H.erectus.001587	1	309	1	245.78	100
APD2807-D3	103	1	103	-	H.erectus.001559	4	312	1	245.78	100
APD2807-D4	103	1	103	-	H.erectus.001558	4	312	1	245.78	100
APD2807-D5	103	1	103	+	H.erectus.019105	1	309	1	245.78	100
APD2807-D6	103	1	103	-	H.erectus.018834	4	312	1	245.78	100
APD2807-D7	103	1	103	+	H.erectus.000583	1	309	1	245.78	100
APD2807-D8	103	1	103	+	H.erectus.000582	1	309	1	245.78	100
APD2807-D9	103	1	103	-	H.erectus.000551	4	312	1	245.78	100
APD2808-D1	126	1	126	+	H.erectus.000585	1	372	1	259.49	91.94
APD2808-D10	126	1	106	+	H.erectus.019102	1	312	0.8413	203.56	84.62
APD2808-D2	126	1	126	+	H.erectus.020891	1	369	1	232.52	87.8
APD2808-D3	126	12	126	+	H.erectus.020893	442	783	0.9127	226.02	89.47
APD2808-D4	126	1	126	+	H.erectus.019084	1	372	1	249	87.9
APD2808-D5	126	1	126	+	H.erectus.019103	1	372	1	247.49	88.71
APD2808-D6	126	1	126	+	H.erectus.003229	1	372	1	256.99	91.13
APD2808-D7	126	1	122	+	H.erectus.000581	1	360	0.9683	240.94	88.33
APD2808-D8	126	29	126	+	H.erectus.005026	55	348	0.7778	199.85	85.71
APD2808-D9	126	1	126	+	H.erectus.001589	1	348	1	224.07	89.66
APD2809-D1	136	1	136	+	H.erectus.019107	1	408	1	316.24	99.26
APD2809-D10	136	42	136	+	H.erectus.011454	19	303	0.6985	213.38	94.74
APD2809-D11	136	44	136	+	H.erectus.019298	70	348	0.6838	209.5	95.7
APD2809-D12	136	41	133	+	H.erectus.020364	151	432	0.6838	152.87	72.04
APD2809-D2	136	1	136	+	H.erectus.003230	751	1158	1	316.24	99.26
APD2809-D3	136	1	136	+	H.erectus.020890	1	408	1	314.74	98.53
APD2809-D4	136	1	136	+	H.erectus.019083	1	408	1	314.74	98.53
APD2809-D5	136	1	136	+	H.erectus.013224	1	408	1	308.74	96.32
APD2809-D7	136	1	126	+	H.erectus.013904	1	378	0.9265	286.2	96.03
APD2851-D1	140	1	95	+	H.erectus.006488	499	783	0.6786	124.38	64.21
APD2851-D2	140	1	69	+	H.erectus.022313	1	195	0.4929	87.52	67.69
APD2851-D3	140	1	95	+	H.erectus.011484	1	285	0.6786	117.87	57.89
APD2851-D4	140	1	121	+	H.erectus.019233	1	318	0.8643	105.7	60.38
APD2879-D1	41	1	41	+	H.erectus.008667	10	132	1	48.04	46.34
APD2879-D2	41	1	41	+	H.erectus.008666	7	129	1	41.05	43.9
APD2879-D3	41	1	41	+	H.erectus.022172	4	126	1	41.54	41.46
APD2917-D1	37	1	37	+	H.erectus.015369	238	348	1	84.11	91.89
APD2918-D1	29	1	29	+	H.erectus.022173	313	399	1	50.69	62.07
APD294-D1	44	2	44	+	H.erectus.020265	52	183	0.9773	54.68	48.84
APD294-D2	44	2	44	+	H.erectus.008502	961	1095	0.9773	54.27	48.84
APD400-D1	36	1	36	+	H.erectus.013184	76	183	1	71.21	72.22

## Sheet: genome scaffolds
#GeneID	originalLength	predict_bg	predict_ed	strand	chr	chr_bg	chr_ed	alignRate	score	identity
APD1157-D1	65	8	62	+	scaffold93	3393500	3393658	0.8462	57.8	45.28
APD1372-D1	77	2	73	+	scaffold87	610734	615204	0.9351	114.95	63.38
APD1474-D1	36	1	35	-	scaffold75	3889640	3889744	0.9722	82.18	88.57
APD1474-D2	36	1	35	+	scaffold93	1678282	1678386	0.9722	64.69	74.29
APD1476-D1	37	1	37	+	scaffold195	109111	109221	1	70.52	78.38
APD1476-D2	37	1	37	-	scaffold66	94674	94784	1	65.03	72.97
APD1477-D1	28	1	27	-	scaffold122	238642	238722	0.9643	60.22	85.19
APD1477-D2	28	1	27	-	scaffold73	2565770	2565850	0.9643	49.72	70.37
APD1477-D3	28	1	27	-	scaffold103	449712	449792	0.9643	47.72	66.67
APD1479-D1	52	2	52	+	scaffold66	856955	857107	0.9808	45.76	43.14
APD1575-D1	96	1	92	-	scaffold120	1842872	1843331	0.9583	150.76	73.63
APD1575-D10	96	18	93	-	scaffold120	1482824	1483036	0.7917	81.58	50.7
APD1575-D11	96	2	87	+	scaffold214	1719397	1719639	0.8958	80.95	44.44
APD1575-D12	96	3	91	+	scaffold93	2742193	2742515	0.9271	43.53	45
APD1575-D13	96	3	91	+	scaffold93	2739346	2739668	0.9271	43.53	45
APD1575-D14	96	1	87	-	scaffold26	2316580	2318041	0.9062	53.85	51.22
APD1575-D15	96	3	91	+	C19428422	608	930	0.9271	43.53	45
APD1575-D16	96	39	89	-	scaffold251	173320	173466	0.5312	55.61	46.94
APD1575-D17	96	39	87	-	scaffold26	2319227	2319367	0.5104	48.06	51.06
APD1575-D18	96	2	91	+	scaffold18	385042	385305	0.9375	63.07	38.64
APD1575-D19	96	39	87	+	scaffold25	401547	401693	0.5104	62.99	48.98
APD1575-D2	96	2	90	-	scaffold121	876536	876787	0.9271	91.35	52.38
APD1575-D20	96	39	91	+	C19584462	1664	1816	0.5521	41.36	45.1
APD1575-D21	96	39	91	+	scaffold50	118505	118657	0.5521	41.36	45.1
APD1575-D22	96	39	91	+	scaffold50	120020	120172	0.5521	41.36	45.1
APD1575-D23	96	18	91	+	scaffold119	1347924	1348133	0.7708	40.91	36.23
APD1575-D24	96	1	87	+	scaffold214	1725902	1726147	0.9062	70.73	37.8
APD1575-D25	96	6	88	+	scaffold233	962581	962880	0.8646	36.04	41.98
APD1575-D26	96	1	88	+	scaffold214	1733807	1734055	0.9167	61.29	36.14
APD1575-D27	96	39	88	+	scaffold93	3154017	3154163	0.5208	65.89	55.1
APD1575-D28	96	39	91	-	scaffold42	1134328	1134480	0.5521	55.26	52.94
APD1575-D29	96	36	89	-	scaffold120	1602335	1602493	0.5625	63.32	49.06
APD1575-D3	96	2	87	-	scaffold8	657857	658099	0.8958	98.97	54.32
APD1575-D30	96	40	89	+	scaffold25	408483	408629	0.5208	62.27	53.06
APD1575-D31	96	39	88	+	scaffold173	2741416	2741559	0.5208	47.6	45.83
APD1575-D32	96	40	88	-	scaffold103	3008822	3008968	0.5104	57.04	46.94
APD1575-D33	96	31	87	+	scaffold21	2402719	2402880	0.5938	48.46	46.3
APD1575-D34	96	1	92	-	scaffold514	19807	20153	0.9583	61.8	48.28
APD1575-D35	96	39	87	+	scaffold514	56148	56288	0.5104	52.74	51.06
APD1575-D36	96	39	91	+	scaffold197	2682362	2682514	0.5521	55.34	47.06
APD1575-D37	96	39	87	+	scaffold206	2709080	2709220	0.5104	54.24	51.06
APD1575-D38	96	39	89	-	scaffold351	234690	234836	0.5312	53.19	46.94
APD1575-D39	96	39	92	-	scaffold64	766581	766736	0.5625	53.22	44.23
APD1575-D4	96	1	88	+	scaffold214	1744113	1744361	0.9167	97.69	51.81
APD1575-D40	96	38	87	-	scaffold71	1963008	1963163	0.5208	46.62	46
APD1575-D41	96	18	87	-	scaffold26	2320704	2320974	0.7292	46.44	52.31
APD1575-D42	96	39	92	+	scaffold210	301664	301822	0.5625	47.99	41.51
APD1575-D5	96	2	89	+	scaffold14	3368479	3368754	0.9167	75.65	49.41
APD1575-D7	96	2	88	+	scaffold214	1713855	1714100	0.9062	79.81	47.56
APD1575-D8	96	2	90	+	scaffold3	884773	885024	0.9271	84.97	46.43
APD1575-D9	96	1	91	+	scaffold93	2839816	2840144	0.9479	46.52	45.12
APD1676-D1	42	5	42	+	scaffold35	2197070	2197387	0.9048	59.37	92.11
APD1676-D2	42	18	42	+	scaffold212	313027	313101	0.5952	57.26	100
APD1796-D1	42	1	42	-	scaffold81	146702	146893	1	92.65	92.68
APD2012-D1	32	8	32	-	scaffold28	96469	96543	0.7812	56.3	96
APD2030-D13	74	1	74	-	scaffold302	652456	652677	1	169.56	95.95
APD2030-D14	74	1	74	-	scaffold302	652228	652449	1	169.56	95.95
APD2030-D16	74	1	74	-	scaffold302	653140	653361	1	170.56	97.3
APD2030-D2	74	1	74	+	scaffold90	2145682	2145903	1	175.06	100
APD2030-D20	74	1	74	-	scaffold302	651316	651537	1	166.56	93.24
APD2030-D21	74	1	67	+	scaffold248	731264	731625	0.9054	141.92	96.97
APD2030-D22	74	1	67	+	scaffold248	728342	728703	0.9054	141.92	96.97
APD2030-D23	74	6	74	-	scaffold134	1115318	1115674	0.9324	59.53	57.35
APD2030-D4	74	1	74	-	scaffold90	2148103	2148324	1	175.06	100
APD2030-D5	74	1	74	-	scaffold90	2147875	2148096	1	175.06	100
APD2030-D6	74	1	74	-	scaffold90	2148331	2148552	1	175.06	100
APD2030-D7	74	1	74	-	scaffold302	651088	651309	1	170.56	97.3
APD2030-D8	74	1	74	-	scaffold302	653824	654045	1	170.56	97.3
APD2030-D9	74	1	74	-	scaffold302	652000	652221	1	170.56	97.3
APD208-D1	32	1	32	+	scaffold60	294402	294497	1	78.31	96.88
APD208-D2	32	1	30	+	scaffold58	1646582	1646671	0.9375	71.49	96.67
APD2225-D1	43	6	43	-	scaffold15	1090664	1090929	0.8837	75.2	75.68
APD2343-D1	99	4	95	-	C19230200	46	318	0.9293	105.06	51.11
APD2343-D10	99	5	91	+	scaffold93	317224	317487	0.8788	47.78	34.48
APD2343-D11	99	5	91	+	scaffold93	329741	330004	0.8788	48.28	34.48
APD2343-D12	99	5	91	+	scaffold93	323613	323876	0.8788	47.78	34.48
APD2343-D2	99	4	86	+	scaffold56	147370	147618	0.8384	103.34	49.4
APD2343-D3	99	5	89	+	scaffold38	4246	4500	0.8586	84.18	43.53
APD2343-D4	99	3	95	+	scaffold93	321131	321394	0.9394	58.11	40.23
APD2343-D5	99	9	95	+	scaffold112	1950606	1950872	0.8788	64.14	39.08
APD2343-D6	99	23	95	+	scaffold93	310832	311053	0.7374	57.6	39.73
APD2343-D7	99	5	95	+	scaffold93	326191	326469	0.9192	59.55	36.26
APD2343-D8	99	23	95	-	C19265920	414	635	0.7374	57.6	39.73
APD2343-D9	99	5	93	+	scaffold93	317815	318084	0.899	47.81	35.96
APD2388-D1	58	2	57	-	scaffold59	1660896	1661063	0.9655	66.83	46.43
APD2388-D10	58	3	57	+	scaffold247	157361	157525	0.9483	61.55	41.82
APD2388-D11	58	11	55	-	scaffold351	268515	268649	0.7759	56.04	48.89
APD2388-D12	58	5	55	-	scaffold67	3583946	3584098	0.8793	56.87	45.1
APD2388-D13	58	5	55	-	scaffold67	3584980	3585132	0.8793	56.87	45.1
APD2388-D14	58	5	55	+	scaffold26	511991	512143	0.8793	53.88	45.1
APD2388-D15	58	2	55	-	scaffold55	744974	745135	0.931	54.09	40.74
APD2388-D16	58	5	55	-	scaffold255	11834	11986	0.8793	54.37	43.14
APD2388-D17	58	5	57	+	scaffold247	158871	159029	0.9138	56.13	39.62
APD2388-D18	58	12	55	-	scaffold55	748714	748845	0.7586	56.71	47.73
APD2388-D19	58	5	57	-	scaffold78	894454	894612	0.9138	58.62	37.74
APD2388-D2	58	3	57	-	scaffold78	896963	897127	0.9483	63.05	45.45
APD2388-D20	58	5	55	-	scaffold55	746348	746500	0.8793	52.37	39.22
APD2388-D22	58	4	55	-	scaffold58	1619351	1619506	0.8966	49.94	38.46
APD2388-D23	58	4	55	-	scaffold184	1299035	1299190	0.8966	48.93	38.46
APD2388-D24	58	11	55	+	scaffold35	2191695	2191829	0.7759	50.54	40
APD2388-D25	58	3	56	-	scaffold433	636886	637047	0.931	47.44	35.19
APD2388-D26	58	5	57	-	scaffold68	1597532	1597690	0.9138	47.64	35.85
APD2388-D27	58	12	55	-	scaffold250	48840	48971	0.7586	50.22	40.91
APD2388-D28	58	3	55	+	scaffold22	91672	91830	0.9138	51.8	33.96
APD2388-D29	58	12	55	-	scaffold13	3330808	3330939	0.7586	50.72	40.91
APD2388-D3	58	4	57	-	scaffold59	1661575	1661736	0.931	65.68	46.3
APD2388-D4	58	3	58	-	scaffold78	893808	893975	0.9655	68.36	42.86
APD2388-D5	58	5	55	+	scaffold75	3486291	3486443	0.8793	61.86	47.06
APD2388-D6	58	5	55	+	scaffold176	2660011	2660163	0.8793	53.37	47.06
APD2388-D7	58	3	55	+	scaffold212	306021	306179	0.9138	63.8	43.4
APD2388-D8	58	3	55	-	scaffold43	1304174	1304332	0.9138	63.8	43.4
APD2388-D9	58	2	55	+	scaffold75	3487200	3487361	0.931	56.59	42.59
APD2453-D1	48	1	38	-	scaffold173	3376476	3376589	0.7917	73.46	81.58
APD2453-D2	48	1	48	-	scaffold21	6537362	6537570	1	57.72	68.09
APD2453-D3	48	1	48	+	scaffold73	4623749	4623983	1	50.57	63.83
APD2453-D4	48	1	48	-	scaffold344	267984	268344	1	69.31	70.21
APD2453-D5	48	1	48	+	scaffold178	2393896	2394120	1	47.17	53.19
APD2453-D6	48	4	45	+	scaffold75	3606180	3606308	0.875	54.46	54.76
APD2453-D7	48	1	42	-	scaffold58	812927	813049	0.875	50.3	51.22
APD2453-D8	48	12	48	-	scaffold46	622696	622803	0.7708	44.18	58.33
APD2453-D9	48	4	45	+	scaffold173	3501392	3501517	0.875	53.36	47.62
APD2480-D1	46	1	29	+	scaffold112	1581692	1581778	0.6304	76.79	93.1
APD2480-D2	46	5	33	-	scaffold738	1290	1376	0.6304	55.8	68.97
APD2480-D3	46	5	33	-	scaffold319	4185	4271	0.6304	55.8	68.97
APD2517-D1	35	3	33	+	scaffold216	516026	516118	0.8857	54.33	67.74
APD2517-D2	35	2	34	+	scaffold43	438390	438488	0.9429	48.42	63.64
APD2517-D3	35	2	34	+	scaffold43	432921	433019	0.9429	48.42	63.64
APD2517-D4	35	2	34	+	C18517669	16	114	0.9429	48.42	63.64
APD2533-D1	40	1	33	+	scaffold214	892939	893037	0.825	60.17	75.76
APD2533-D2	40	2	33	-	scaffold35	3548416	3548511	0.8	59.89	75
APD2636-D1	78	4	74	+	scaffold284	488478	488849	0.9103	90.77	60
APD2797-D4	29	2	27	-	scaffold330	241704	241781	0.8966	42.27	53.85
APD2798-D1	32	1	29	+	scaffold165	616737	616823	0.9062	54.2	72.41
APD2798-D2	32	1	29	+	scaffold165	615397	615483	0.9062	54.2	72.41
APD2798-D3	32	1	29	-	scaffold47	1363633	1363719	0.9062	54.7	68.97
APD2804-D1	123	1	122	-	scaffold1373	3868	4236	0.9919	259.28	89.34
APD2804-D10	123	1	122	-	scaffold67	3259971	3260336	0.9919	258.7	87.7
APD2804-D11	123	1	121	+	scaffold265	160755	161120	0.9837	178.13	63.64
APD2804-D12	123	24	123	+	scaffold23	5084393	5085372	0.813	92.77	62.24
APD2804-D13	123	6	96	-	scaffold8	1444908	1445398	0.7398	122	63.33
APD2804-D14	123	6	62	-	scaffold470	10439	10609	0.4634	75.76	61.4
APD2804-D2	123	1	122	-	scaffold67	3447555	3447923	0.9919	259.28	89.34
APD2804-D3	123	1	122	-	scaffold106	787245	787613	0.9919	258.29	88.52
APD2804-D4	123	1	122	+	scaffold67	3449745	3450113	0.9919	258.29	88.52
APD2804-D5	123	1	122	+	scaffold117	536450	536818	0.9919	257.78	88.52
APD2804-D6	123	1	122	+	scaffold67	3252521	3252886	0.9919	253.69	86.07
APD2804-D7	123	1	120	-	scaffold15	709264	709626	0.9756	248.76	86.67
APD2804-D8	123	1	122	-	scaffold67	3460351	3460719	0.9919	256.28	87.7
APD2804-D9	123	1	122	-	scaffold67	3254911	3255276	0.9919	256.2	86.89
APD2807-D1	103	1	103	+	scaffold67	3450866	3451174	1	245.78	100
APD2807-D10	103	1	103	-	scaffold106	783522	783830	1	245.78	100
APD2807-D2	103	1	103	+	scaffold67	3253926	3254234	1	245.78	100
APD2807-D3	103	1	103	-	scaffold67	3458911	3459219	1	245.78	100
APD2807-D4	103	1	103	-	scaffold67	3258879	3259187	1	245.78	100
APD2807-D5	103	1	103	+	scaffold8	2710422	2710730	1	245.78	100
APD2807-D6	103	1	103	+	scaffold117	537782	538090	1	245.78	100
APD2807-D7	103	1	103	+	scaffold117	529393	529701	1	245.78	100
APD2807-D8	103	1	103	+	scaffold117	525626	525934	1	245.78	100
APD2807-D9	103	1	103	-	scaffold106	785910	786218	1	245.78	100
APD2808-D1	126	1	126	-	scaffold106	789741	790112	1	259.49	91.94
APD2808-D10	126	49	126	-	scaffold165	2187398	2187631	0.619	165.79	91.03
APD2808-D2	126	1	126	+	scaffold8	2716210	2716578	1	232.52	87.8
APD2808-D3	126	1	126	-	scaffold8	2722637	2723005	1	230.52	86.99
APD2808-D4	126	1	126	+	scaffold106	781628	781999	1	251.49	89.52
APD2808-D5	126	1	126	-	scaffold67	3448915	3449286	1	247.49	88.71
APD2808-D6	126	1	126	-	scaffold67	3257533	3257904	1	249	87.9
APD2808-D7	126	1	126	-	scaffold67	3446331	3446702	1	252.49	88.71
APD2808-D8	126	1	126	+	scaffold1373	932	1303	1	256.99	91.13
APD2808-D9	126	1	126	+	scaffold117	531064	531411	1	224.07	89.66
APD2809-D1	136	1	136	+	scaffold1373	4602	5009	1	316.24	99.26
APD2809-D10	136	1	136	-	scaffold351	396069	397037	1	268.31	96.3
APD2809-D11	136	1	94	-	scaffold320	626193	626721	0.6912	197.76	95.7
APD2809-D12	136	1	91	-	C19137484	2	274	0.6691	213.09	100
APD2809-D13	136	41	133	-	scaffold75	5778180	5778836	0.6838	111.27	72.04
APD2809-D2	136	1	136	+	scaffold67	3454362	3454769	1	316.24	99.26
APD2809-D3	136	1	136	+	scaffold67	3250866	3251273	1	314.74	98.53
APD2809-D4	136	1	136	-	scaffold67	3256062	3256469	1	314.74	98.53
APD2809-D5	136	1	136	+	scaffold117	535017	535424	1	314.74	98.53
APD2809-D6	136	1	136	+	scaffold8	2714590	2714997	1	314.74	98.53
APD2809-D7	136	1	136	-	scaffold26	3273365	3274155	1	270.92	96.3
APD2809-D8	136	1	136	+	scaffold68	146812	147390	1	275.24	96.3
APD2809-D9	136	1	136	-	scaffold351	399548	400214	1	277.84	96.3
APD2813-D11	24	1	24	-	scaffold470	8070	8141	1	47.56	83.33
APD2917-D1	37	1	37	-	scaffold430	59132	59242	1	84.11	91.89
APD2918-D1	29	2	29	-	scaffold96	381874	381957	0.9655	49.71	64.29
APD400-D2	36	1	35	+	scaffold32	865506	865610	0.9722	67.81	71.43
