# Supplementary material for: High-Throughput Identification of Putative Antimicrobial Peptides from Multi-Omics Data of the Lined Seahorse (Hippocampus erectus)
Source: Mar Drugs. 2019 Dec 29;18(1):30. doi: 10.3390/md18010030 (PMC7024384; doi:10.3390/md18010030)
Supplement: Supplementary file 1 [file marinedrugs-18-00030-s001.zip › File S3.xlsx]

## Sheet: 1d_embryos
#GeneID	originalLength	predict_bg	predict_ed	strand	chr	chr_bg	chr_ed	alignRate	score	identity
APD1157-D1	65	8	62	+	H.erectus.021932	6256	6414	0.8462	57.8	45.28
APD1372-D1	77	2	73	+	H.erectus.021417	4	219	0.9351	136.08	62.5
APD1474-D1	36	1	36	+	H.erectus.020278	490	597	1	85.58	88.89
APD1474-D2	36	1	36	+	H.erectus.021853	58	165	1	68.09	75
APD1477-D1	28	1	27	+	H.erectus.000259	1558	1638	0.9643	47.72	66.67
APD1477-D2	28	1	27	+	BGI_novel_T000633	684	764	0.9643	47.72	66.67
APD1477-D3	28	1	27	+	BGI_novel_T000632	789	869	0.9643	47.72	66.67
APD1479-D1	52	2	52	+	H.erectus.018770	232	384	0.9808	45.76	43.14
APD1522-D1	47	2	47	+	H.erectus.012638	4768	4899	0.9787	43.83	50
APD1522-D2	47	2	47	+	H.erectus.018093	4486	4617	0.9787	42.83	50
APD1540-D1	81	7	81	+	H.erectus.013976	460	687	0.9259	56.98	29.33
APD1575-D1	96	1	92	+	H.erectus.001885	1558	1833	0.9583	193.16	73.91
APD1575-D10	96	4	89	+	H.erectus.010716	2476	2721	0.8958	73.76	45.12
APD1575-D11	96	15	92	+	H.erectus.008913	1057	1278	0.8125	64.81	45.95
APD1575-D12	96	4	89	+	H.erectus.001871	2830	3075	0.8958	70.89	45.68
APD1575-D13	96	1	91	+	H.erectus.016294	1948	2205	0.9479	61.36	41.86
APD1575-D15	96	1	92	+	BGI_novel_T000077	945	1205	0.9583	62.23	41.38
APD1575-D16	96	1	91	+	H.erectus.000021	481	738	0.9479	61.36	41.86
APD1575-D17	96	2	87	+	H.erectus.009177	1483	1725	0.8958	80.95	44.44
APD1575-D18	96	3	91	+	H.erectus.021905	493	732	0.9271	64.75	45
APD1575-D19	96	18	88	+	H.erectus.008571	2080	2277	0.7396	65.12	53.03
APD1575-D2	96	2	87	+	H.erectus.020726	1279	1521	0.8958	98.97	54.32
APD1575-D20	96	18	87	+	H.erectus.011359	1417	1611	0.7292	66.57	52.31
APD1575-D22	96	18	87	+	H.erectus.016614	2896	3090	0.7292	71.05	53.85
APD1575-D24	96	17	87	+	H.erectus.008572	457	654	0.7396	69.53	51.52
APD1575-D25	96	1	94	+	H.erectus.018541	472	726	0.9792	58.87	41.18
APD1575-D26	96	2	88	+	H.erectus.011362	547	804	0.9062	59.68	40.96
APD1575-D27	96	18	91	+	H.erectus.015157	5536	5739	0.7708	64.31	51.47
APD1575-D28	96	1	88	+	H.erectus.015181	1258	1512	0.9167	54.69	42.68
APD1575-D3	96	1	88	+	H.erectus.009180	1171	1419	0.9167	97.69	51.81
APD1575-D30	96	18	87	+	H.erectus.010715	2221	2421	0.7292	73.97	49.25
APD1575-D31	96	17	89	+	H.erectus.010965	1258	1461	0.7604	73.08	51.47
APD1575-D32	96	18	91	+	H.erectus.007452	751	957	0.7708	68.46	46.38
APD1575-D33	96	18	87	+	H.erectus.008160	1690	1884	0.7292	68.86	52.31
APD1575-D34	96	2	91	+	H.erectus.006352	2452	2715	0.9375	63.07	38.64
APD1575-D35	96	2	87	+	H.erectus.020746	13483	13731	0.8958	62.96	41.46
APD1575-D37	96	1	91	+	H.erectus.021923	3547	3801	0.9479	47.26	40.48
APD1575-D4	96	2	89	+	H.erectus.003491	4108	4383	0.9167	75.65	49.41
APD1575-D40	96	5	89	+	H.erectus.013896	2122	2361	0.8854	63.29	41.25
APD1575-D41	96	3	91	+	H.erectus.008000	1927	2184	0.9271	59.59	39.29
APD1575-D42	96	10	94	+	H.erectus.018540	685	912	0.8854	57.23	42.11
APD1575-D43	96	2	94	+	H.erectus.006162	931	1206	0.9688	43.06	36.36
APD1575-D44	96	2	91	+	H.erectus.004588	535	783	0.9375	51.35	37.35
APD1575-D45	96	18	89	+	H.erectus.007145	913	1113	0.75	53.35	43.28
APD1575-D46	96	10	88	+	H.erectus.009984	1606	1830	0.8229	52.85	41.33
APD1575-D47	96	2	88	+	H.erectus.013131	637	900	0.9062	48.3	36.47
APD1575-D48	96	6	88	+	H.erectus.010123	2698	2997	0.8646	36.04	41.98
APD1575-D49	96	18	87	+	H.erectus.020672	1765	1959	0.7292	45.3	43.08
APD1575-D50	96	2	89	+	H.erectus.000914	532	792	0.9167	34.52	36.14
APD1575-D51	96	2	91	+	H.erectus.022148	550	810	0.9375	35.45	37.35
APD1575-D52	96	18	91	+	H.erectus.001247	5044	5259	0.7708	52.34	42.25
APD1575-D53	96	1	91	+	H.erectus.004587	706	957	0.9479	47.65	34.52
APD1575-D54	96	36	91	+	H.erectus.011312	1045	1206	0.5833	52.08	42.59
APD1575-D55	96	2	90	+	H.erectus.007643	511	771	0.9271	34.77	33.73
APD1575-D7	96	2	92	+	H.erectus.018385	997	1260	0.9479	72.39	46.51
APD1575-D8	96	2	90	+	H.erectus.012583	2290	2541	0.9271	84.97	46.43
APD1575-D9	96	1	88	+	H.erectus.021929	2197	2448	0.9167	80.61	45.24
APD1676-D1	42	5	42	+	H.erectus.013808	1939	2052	0.9048	83.77	92.11
APD1676-D2	42	5	42	+	H.erectus.009031	1900	2013	0.9048	79.77	89.47
APD2012-D1	32	1	32	+	H.erectus.012085	5407	5502	1	72.53	96.88
APD2030-D12	74	1	74	+	H.erectus.012807	1141	1362	1	169.56	95.95
APD2030-D18	74	1	74	+	H.erectus.021549	211	432	1	175.06	100
APD2030-D20	74	1	74	-	H.erectus.021548	382	603	1	175.06	100
APD2030-D23	74	1	72	+	H.erectus.014790	22	234	0.973	56.48	43.66
APD2030-D24	74	1	72	+	H.erectus.019045	1	222	0.973	57.33	43.06
APD2030-D25	74	1	65	+	H.erectus.001337	1	204	0.8784	55.81	41.54
APD2030-D26	74	1	73	+	H.erectus.017749	1	213	0.9865	42.92	36.62
APD2030-D27	74	1	72	+	H.erectus.011601	1	222	0.973	48.51	36.62
APD2030-D28	74	13	72	+	H.erectus.000938	10	189	0.8108	53.62	40
APD2030-D29	74	1	71	+	H.erectus.010323	457	669	0.9595	43.17	32.39
APD2030-D3	74	1	74	+	H.erectus.021541	229	450	1	175.06	100
APD2030-D30	74	9	71	+	H.erectus.020723	355	543	0.8514	47.12	34.92
APD2030-D31	74	8	74	+	H.erectus.009321	2170	2370	0.9054	43.08	29.85
APD2030-D7	74	1	74	+	H.erectus.021546	457	678	1	175.06	100
APD2030-D9	74	1	74	+	H.erectus.012814	211	432	1	170.56	97.3
APD2070-D1	149	15	146	+	H.erectus.003965	3178	3543	0.8859	62.23	38.66
APD2070-D13	149	15	147	+	H.erectus.004910	1009	1386	0.8926	45.52	31.71
APD2070-D14	149	15	146	+	H.erectus.012440	3235	3600	0.8859	59.15	35.59
APD2070-D15	149	10	80	+	H.erectus.010987	58	255	0.4765	41.49	39.39
APD2070-D16	149	35	146	+	H.erectus.001433	706	1014	0.7517	70.83	39.22
APD2070-D17	149	26	146	+	H.erectus.008813	790	1128	0.8121	63.13	36.04
APD2070-D18	149	13	83	+	H.erectus.019111	1147	1341	0.4765	35.05	40.62
APD2070-D19	149	15	115	+	H.erectus.009837	5188	5463	0.6779	42.72	32.97
APD2070-D2	149	15	146	+	H.erectus.000371	2644	3009	0.8859	58.01	35.59
APD2070-D3	149	15	146	+	BGI_novel_T000931	4005	4370	0.8859	58.01	35.59
APD2070-D31	149	15	149	+	BGI_novel_T000654	1864	2241	0.906	46.25	27.78
APD2070-D33	149	15	149	+	BGI_novel_T000655	1864	2241	0.906	46.25	27.78
APD2070-D35	149	15	149	+	H.erectus.000264	1411	1788	0.906	46.25	27.78
APD2070-D40	149	13	118	+	H.erectus.015768	691	987	0.7114	47.2	31.31
APD2070-D41	149	38	148	+	H.erectus.010838	1762	2139	0.745	32.35	27.27
APD2070-D5	149	13	146	+	H.erectus.011567	4204	4575	0.8993	58.17	36.36
APD2070-D6	149	14	146	+	H.erectus.016003	9817	10185	0.8926	49.19	34.45
APD2070-D8	149	13	146	+	H.erectus.018905	2719	3090	0.8993	49.57	33.06
APD2071-D16	149	14	146	+	H.erectus.016983	3880	4260	0.8926	41.24	29.6
APD2071-D17	149	15	147	+	H.erectus.012532	70	465	0.8926	37.78	30.71
APD2071-D18	149	14	145	+	H.erectus.009129	310	684	0.8859	45.62	29.03
APD2071-D2	149	14	145	+	H.erectus.015764	520	894	0.8859	48.39	33.6
APD2071-D23	149	14	146	+	H.erectus.014253	2173	2544	0.8926	43.02	31.15
APD2071-D24	149	14	145	+	H.erectus.009104	157	525	0.8859	52.25	30.08
APD2071-D30	149	14	137	+	H.erectus.013947	4561	4905	0.8322	35.86	30.97
APD2071-D37	149	21	107	+	BGI_novel_T000653	2401	2640	0.5839	50.19	37.5
APD2071-D8	149	14	88	+	H.erectus.015767	172	390	0.5034	44.59	39.73
APD2075-D2	69	5	62	+	H.erectus.019941	79	249	0.8406	46.37	36.84
APD2076-D2	73	8	67	+	H.erectus.009966	85	267	0.8219	60.33	46.67
APD2078-D1	73	2	71	+	H.erectus.012005	79	291	0.9589	65.48	44.29
APD208-D1	32	1	32	+	H.erectus.017731	271	366	1	78.31	96.88
APD208-D2	32	1	30	+	H.erectus.017465	217	306	0.9375	71.49	96.67
APD2081-D1	73	4	66	+	H.erectus.007365	76	258	0.863	42.45	41.67
APD2082-D1	68	1	68	+	H.erectus.011957	22	222	1	87.19	52.24
APD2082-D2	68	1	66	+	H.erectus.007441	70	264	0.9706	77.19	41.54
APD2088-D3	75	8	69	+	H.erectus.011639	82	267	0.8267	56.43	40.32
APD2095-D1	107	6	104	+	H.erectus.006098	124	387	0.9252	61.37	40.7
APD2122-D1	19	1	19	+	H.erectus.018102	130	186	1	46.83	94.74
APD2343-D1	99	4	86	+	H.erectus.000011	7	255	0.8384	103.34	49.4
APD2343-D2	99	3	96	+	H.erectus.021786	1270	1536	0.9495	58.98	39.77
APD2343-D6	99	18	95	+	H.erectus.001285	3157	3396	0.7879	63.64	41.03
APD2343-D9	99	5	95	+	H.erectus.001287	268	543	0.9192	48.98	30.77
APD2388-D1	58	5	57	+	H.erectus.017653	1087	1245	0.9138	66.12	47.17
APD2388-D10	58	5	57	+	H.erectus.010611	694	852	0.9138	59.12	41.51
APD2388-D11	58	5	55	+	H.erectus.019118	1213	1365	0.8793	56.87	45.1
APD2388-D14	58	2	55	+	H.erectus.017114	598	759	0.931	54.09	40.74
APD2388-D15	58	5	55	+	H.erectus.011080	9265	9417	0.8793	54.37	43.14
APD2388-D20	58	4	55	+	H.erectus.006775	1984	2139	0.8966	48.93	38.46
APD2388-D23	58	3	56	+	H.erectus.015412	15145	15306	0.931	47.44	35.19
APD2388-D24	58	4	53	+	H.erectus.017462	1288	1437	0.8621	46.07	38
APD2388-D25	58	18	55	+	H.erectus.020260	1	114	0.6552	49.27	47.37
APD2388-D26	58	12	55	+	H.erectus.002573	3190	3321	0.7586	50.72	40.91
APD2388-D27	58	12	55	+	H.erectus.010921	2500	2631	0.7586	50.22	40.91
APD2388-D28	58	5	57	+	H.erectus.022226	256	414	0.9138	44.13	33.96
APD2388-D3	58	5	57	+	H.erectus.020545	391	549	0.9138	62.12	45.28
APD2388-D6	58	3	55	+	H.erectus.015279	7993	8151	0.9138	63.8	43.4
APD2388-D7	58	11	55	+	H.erectus.013897	940	1074	0.7759	56.04	48.89
APD2388-D9	58	5	55	+	H.erectus.011240	1135	1287	0.8793	53.88	45.1
APD2453-D1	48	1	48	+	H.erectus.005757	1	144	1	91.94	81.25
APD2453-D10	48	1	48	+	H.erectus.009492	448	588	1	57.78	53.19
APD2453-D11	48	1	48	+	H.erectus.015860	574	714	1	57.78	53.19
APD2453-D12	48	4	45	+	H.erectus.020263	28	156	0.875	54.46	54.76
APD2453-D13	48	2	48	+	H.erectus.001900	334	471	0.9792	48.74	50
APD2453-D14	48	4	42	+	H.erectus.006847	115	231	0.8125	57.49	53.85
APD2453-D15	48	4	45	+	H.erectus.005766	25	150	0.875	53.36	47.62
APD2453-D16	48	1	42	+	H.erectus.014344	43	168	0.875	43.7	47.62
APD2453-D17	48	1	48	+	H.erectus.001824	1	144	1	44.48	39.58
APD2453-D18	48	1	48	+	H.erectus.001823	1	144	1	44.48	39.58
APD2453-D19	48	1	42	+	H.erectus.005538	1	123	0.875	44.3	43.9
APD2453-D2	48	1	48	+	H.erectus.013619	1621	1764	1	83.45	70.83
APD2453-D20	48	4	40	+	H.erectus.015536	76	186	0.7708	44.39	48.65
APD2453-D21	48	1	38	+	H.erectus.002030	37	150	0.7917	41.47	47.37
APD2453-D22	48	4	40	+	H.erectus.018001	298	408	0.7708	41.89	43.24
APD2453-D3	48	1	48	+	H.erectus.008823	2071	2214	1	72.97	68.75
APD2453-D4	48	1	48	+	H.erectus.019960	1900	2043	1	67.47	62.5
APD2453-D5	48	1	48	+	H.erectus.005031	1	144	1	70.44	56.25
APD2453-D6	48	1	48	+	H.erectus.005030	1	144	1	70.44	56.25
APD2453-D7	48	1	48	+	H.erectus.001868	538	678	1	59.78	55.32
APD2453-D8	48	1	48	+	H.erectus.006188	1351	1494	1	61.96	52.08
APD2453-D9	48	4	48	+	H.erectus.003652	118	252	0.9375	61.76	55.56
APD2480-D1	46	1	45	+	H.erectus.001245	151	285	0.9783	97.77	80
APD2517-D1	35	3	33	+	H.erectus.009339	1105	1197	0.8857	54.33	67.74
APD2517-D2	35	2	34	+	H.erectus.015250	1111	1209	0.9429	48.42	63.64
APD2517-D3	35	2	34	+	H.erectus.015249	1111	1209	0.9429	48.42	63.64
APD2533-D1	40	1	38	+	H.erectus.009150	967	1080	0.95	73.46	81.58
APD2533-D2	40	2	33	+	H.erectus.013861	3034	3129	0.8	59.89	75
APD2534-D1	124	19	100	+	H.erectus.006668	451	717	0.6613	86.05	51.22
APD2534-D2	124	8	124	+	H.erectus.008643	34	378	0.9435	105.09	44.74
APD2595-D1	17	1	17	+	BGI_novel_T001044	685	735	1	42.8	88.24
APD2595-D2	17	1	17	+	H.erectus.000409	550	600	1	42.8	88.24
APD2634-D1	87	3	46	+	H.erectus.001094	64	216	0.5057	40.8	43.18
APD2635-D1	79	2	75	+	H.erectus.000327	64	285	0.9367	55.74	37.84
APD2635-D2	79	2	75	+	BGI_novel_T000818	454	675	0.9367	55.74	37.84
APD2636-D1	78	1	74	+	H.erectus.012158	61	285	0.9487	103.6	59.46
APD2636-D2	78	1	78	+	H.erectus.000302	61	279	1	61.99	47.22
APD2636-D3	78	1	78	+	BGI_novel_T000729	654	872	1	61.99	47.22
APD2798-D1	32	1	29	+	H.erectus.004966	250	336	0.9062	54.2	72.41
APD2798-D3	32	1	29	+	H.erectus.016011	394	480	0.9062	54.7	68.97
APD2798-D4	32	2	27	+	H.erectus.013362	1543	1620	0.8125	43.25	53.85
APD2804-D1	123	1	122	+	H.erectus.003228	1	369	0.9919	259.28	89.34
APD2804-D10	123	8	123	+	H.erectus.009926	64	411	0.9431	146.62	63.48
APD2804-D11	123	8	123	+	H.erectus.021104	133	480	0.9431	147.62	63.48
APD2804-D12	123	17	93	+	H.erectus.011142	706	933	0.626	43.87	35.53
APD2804-D2	123	1	122	+	H.erectus.000584	1	369	0.9919	258.29	88.52
APD2804-D3	123	1	120	+	H.erectus.004218	1	363	0.9756	248.76	86.67
APD2804-D4	123	1	122	+	H.erectus.019109	1	369	0.9919	256.28	87.7
APD2804-D5	123	1	122	+	H.erectus.019082	1	366	0.9919	256.2	86.89
APD2804-D6	123	33	122	+	H.erectus.019080	331	600	0.7317	199.34	91.11
APD2804-D7	123	6	119	+	H.erectus.016015	10	351	0.9268	176.34	68.42
APD2804-D8	123	6	119	+	H.erectus.020810	10	351	0.9268	170.84	66.67
APD2804-D9	123	1	121	+	H.erectus.011666	1	366	0.9837	178.13	63.64
APD2807-D1	103	1	103	+	H.erectus.019105	1	309	1	245.78	100
APD2807-D2	103	1	103	+	H.erectus.001592	1	309	1	245.78	100
APD2807-D3	103	1	103	+	H.erectus.001588	133	441	1	245.78	100
APD2807-D4	103	1	103	-	H.erectus.018833	55	363	1	245.78	100
APD2807-D5	103	4	103	-	H.erectus.000552	61	360	0.9709	238.83	100
APD2807-D7	103	1	103	+	H.erectus.019085	1942	2250	1	245.78	100
APD2807-D8	103	1	98	+	H.erectus.020889	1	294	0.9515	231.44	100
APD2808-D1	126	1	126	+	H.erectus.000585	1	372	1	259.49	91.94
APD2808-D10	126	1	106	+	H.erectus.019102	1	312	0.8413	203.56	84.62
APD2808-D2	126	1	126	+	H.erectus.020891	1	369	1	232.52	87.8
APD2808-D3	126	12	126	+	H.erectus.020893	442	783	0.9127	226.02	89.47
APD2808-D4	126	1	126	+	H.erectus.019084	1	372	1	249	87.9
APD2808-D5	126	1	126	+	H.erectus.019103	1	372	1	247.49	88.71
APD2808-D6	126	1	126	+	H.erectus.003229	1	372	1	256.99	91.13
APD2808-D7	126	1	122	+	H.erectus.000581	1	360	0.9683	240.94	88.33
APD2808-D8	126	29	126	+	H.erectus.005026	55	348	0.7778	199.85	85.71
APD2808-D9	126	1	126	+	H.erectus.001589	1	348	1	224.07	89.66
APD2809-D1	136	1	136	+	H.erectus.019107	1	408	1	316.24	99.26
APD2809-D10	136	44	136	+	H.erectus.019298	70	348	0.6838	209.5	95.7
APD2809-D2	136	1	136	+	H.erectus.003230	751	1158	1	316.24	99.26
APD2809-D3	136	1	136	+	H.erectus.020890	1	408	1	314.74	98.53
APD2809-D4	136	1	136	+	H.erectus.019083	1	408	1	314.74	98.53
APD2809-D5	136	1	136	+	H.erectus.013224	1	408	1	308.74	96.32
APD2809-D6	136	1	126	+	H.erectus.013904	1	378	0.9265	286.2	96.03
APD2809-D9	136	42	136	+	H.erectus.011454	19	303	0.6985	213.38	94.74
APD2851-D1	140	1	95	+	H.erectus.006488	499	783	0.6786	124.38	64.21
APD2851-D2	140	1	69	+	H.erectus.022313	1	195	0.4929	87.52	67.69
APD2851-D3	140	1	121	+	H.erectus.019233	1	318	0.8643	105.7	60.38
APD2879-D1	41	1	41	+	H.erectus.008667	10	132	1	48.04	46.34
APD2879-D2	41	1	41	+	H.erectus.008666	7	129	1	41.05	43.9
APD2879-D3	41	1	41	+	H.erectus.022172	4	126	1	41.54	41.46
APD2918-D1	29	1	29	+	H.erectus.022173	313	399	1	50.69	62.07
APD294-D1	44	2	44	+	H.erectus.008502	466	600	0.9773	52.77	48.84

## Sheet: 3d_embryos
#GeneID	originalLength	predict_bg	predict_ed	strand	chr	chr_bg	chr_ed	alignRate	score	identity
APD1157-D1	65	8	62	+	H.erectus.021932	6256	6414	0.8462	57.8	45.28
APD1372-D1	77	2	73	+	H.erectus.021417	4	219	0.9351	136.08	62.5
APD1474-D1	36	1	36	+	H.erectus.020278	490	597	1	85.58	88.89
APD1474-D2	36	1	36	+	H.erectus.021853	58	165	1	68.09	75
APD1477-D1	28	1	27	+	H.erectus.002026	232	312	0.9643	60.22	85.19
APD1477-D2	28	1	27	+	H.erectus.000259	1558	1638	0.9643	47.72	66.67
APD1477-D3	28	1	27	+	BGI_novel_T000633	684	764	0.9643	47.72	66.67
APD1477-D4	28	1	27	+	BGI_novel_T000631	739	819	0.9643	47.72	66.67
APD1477-D5	28	1	27	+	BGI_novel_T000632	789	869	0.9643	47.72	66.67
APD1479-D1	52	2	52	+	H.erectus.018770	232	384	0.9808	45.76	43.14
APD1522-D1	47	2	47	+	H.erectus.012638	4768	4899	0.9787	43.83	50
APD1522-D2	47	2	47	+	H.erectus.018093	4486	4617	0.9787	42.83	50
APD1540-D1	81	7	81	+	H.erectus.013976	460	687	0.9259	56.98	29.33
APD1575-D1	96	1	92	+	H.erectus.001885	1558	1833	0.9583	193.16	73.91
APD1575-D10	96	2	92	+	H.erectus.018385	997	1260	0.9479	72.39	46.51
APD1575-D11	96	2	90	+	H.erectus.012583	2290	2541	0.9271	84.97	46.43
APD1575-D12	96	2	88	+	H.erectus.005720	340	582	0.9062	68.15	46.91
APD1575-D13	96	21	94	+	H.erectus.016850	4102	4329	0.7708	57.82	48.61
APD1575-D14	96	1	88	+	H.erectus.021929	2197	2448	0.9167	80.61	45.24
APD1575-D15	96	4	89	+	H.erectus.010716	2476	2721	0.8958	73.76	45.12
APD1575-D16	96	2	88	+	H.erectus.000392	1006	1260	0.9062	72.37	40.48
APD1575-D17	96	2	88	+	BGI_novel_T001011	1593	1847	0.9062	72.37	40.48
APD1575-D18	96	15	92	+	H.erectus.008913	1057	1278	0.8125	64.81	45.95
APD1575-D19	96	4	89	+	H.erectus.001871	2830	3075	0.8958	70.89	45.68
APD1575-D2	96	2	90	+	H.erectus.001970	766	1017	0.9271	91.35	52.38
APD1575-D20	96	1	91	+	H.erectus.016294	1948	2205	0.9479	61.36	41.86
APD1575-D22	96	1	92	+	BGI_novel_T000077	945	1205	0.9583	62.23	41.38
APD1575-D23	96	1	91	+	H.erectus.000021	481	738	0.9479	61.36	41.86
APD1575-D24	96	2	87	+	H.erectus.009177	1483	1725	0.8958	80.95	44.44
APD1575-D25	96	3	91	+	H.erectus.021906	493	732	0.9271	64.75	45
APD1575-D26	96	3	91	+	H.erectus.021905	493	732	0.9271	64.75	45
APD1575-D27	96	18	88	+	H.erectus.008571	2080	2277	0.7396	65.12	53.03
APD1575-D28	96	18	87	+	H.erectus.011359	1417	1611	0.7292	66.57	52.31
APD1575-D3	96	2	87	+	H.erectus.020726	1279	1521	0.8958	98.97	54.32
APD1575-D30	96	18	87	+	H.erectus.016614	2896	3090	0.7292	71.05	53.85
APD1575-D32	96	17	87	+	H.erectus.008572	457	654	0.7396	69.53	51.52
APD1575-D33	96	1	94	+	H.erectus.018541	472	726	0.9792	58.87	41.18
APD1575-D34	96	2	88	+	H.erectus.011362	547	804	0.9062	59.68	40.96
APD1575-D35	96	18	91	+	H.erectus.015157	5536	5739	0.7708	64.31	51.47
APD1575-D37	96	1	88	+	H.erectus.015181	1258	1512	0.9167	54.69	42.68
APD1575-D39	96	18	87	+	H.erectus.010715	2221	2421	0.7292	73.97	49.25
APD1575-D4	96	1	88	+	H.erectus.009180	1171	1419	0.9167	97.69	51.81
APD1575-D40	96	17	89	+	H.erectus.010965	1258	1461	0.7604	73.08	51.47
APD1575-D41	96	18	91	+	H.erectus.007452	751	957	0.7708	68.46	46.38
APD1575-D42	96	18	87	+	H.erectus.008160	1690	1884	0.7292	68.86	52.31
APD1575-D43	96	2	91	+	H.erectus.006352	2452	2715	0.9375	63.07	38.64
APD1575-D44	96	2	87	+	H.erectus.020746	13483	13731	0.8958	62.96	41.46
APD1575-D46	96	1	91	+	H.erectus.021923	3547	3801	0.9479	47.26	40.48
APD1575-D49	96	5	89	+	H.erectus.013896	2122	2361	0.8854	63.29	41.25
APD1575-D5	96	2	93	+	H.erectus.001859	1294	1554	0.9583	93.15	48.28
APD1575-D50	96	3	91	+	H.erectus.008000	1927	2184	0.9271	59.59	39.29
APD1575-D51	96	10	94	+	H.erectus.018540	685	912	0.8854	57.23	42.11
APD1575-D52	96	2	94	+	H.erectus.006162	931	1206	0.9688	43.06	36.36
APD1575-D53	96	18	91	+	H.erectus.001735	277	486	0.7708	40.91	36.23
APD1575-D54	96	1	96	+	H.erectus.012733	1828	2103	1	40.92	35.56
APD1575-D55	96	1	87	+	H.erectus.009178	850	1095	0.9062	70.73	37.8
APD1575-D56	96	18	89	+	H.erectus.007145	913	1113	0.75	53.35	43.28
APD1575-D57	96	10	88	+	H.erectus.009984	1606	1830	0.8229	52.85	41.33
APD1575-D58	96	2	88	+	H.erectus.013131	637	900	0.9062	48.3	36.47
APD1575-D59	96	6	88	+	H.erectus.010123	2698	2997	0.8646	36.04	41.98
APD1575-D6	96	1	92	+	H.erectus.016615	1150	1416	0.9583	85.49	48.28
APD1575-D60	96	18	87	+	H.erectus.020672	1765	1959	0.7292	45.3	43.08
APD1575-D61	96	2	89	+	H.erectus.000914	532	792	0.9167	34.52	36.14
APD1575-D62	96	2	91	+	H.erectus.022148	550	810	0.9375	35.45	37.35
APD1575-D63	96	1	88	+	H.erectus.009179	673	921	0.9167	61.29	36.14
APD1575-D64	96	18	91	+	H.erectus.001247	5044	5259	0.7708	52.34	42.25
APD1575-D65	96	36	91	+	H.erectus.011312	1045	1206	0.5833	52.08	42.59
APD1575-D66	96	2	90	+	H.erectus.007643	511	771	0.9271	34.77	33.73
APD1575-D7	96	2	89	+	H.erectus.003491	4108	4383	0.9167	75.65	49.41
APD1676-D1	42	5	42	+	H.erectus.013808	1939	2052	0.9048	83.77	92.11
APD1676-D2	42	5	42	+	H.erectus.009031	1900	2013	0.9048	79.77	89.47
APD1796-D1	42	1	42	+	H.erectus.021025	13	138	1	106.69	92.86
APD2012-D1	32	1	32	+	H.erectus.012085	5407	5502	1	72.53	96.88
APD2030-D13	74	1	74	+	H.erectus.012807	1141	1362	1	169.56	95.95
APD2030-D19	74	1	74	+	H.erectus.021549	211	432	1	175.06	100
APD2030-D20	74	1	74	-	H.erectus.012809	211	432	1	169.56	95.95
APD2030-D21	74	13	74	-	H.erectus.021555	13	198	0.8378	147.05	100
APD2030-D22	74	1	74	-	H.erectus.021548	382	603	1	175.06	100
APD2030-D26	74	1	72	+	H.erectus.014790	22	234	0.973	56.48	43.66
APD2030-D27	74	1	72	+	H.erectus.019045	1	222	0.973	57.33	43.06
APD2030-D28	74	1	65	+	H.erectus.001337	1	204	0.8784	55.81	41.54
APD2030-D29	74	1	73	+	H.erectus.017749	1	213	0.9865	42.92	36.62
APD2030-D3	74	1	74	+	H.erectus.021541	229	450	1	175.06	100
APD2030-D30	74	1	72	+	H.erectus.011601	1	222	0.973	48.51	36.62
APD2030-D31	74	13	72	+	H.erectus.000938	10	189	0.8108	53.62	40
APD2030-D32	74	1	71	+	H.erectus.010323	457	669	0.9595	43.17	32.39
APD2030-D33	74	9	71	+	H.erectus.020723	355	543	0.8514	47.12	34.92
APD2030-D34	74	8	74	+	H.erectus.009321	2170	2370	0.9054	43.08	29.85
APD2030-D6	74	1	74	+	H.erectus.021546	229	450	1	175.06	100
APD2070-D1	149	15	146	+	H.erectus.003965	3178	3543	0.8859	62.23	38.66
APD2070-D14	149	15	147	+	H.erectus.004910	1009	1386	0.8926	45.52	31.71
APD2070-D15	149	15	146	+	H.erectus.012440	3235	3600	0.8859	59.15	35.59
APD2070-D16	149	10	80	+	H.erectus.010987	58	255	0.4765	41.49	39.39
APD2070-D17	149	35	146	+	H.erectus.001433	706	1014	0.7517	70.83	39.22
APD2070-D18	149	26	146	+	H.erectus.008813	790	1128	0.8121	63.13	36.04
APD2070-D19	149	15	115	+	H.erectus.009837	5188	5463	0.6779	42.72	32.97
APD2070-D2	149	15	146	+	H.erectus.000371	2644	3009	0.8859	58.01	35.59
APD2070-D22	149	22	146	+	H.erectus.019111	1693	2046	0.8389	57.23	31.9
APD2070-D3	149	15	146	+	BGI_novel_T000929	5027	5392	0.8859	58.01	35.59
APD2070-D31	149	15	149	+	BGI_novel_T000654	1864	2241	0.906	46.25	27.78
APD2070-D33	149	15	149	+	BGI_novel_T000655	1864	2241	0.906	46.25	27.78
APD2070-D35	149	15	149	+	H.erectus.000264	1411	1788	0.906	46.25	27.78
APD2070-D36	149	14	149	+	H.erectus.018783	88	486	0.9128	41.04	26.36
APD2070-D4	149	15	146	+	BGI_novel_T000930	5237	5602	0.8859	58.01	35.59
APD2070-D40	149	13	118	+	H.erectus.015768	691	987	0.7114	47.2	31.31
APD2070-D41	149	38	148	+	H.erectus.010838	1762	2139	0.745	32.35	27.27
APD2070-D6	149	13	146	+	H.erectus.011567	4204	4575	0.8993	58.17	36.36
APD2070-D7	149	14	146	+	H.erectus.016003	9817	10185	0.8926	49.19	34.45
APD2070-D9	149	13	146	+	H.erectus.018905	2719	3090	0.8993	49.57	33.06
APD2071-D15	149	14	146	+	H.erectus.016983	3880	4260	0.8926	41.24	29.6
APD2071-D16	149	15	147	+	H.erectus.012532	70	465	0.8926	37.78	30.71
APD2071-D17	149	14	145	+	H.erectus.009129	310	684	0.8859	45.62	29.03
APD2071-D2	149	14	145	+	H.erectus.015764	520	894	0.8859	48.39	33.6
APD2071-D22	149	14	146	+	H.erectus.014253	2173	2544	0.8926	43.02	31.15
APD2071-D23	149	14	145	+	H.erectus.009104	157	525	0.8859	52.25	30.08
APD2071-D30	149	14	137	+	H.erectus.013947	4561	4905	0.8322	35.86	30.97
APD2071-D37	149	21	107	+	BGI_novel_T000653	2401	2640	0.5839	50.19	37.5
APD2071-D7	149	14	88	+	H.erectus.015767	172	390	0.5034	44.59	39.73
APD2075-D1	69	5	62	+	H.erectus.019941	79	249	0.8406	46.37	36.84
APD2076-D2	73	8	67	+	H.erectus.009966	85	267	0.8219	60.33	46.67
APD2078-D1	73	2	71	+	H.erectus.012005	79	291	0.9589	65.48	44.29
APD208-D1	32	1	32	+	H.erectus.017731	271	366	1	78.31	96.88
APD208-D2	32	1	30	+	H.erectus.017465	217	306	0.9375	71.49	96.67
APD2081-D1	73	4	66	+	H.erectus.007365	76	258	0.863	42.45	41.67
APD2082-D1	68	1	68	+	H.erectus.011957	22	222	1	87.19	52.24
APD2082-D2	68	1	66	+	H.erectus.007441	70	264	0.9706	77.19	41.54
APD2088-D4	75	8	69	+	H.erectus.011639	82	267	0.8267	56.43	40.32
APD2095-D1	107	6	104	+	H.erectus.006098	124	387	0.9252	61.37	40.7
APD2122-D1	19	1	19	+	H.erectus.018102	130	186	1	46.83	94.74
APD2343-D1	99	4	86	+	H.erectus.000011	7	255	0.8384	103.34	49.4
APD2343-D2	99	3	96	+	H.erectus.021786	1270	1536	0.9495	58.98	39.77
APD2343-D6	99	18	95	+	H.erectus.001285	3157	3396	0.7879	63.64	41.03
APD2343-D9	99	5	95	+	H.erectus.001287	268	543	0.9192	48.98	30.77
APD2388-D1	58	5	57	+	H.erectus.017653	1087	1245	0.9138	66.12	47.17
APD2388-D10	58	5	55	+	H.erectus.019118	1213	1365	0.8793	56.87	45.1
APD2388-D13	58	2	55	+	H.erectus.017114	598	759	0.931	54.09	40.74
APD2388-D14	58	5	55	+	H.erectus.011080	9265	9417	0.8793	54.37	43.14
APD2388-D15	58	5	57	+	H.erectus.010611	1087	1245	0.9138	56.13	39.62
APD2388-D19	58	4	55	+	H.erectus.006775	1984	2139	0.8966	48.93	38.46
APD2388-D21	58	2	55	+	H.erectus.009428	2734	2895	0.931	55.07	35.19
APD2388-D23	58	3	56	+	H.erectus.015412	15145	15306	0.931	47.44	35.19
APD2388-D24	58	4	53	+	H.erectus.017462	1288	1437	0.8621	46.07	38
APD2388-D25	58	18	55	+	H.erectus.020260	1	114	0.6552	49.27	47.37
APD2388-D26	58	12	55	+	H.erectus.002573	3190	3321	0.7586	50.72	40.91
APD2388-D27	58	12	55	+	H.erectus.010921	2500	2631	0.7586	50.22	40.91
APD2388-D28	58	5	57	+	H.erectus.022226	256	414	0.9138	44.13	33.96
APD2388-D3	58	5	57	+	H.erectus.020545	391	549	0.9138	62.12	45.28
APD2388-D6	58	3	55	+	H.erectus.015279	7993	8151	0.9138	63.8	43.4
APD2388-D7	58	11	55	+	H.erectus.013897	940	1074	0.7759	56.04	48.89
APD2453-D1	48	1	48	+	H.erectus.005757	1	144	1	91.94	81.25
APD2453-D10	48	1	48	+	H.erectus.009492	448	588	1	57.78	53.19
APD2453-D11	48	1	48	+	H.erectus.015860	574	714	1	57.78	53.19
APD2453-D12	48	4	45	+	H.erectus.020263	28	156	0.875	54.46	54.76
APD2453-D13	48	2	48	+	H.erectus.001900	334	471	0.9792	48.74	50
APD2453-D14	48	4	42	+	H.erectus.006847	115	231	0.8125	57.49	53.85
APD2453-D15	48	4	45	+	H.erectus.005766	25	150	0.875	53.36	47.62
APD2453-D16	48	1	42	+	H.erectus.014344	43	168	0.875	43.7	47.62
APD2453-D17	48	1	48	+	H.erectus.001824	1	144	1	44.48	39.58
APD2453-D18	48	1	48	+	H.erectus.001823	1	144	1	44.48	39.58
APD2453-D19	48	1	42	+	H.erectus.005538	1	123	0.875	44.3	43.9
APD2453-D2	48	1	48	+	H.erectus.013619	1621	1764	1	83.45	70.83
APD2453-D20	48	4	40	+	H.erectus.015536	76	186	0.7708	44.39	48.65
APD2453-D21	48	1	38	+	H.erectus.002030	37	150	0.7917	41.47	47.37
APD2453-D22	48	4	40	+	H.erectus.018001	298	408	0.7708	41.89	43.24
APD2453-D3	48	1	48	+	H.erectus.008823	2071	2214	1	72.97	68.75
APD2453-D4	48	1	48	+	H.erectus.019960	1900	2043	1	67.47	62.5
APD2453-D5	48	1	48	+	H.erectus.005031	1	144	1	70.44	56.25
APD2453-D6	48	1	48	+	H.erectus.005030	1	144	1	70.44	56.25
APD2453-D7	48	1	48	+	H.erectus.001868	538	678	1	59.78	55.32
APD2453-D8	48	1	48	+	H.erectus.006188	1351	1494	1	61.96	52.08
APD2453-D9	48	4	48	+	H.erectus.003652	118	252	0.9375	61.76	55.56
APD2480-D1	46	1	45	+	H.erectus.001245	151	285	0.9783	97.77	80
APD2517-D1	35	3	33	+	H.erectus.009339	1105	1197	0.8857	54.33	67.74
APD2517-D2	35	2	34	+	H.erectus.015250	1111	1209	0.9429	48.42	63.64
APD2517-D3	35	2	34	+	H.erectus.015249	1111	1209	0.9429	48.42	63.64
APD2533-D1	40	1	38	+	H.erectus.009150	967	1080	0.95	73.46	81.58
APD2533-D2	40	2	33	+	H.erectus.013861	3034	3129	0.8	59.89	75
APD2534-D1	124	19	100	+	H.erectus.006668	451	717	0.6613	86.05	51.22
APD2534-D2	124	8	124	+	H.erectus.008643	34	378	0.9435	105.09	44.74
APD2534-D3	124	19	101	+	H.erectus.002131	127	402	0.6694	78.37	45.78
APD2534-D4	124	21	101	+	H.erectus.002130	133	402	0.6532	71.1	43.21
APD2595-D1	17	1	17	+	BGI_novel_T001044	685	735	1	42.8	88.24
APD2595-D2	17	1	17	+	H.erectus.000409	550	600	1	42.8	88.24
APD2635-D1	79	2	75	+	H.erectus.000327	64	285	0.9367	55.74	37.84
APD2635-D2	79	2	75	+	BGI_novel_T000818	454	675	0.9367	55.74	37.84
APD2635-D3	79	2	75	+	BGI_novel_T000819	485	706	0.9367	55.74	37.84
APD2636-D1	78	1	74	+	H.erectus.012158	61	285	0.9487	103.6	59.46
APD2636-D2	78	1	78	+	H.erectus.000302	61	279	1	61.99	47.22
APD2636-D3	78	1	78	+	BGI_novel_T000729	654	872	1	61.99	47.22
APD2798-D1	32	1	29	+	H.erectus.004966	250	336	0.9062	54.2	72.41
APD2798-D3	32	1	29	+	H.erectus.016011	394	480	0.9062	54.7	68.97
APD2798-D4	32	2	27	+	H.erectus.013362	1543	1620	0.8125	43.25	53.85
APD2804-D1	123	1	122	+	H.erectus.003228	1	369	0.9919	259.28	89.34
APD2804-D10	123	6	119	+	H.erectus.020810	10	351	0.9268	170.84	66.67
APD2804-D11	123	1	121	+	H.erectus.011666	1	366	0.9837	178.13	63.64
APD2804-D12	123	8	123	+	H.erectus.009926	64	411	0.9431	146.62	63.48
APD2804-D13	123	8	123	+	H.erectus.021104	133	480	0.9431	147.62	63.48
APD2804-D14	123	17	93	+	H.erectus.011142	706	933	0.626	43.87	35.53
APD2804-D2	123	1	122	+	H.erectus.019104	1	369	0.9919	258.29	88.52
APD2804-D3	123	1	122	+	H.erectus.000584	1	369	0.9919	258.29	88.52
APD2804-D4	123	1	122	+	H.erectus.001591	406	774	0.9919	257.78	88.52
APD2804-D5	123	1	120	+	H.erectus.004218	1	363	0.9756	248.76	86.67
APD2804-D6	123	1	122	+	H.erectus.019109	1	369	0.9919	256.28	87.7
APD2804-D7	123	1	122	+	H.erectus.019082	1	366	0.9919	256.2	86.89
APD2804-D8	123	33	122	+	H.erectus.019080	331	600	0.7317	199.34	91.11
APD2804-D9	123	6	119	+	H.erectus.016015	10	351	0.9268	176.34	68.42
APD2807-D1	103	1	103	+	H.erectus.019105	1	309	1	245.78	100
APD2807-D10	103	1	103	-	H.erectus.018833	55	363	1	245.78	100
APD2807-D11	103	4	103	-	H.erectus.000552	61	360	0.9709	238.83	100
APD2807-D13	103	1	103	+	H.erectus.019085	1942	2250	1	245.78	100
APD2807-D14	103	1	98	+	H.erectus.020889	1	294	0.9515	231.44	100
APD2807-D2	103	1	103	+	H.erectus.001592	1	309	1	245.78	100
APD2807-D3	103	1	103	+	H.erectus.001587	1	309	1	245.78	100
APD2807-D4	103	1	103	-	H.erectus.001559	4	312	1	245.78	100
APD2807-D5	103	1	103	-	H.erectus.001558	4	312	1	245.78	100
APD2807-D6	103	1	103	+	H.erectus.000583	1	309	1	245.78	100
APD2807-D7	103	1	103	+	H.erectus.000582	1	309	1	245.78	100
APD2807-D8	103	1	103	-	H.erectus.000551	4	312	1	245.78	100
APD2807-D9	103	1	103	+	H.erectus.019081	40	348	1	245.78	100
APD2808-D1	126	1	126	+	H.erectus.000585	1	372	1	259.49	91.94
APD2808-D2	126	12	126	+	H.erectus.020893	442	783	0.9127	226.02	89.47
APD2808-D3	126	1	126	+	H.erectus.019084	1	372	1	249	87.9
APD2808-D4	126	1	126	+	H.erectus.019103	1	372	1	247.49	88.71
APD2808-D5	126	1	122	+	H.erectus.000581	1	360	0.9683	240.94	88.33
APD2808-D6	126	1	126	+	H.erectus.001589	1	348	1	224.07	89.66
APD2808-D7	126	1	106	+	H.erectus.019102	1	312	0.8413	203.56	84.62
APD2809-D1	136	1	136	+	H.erectus.019107	1	408	1	316.24	99.26
APD2809-D10	136	42	136	+	H.erectus.011454	19	303	0.6985	213.38	94.74
APD2809-D11	136	44	136	+	H.erectus.019298	70	348	0.6838	209.5	95.7
APD2809-D12	136	41	133	+	H.erectus.020364	151	432	0.6838	152.87	72.04
APD2809-D2	136	1	136	+	H.erectus.003230	751	1158	1	316.24	99.26
APD2809-D3	136	1	136	+	H.erectus.020890	1	408	1	314.74	98.53
APD2809-D4	136	1	136	+	H.erectus.019083	1	408	1	314.74	98.53
APD2809-D5	136	1	136	+	H.erectus.013224	1	408	1	308.74	96.32
APD2809-D7	136	1	126	+	H.erectus.013904	1	378	0.9265	286.2	96.03
APD2851-D1	140	1	95	+	H.erectus.006488	499	783	0.6786	124.38	64.21
APD2851-D2	140	1	69	+	H.erectus.022313	1	195	0.4929	87.52	67.69
APD2851-D3	140	1	95	+	H.erectus.011484	1	285	0.6786	117.87	57.89
APD2851-D4	140	1	121	+	H.erectus.019233	1	318	0.8643	105.7	60.38
APD2879-D1	41	1	41	+	H.erectus.008667	10	132	1	48.04	46.34
APD2879-D2	41	1	41	+	H.erectus.008666	7	129	1	41.05	43.9
APD2879-D3	41	1	41	+	H.erectus.022172	4	126	1	41.54	41.46
APD2917-D1	37	1	37	+	H.erectus.015369	238	348	1	84.11	91.89
APD2918-D1	29	1	29	+	H.erectus.022173	313	399	1	50.69	62.07
APD294-D1	44	2	44	+	H.erectus.008502	466	600	0.9773	52.77	48.84

## Sheet: 10d-embryos
#GeneID	originalLength	predict_bg	predict_ed	strand	chr	chr_bg	chr_ed	alignRate	score	identity
APD1157-D1	65	8	62	+	H.erectus.021932	6256	6414	0.8462	57.8	45.28
APD1372-D1	77	2	73	+	H.erectus.021417	4	219	0.9351	136.08	62.5
APD1474-D1	36	1	36	+	H.erectus.020278	490	597	1	85.58	88.89
APD1474-D2	36	1	36	+	H.erectus.021853	58	165	1	68.09	75
APD1477-D1	28	1	27	+	H.erectus.002026	232	312	0.9643	60.22	85.19
APD1477-D2	28	1	27	+	H.erectus.000259	1558	1638	0.9643	47.72	66.67
APD1477-D3	28	1	27	+	BGI_novel_T000633	684	764	0.9643	47.72	66.67
APD1477-D4	28	1	27	+	BGI_novel_T000631	739	819	0.9643	47.72	66.67
APD1477-D5	28	1	27	+	BGI_novel_T000632	789	869	0.9643	47.72	66.67
APD1479-D1	52	2	52	+	H.erectus.018770	232	384	0.9808	45.76	43.14
APD1522-D1	47	2	47	+	H.erectus.012638	4768	4899	0.9787	43.83	50
APD1522-D2	47	2	47	+	H.erectus.018093	4486	4617	0.9787	42.83	50
APD1540-D1	81	7	81	+	H.erectus.013976	460	687	0.9259	56.98	29.33
APD1575-D1	96	1	92	+	H.erectus.001885	1558	1833	0.9583	193.16	73.91
APD1575-D10	96	2	92	+	H.erectus.018385	997	1260	0.9479	72.39	46.51
APD1575-D11	96	2	90	+	H.erectus.012583	2290	2541	0.9271	84.97	46.43
APD1575-D12	96	2	88	+	H.erectus.005720	340	582	0.9062	68.15	46.91
APD1575-D13	96	21	94	+	H.erectus.016850	4102	4329	0.7708	57.82	48.61
APD1575-D14	96	1	88	+	H.erectus.021929	2197	2448	0.9167	80.61	45.24
APD1575-D15	96	4	89	+	H.erectus.010716	2476	2721	0.8958	73.76	45.12
APD1575-D16	96	2	88	+	H.erectus.000392	1006	1260	0.9062	72.37	40.48
APD1575-D17	96	2	88	+	BGI_novel_T001011	1593	1847	0.9062	72.37	40.48
APD1575-D18	96	15	92	+	H.erectus.008913	1057	1278	0.8125	64.81	45.95
APD1575-D19	96	4	89	+	H.erectus.001871	2830	3075	0.8958	70.89	45.68
APD1575-D2	96	2	90	+	H.erectus.001970	766	1017	0.9271	91.35	52.38
APD1575-D20	96	1	91	+	H.erectus.016294	850	1107	0.9479	61.36	41.86
APD1575-D22	96	1	92	+	BGI_novel_T000077	945	1205	0.9583	62.23	41.38
APD1575-D23	96	2	87	+	H.erectus.009177	1483	1725	0.8958	80.95	44.44
APD1575-D24	96	3	91	+	H.erectus.021906	493	732	0.9271	64.75	45
APD1575-D25	96	3	91	+	H.erectus.021905	493	732	0.9271	64.75	45
APD1575-D26	96	18	88	+	H.erectus.008571	2080	2277	0.7396	65.12	53.03
APD1575-D27	96	18	87	+	H.erectus.011359	1417	1611	0.7292	66.57	52.31
APD1575-D29	96	18	87	+	H.erectus.016614	2896	3090	0.7292	71.05	53.85
APD1575-D3	96	2	87	+	H.erectus.020726	1279	1521	0.8958	98.97	54.32
APD1575-D31	96	17	87	+	H.erectus.008572	457	654	0.7396	69.53	51.52
APD1575-D32	96	1	94	+	H.erectus.018541	472	726	0.9792	58.87	41.18
APD1575-D33	96	2	88	+	H.erectus.011362	547	804	0.9062	59.68	40.96
APD1575-D34	96	18	91	+	H.erectus.015157	5536	5739	0.7708	64.31	51.47
APD1575-D36	96	1	88	+	H.erectus.015181	1258	1512	0.9167	54.69	42.68
APD1575-D38	96	18	87	+	H.erectus.010715	2221	2421	0.7292	73.97	49.25
APD1575-D39	96	17	89	+	H.erectus.010965	1258	1461	0.7604	73.08	51.47
APD1575-D4	96	1	88	+	H.erectus.009180	1171	1419	0.9167	97.69	51.81
APD1575-D40	96	18	91	+	H.erectus.007452	751	957	0.7708	68.46	46.38
APD1575-D41	96	18	87	+	H.erectus.008160	1690	1884	0.7292	68.86	52.31
APD1575-D42	96	2	91	+	H.erectus.006352	2452	2715	0.9375	63.07	38.64
APD1575-D43	96	2	87	+	H.erectus.020746	13483	13731	0.8958	62.96	41.46
APD1575-D45	96	1	91	+	H.erectus.021923	3547	3801	0.9479	47.26	40.48
APD1575-D48	96	5	89	+	H.erectus.013896	2122	2361	0.8854	63.29	41.25
APD1575-D49	96	3	91	+	H.erectus.008000	1927	2184	0.9271	59.59	39.29
APD1575-D5	96	2	93	+	H.erectus.001859	1294	1554	0.9583	93.15	48.28
APD1575-D50	96	10	94	+	H.erectus.018540	685	912	0.8854	57.23	42.11
APD1575-D51	96	2	94	+	H.erectus.006162	931	1206	0.9688	43.06	36.36
APD1575-D52	96	18	91	+	H.erectus.001735	277	486	0.7708	40.91	36.23
APD1575-D53	96	1	96	+	H.erectus.012733	1828	2103	1	40.92	35.56
APD1575-D54	96	1	87	+	H.erectus.009178	850	1095	0.9062	70.73	37.8
APD1575-D55	96	2	91	+	H.erectus.004588	535	783	0.9375	51.35	37.35
APD1575-D56	96	18	89	+	H.erectus.007145	913	1113	0.75	53.35	43.28
APD1575-D57	96	10	88	+	H.erectus.009984	1606	1830	0.8229	52.85	41.33
APD1575-D58	96	2	88	+	H.erectus.013131	637	900	0.9062	48.3	36.47
APD1575-D59	96	6	88	+	H.erectus.010123	2698	2997	0.8646	36.04	41.98
APD1575-D6	96	1	92	+	H.erectus.016615	1150	1416	0.9583	85.49	48.28
APD1575-D60	96	18	87	+	H.erectus.020672	1765	1959	0.7292	45.3	43.08
APD1575-D61	96	2	89	+	H.erectus.000914	532	792	0.9167	34.52	36.14
APD1575-D62	96	2	91	+	H.erectus.022148	550	810	0.9375	35.45	37.35
APD1575-D63	96	1	88	+	H.erectus.009179	673	921	0.9167	61.29	36.14
APD1575-D64	96	18	91	+	H.erectus.001247	5044	5259	0.7708	52.34	42.25
APD1575-D65	96	1	91	+	H.erectus.004587	706	957	0.9479	47.65	34.52
APD1575-D66	96	36	91	+	H.erectus.011312	1045	1206	0.5833	52.08	42.59
APD1575-D67	96	2	90	+	H.erectus.007643	511	771	0.9271	34.77	33.73
APD1575-D7	96	2	89	+	H.erectus.003491	4108	4383	0.9167	75.65	49.41
APD1676-D1	42	5	42	+	H.erectus.013808	1939	2052	0.9048	83.77	92.11
APD1676-D2	42	5	42	+	H.erectus.009031	1900	2013	0.9048	79.77	89.47
APD1796-D1	42	1	42	+	H.erectus.021025	13	138	1	106.69	92.86
APD2012-D1	32	1	32	+	H.erectus.012085	5407	5502	1	72.53	96.88
APD2030-D11	74	1	74	+	H.erectus.012807	1141	1362	1	169.56	95.95
APD2030-D17	74	1	74	+	H.erectus.021549	211	432	1	175.06	100
APD2030-D18	74	1	74	-	H.erectus.021548	382	603	1	175.06	100
APD2030-D21	74	1	72	+	H.erectus.014790	22	234	0.973	56.48	43.66
APD2030-D22	74	1	72	+	H.erectus.019045	1	222	0.973	57.33	43.06
APD2030-D23	74	1	65	+	H.erectus.001337	1	204	0.8784	55.81	41.54
APD2030-D24	74	1	73	+	H.erectus.017749	1	213	0.9865	42.92	36.62
APD2030-D25	74	1	72	+	H.erectus.011601	1	222	0.973	48.51	36.62
APD2030-D26	74	13	72	+	H.erectus.000938	10	189	0.8108	53.62	40
APD2030-D27	74	1	71	+	H.erectus.010323	457	669	0.9595	43.17	32.39
APD2030-D28	74	9	71	+	H.erectus.020723	355	543	0.8514	47.12	34.92
APD2030-D29	74	8	74	+	H.erectus.009321	2170	2370	0.9054	43.08	29.85
APD2030-D3	74	1	74	+	H.erectus.021541	229	450	1	175.06	100
APD2030-D7	74	1	74	+	H.erectus.021546	229	450	1	175.06	100
APD2070-D1	149	15	146	+	H.erectus.003965	3178	3543	0.8859	62.23	38.66
APD2070-D10	149	13	146	+	H.erectus.018905	2719	3090	0.8993	49.57	33.06
APD2070-D15	149	15	147	+	H.erectus.004910	1009	1386	0.8926	45.52	31.71
APD2070-D16	149	15	146	+	H.erectus.012440	3235	3600	0.8859	59.15	35.59
APD2070-D17	149	10	80	+	H.erectus.010987	58	255	0.4765	41.49	39.39
APD2070-D18	149	35	146	+	H.erectus.001433	706	1014	0.7517	70.83	39.22
APD2070-D19	149	26	146	+	H.erectus.008813	790	1128	0.8121	63.13	36.04
APD2070-D2	149	15	146	+	H.erectus.000371	2644	3009	0.8859	58.01	35.59
APD2070-D20	149	15	115	+	H.erectus.009837	5188	5463	0.6779	42.72	32.97
APD2070-D23	149	22	146	+	H.erectus.019111	1693	2046	0.8389	57.23	31.9
APD2070-D3	149	15	146	+	BGI_novel_T000932	3418	3783	0.8859	58.01	35.59
APD2070-D32	149	15	149	+	BGI_novel_T000654	1864	2241	0.906	46.25	27.78
APD2070-D34	149	15	149	+	BGI_novel_T000655	1864	2241	0.906	46.25	27.78
APD2070-D36	149	15	149	+	H.erectus.000264	1411	1788	0.906	46.25	27.78
APD2070-D37	149	14	149	+	H.erectus.018783	88	486	0.9128	41.04	26.36
APD2070-D4	149	15	146	+	BGI_novel_T000931	4005	4370	0.8859	58.01	35.59
APD2070-D41	149	13	118	+	H.erectus.015768	691	987	0.7114	47.2	31.31
APD2070-D42	149	38	148	+	H.erectus.010838	1762	2139	0.745	32.35	27.27
APD2070-D5	149	15	146	+	BGI_novel_T000929	5027	5392	0.8859	58.01	35.59
APD2070-D7	149	13	146	+	H.erectus.011567	4204	4575	0.8993	58.17	36.36
APD2070-D8	149	14	146	+	H.erectus.016003	9817	10185	0.8926	49.19	34.45
APD2071-D15	149	14	146	+	H.erectus.016983	3880	4260	0.8926	41.24	29.6
APD2071-D16	149	15	147	+	H.erectus.012532	70	465	0.8926	37.78	30.71
APD2071-D17	149	14	145	+	H.erectus.009129	310	684	0.8859	45.62	29.03
APD2071-D2	149	14	145	+	H.erectus.015764	520	894	0.8859	48.39	33.6
APD2071-D22	149	14	146	+	H.erectus.014253	2173	2544	0.8926	43.02	31.15
APD2071-D23	149	14	145	+	H.erectus.009104	157	525	0.8859	52.25	30.08
APD2071-D31	149	14	137	+	H.erectus.013947	4561	4905	0.8322	35.86	30.97
APD2071-D38	149	21	107	+	BGI_novel_T000653	2401	2640	0.5839	50.19	37.5
APD2071-D7	149	14	88	+	H.erectus.015767	172	390	0.5034	44.59	39.73
APD2075-D1	69	5	62	+	H.erectus.019941	79	249	0.8406	46.37	36.84
APD2076-D2	73	8	67	+	H.erectus.009966	85	267	0.8219	60.33	46.67
APD2078-D1	73	2	71	+	H.erectus.012005	79	291	0.9589	65.48	44.29
APD208-D1	32	1	32	+	H.erectus.017731	271	366	1	78.31	96.88
APD208-D2	32	1	30	+	H.erectus.017465	217	306	0.9375	71.49	96.67
APD2081-D1	73	4	66	+	H.erectus.007365	76	258	0.863	42.45	41.67
APD2082-D1	68	1	68	+	H.erectus.011957	22	222	1	87.19	52.24
APD2082-D2	68	1	66	+	H.erectus.007441	70	264	0.9706	77.19	41.54
APD2095-D1	107	6	104	+	H.erectus.006098	124	387	0.9252	61.37	40.7
APD2122-D1	19	1	19	+	H.erectus.018102	130	186	1	46.83	94.74
APD2343-D1	99	4	86	+	H.erectus.000011	7	255	0.8384	103.34	49.4
APD2343-D2	99	3	96	+	H.erectus.021786	1270	1536	0.9495	58.98	39.77
APD2343-D6	99	18	95	+	H.erectus.001285	3157	3396	0.7879	63.64	41.03
APD2343-D9	99	5	95	+	H.erectus.001287	268	543	0.9192	48.98	30.77
APD2388-D1	58	5	57	+	H.erectus.017653	1087	1245	0.9138	66.12	47.17
APD2388-D10	58	5	55	+	H.erectus.011240	1135	1287	0.8793	53.88	45.1
APD2388-D11	58	5	57	+	H.erectus.010611	694	852	0.9138	59.12	41.51
APD2388-D12	58	5	55	+	H.erectus.019118	1213	1365	0.8793	56.87	45.1
APD2388-D15	58	2	55	+	H.erectus.017114	598	759	0.931	54.09	40.74
APD2388-D16	58	5	55	+	H.erectus.011080	9265	9417	0.8793	54.37	43.14
APD2388-D22	58	4	55	+	H.erectus.006775	1984	2139	0.8966	48.93	38.46
APD2388-D24	58	2	55	+	H.erectus.009428	2734	2895	0.931	55.07	35.19
APD2388-D26	58	3	56	+	H.erectus.015412	15145	15306	0.931	47.44	35.19
APD2388-D27	58	4	53	+	H.erectus.017462	1288	1437	0.8621	46.07	38
APD2388-D28	58	18	55	+	H.erectus.020260	1	114	0.6552	49.27	47.37
APD2388-D29	58	12	55	+	H.erectus.002573	3190	3321	0.7586	50.72	40.91
APD2388-D3	58	5	57	+	H.erectus.020545	391	549	0.9138	62.12	45.28
APD2388-D30	58	12	55	+	H.erectus.010921	2500	2631	0.7586	50.22	40.91
APD2388-D31	58	5	57	+	H.erectus.022226	256	414	0.9138	44.13	33.96
APD2388-D5	58	5	55	+	H.erectus.006070	1060	1212	0.8793	53.37	47.06
APD2388-D7	58	3	55	+	H.erectus.015279	7993	8151	0.9138	63.8	43.4
APD2388-D8	58	11	55	+	H.erectus.013897	940	1074	0.7759	56.04	48.89
APD2453-D1	48	1	48	+	H.erectus.005757	1	144	1	91.94	81.25
APD2453-D10	48	1	48	+	H.erectus.009492	448	588	1	57.78	53.19
APD2453-D11	48	1	48	+	H.erectus.015860	574	714	1	57.78	53.19
APD2453-D12	48	4	45	+	H.erectus.020263	28	156	0.875	54.46	54.76
APD2453-D13	48	1	42	+	H.erectus.017396	1	123	0.875	50.3	51.22
APD2453-D14	48	2	48	+	H.erectus.001900	334	471	0.9792	48.74	50
APD2453-D15	48	4	42	+	H.erectus.006847	115	231	0.8125	57.49	53.85
APD2453-D16	48	4	45	+	H.erectus.005766	25	150	0.875	53.36	47.62
APD2453-D17	48	1	42	+	H.erectus.014344	43	168	0.875	43.7	47.62
APD2453-D18	48	1	48	+	H.erectus.001824	1	144	1	44.48	39.58
APD2453-D19	48	1	48	+	H.erectus.001823	1	144	1	44.48	39.58
APD2453-D2	48	1	48	+	H.erectus.013619	1621	1764	1	83.45	70.83
APD2453-D20	48	1	42	+	H.erectus.005538	1	123	0.875	44.3	43.9
APD2453-D21	48	4	40	+	H.erectus.015536	76	186	0.7708	44.39	48.65
APD2453-D22	48	1	38	+	H.erectus.002030	37	150	0.7917	41.47	47.37
APD2453-D23	48	4	40	+	H.erectus.018001	298	408	0.7708	41.89	43.24
APD2453-D3	48	1	48	+	H.erectus.008823	2071	2214	1	72.97	68.75
APD2453-D4	48	1	48	+	H.erectus.019960	1900	2043	1	67.47	62.5
APD2453-D5	48	1	48	+	H.erectus.005031	1	144	1	70.44	56.25
APD2453-D6	48	1	48	+	H.erectus.005030	1	144	1	70.44	56.25
APD2453-D7	48	1	48	+	H.erectus.001868	538	678	1	59.78	55.32
APD2453-D8	48	1	48	+	H.erectus.006188	1351	1494	1	61.96	52.08
APD2453-D9	48	4	48	+	H.erectus.003652	118	252	0.9375	61.76	55.56
APD2480-D1	46	1	45	+	H.erectus.001245	151	285	0.9783	97.77	80
APD2517-D1	35	3	33	+	H.erectus.009339	1105	1197	0.8857	54.33	67.74
APD2517-D2	35	2	34	+	H.erectus.015250	1111	1209	0.9429	48.42	63.64
APD2517-D3	35	2	34	+	H.erectus.015249	1111	1209	0.9429	48.42	63.64
APD2533-D1	40	1	38	+	H.erectus.009150	967	1080	0.95	73.46	81.58
APD2533-D2	40	2	33	+	H.erectus.013861	3034	3129	0.8	59.89	75
APD2534-D1	124	19	100	+	H.erectus.006668	451	717	0.6613	86.05	51.22
APD2534-D2	124	8	124	+	H.erectus.008643	34	378	0.9435	105.09	44.74
APD2534-D3	124	19	101	+	H.erectus.002131	127	402	0.6694	78.37	45.78
APD2534-D4	124	21	101	+	H.erectus.002130	133	402	0.6532	71.1	43.21
APD2595-D1	17	1	17	+	BGI_novel_T001044	685	735	1	42.8	88.24
APD2595-D2	17	1	17	+	H.erectus.000409	550	600	1	42.8	88.24
APD2635-D1	79	2	75	+	H.erectus.000327	64	285	0.9367	55.74	37.84
APD2635-D2	79	2	75	+	BGI_novel_T000818	454	675	0.9367	55.74	37.84
APD2635-D3	79	2	75	+	BGI_novel_T000819	485	706	0.9367	55.74	37.84
APD2636-D1	78	1	74	+	H.erectus.012158	61	285	0.9487	103.6	59.46
APD2636-D2	78	1	78	+	H.erectus.000302	61	279	1	61.99	47.22
APD2636-D3	78	1	78	+	BGI_novel_T000729	654	872	1	61.99	47.22
APD2798-D1	32	1	29	+	H.erectus.004966	250	336	0.9062	54.2	72.41
APD2798-D3	32	1	29	+	H.erectus.016011	394	480	0.9062	54.7	68.97
APD2798-D4	32	2	27	+	H.erectus.013362	1543	1620	0.8125	43.25	53.85
APD2804-D1	123	1	122	+	H.erectus.003228	1	369	0.9919	259.28	89.34
APD2804-D10	123	1	121	+	H.erectus.011666	1	366	0.9837	178.13	63.64
APD2804-D11	123	8	123	+	H.erectus.009926	64	411	0.9431	146.62	63.48
APD2804-D12	123	8	123	+	H.erectus.021104	133	480	0.9431	147.62	63.48
APD2804-D13	123	17	93	+	H.erectus.011142	706	933	0.626	43.87	35.53
APD2804-D2	123	1	122	+	H.erectus.019104	1	369	0.9919	258.29	88.52
APD2804-D3	123	1	122	+	H.erectus.000584	1	369	0.9919	258.29	88.52
APD2804-D4	123	1	122	+	H.erectus.001591	406	774	0.9919	257.78	88.52
APD2804-D5	123	1	120	+	H.erectus.004218	1	363	0.9756	248.76	86.67
APD2804-D6	123	1	122	+	H.erectus.019082	1	366	0.9919	256.2	86.89
APD2804-D7	123	33	122	+	H.erectus.019080	331	600	0.7317	199.34	91.11
APD2804-D8	123	6	119	+	H.erectus.016015	10	351	0.9268	176.34	68.42
APD2804-D9	123	6	119	+	H.erectus.020810	10	351	0.9268	170.84	66.67
APD2807-D1	103	1	103	+	H.erectus.019105	1	309	1	245.78	100
APD2807-D10	103	1	98	+	H.erectus.020889	1	294	0.9515	231.44	100
APD2807-D2	103	1	103	+	H.erectus.001592	1	309	1	245.78	100
APD2807-D3	103	1	103	-	H.erectus.001558	4	312	1	245.78	100
APD2807-D4	103	1	103	+	H.erectus.000583	1	309	1	245.78	100
APD2807-D5	103	1	103	+	H.erectus.000582	1	309	1	245.78	100
APD2807-D6	103	1	103	-	H.erectus.000551	4	312	1	245.78	100
APD2807-D7	103	1	103	+	H.erectus.019081	40	348	1	245.78	100
APD2807-D8	103	1	103	-	H.erectus.018833	55	363	1	245.78	100
APD2807-D9	103	1	103	+	H.erectus.019085	1942	2250	1	245.78	100
APD2808-D1	126	1	126	+	H.erectus.000585	1	372	1	259.49	91.94
APD2808-D2	126	12	126	+	H.erectus.020893	442	783	0.9127	226.02	89.47
APD2808-D3	126	1	126	+	H.erectus.019084	1	372	1	249	87.9
APD2808-D4	126	1	126	+	H.erectus.019103	1	372	1	247.49	88.71
APD2808-D5	126	1	126	+	H.erectus.003229	1	372	1	256.99	91.13
APD2808-D6	126	1	122	+	H.erectus.000581	1	360	0.9683	240.94	88.33
APD2808-D7	126	1	126	+	H.erectus.001589	1	348	1	224.07	89.66
APD2808-D8	126	1	106	+	H.erectus.019102	1	312	0.8413	203.56	84.62
APD2809-D1	136	1	136	+	H.erectus.019107	1	408	1	316.24	99.26
APD2809-D10	136	44	136	+	H.erectus.019298	70	348	0.6838	209.5	95.7
APD2809-D2	136	1	136	+	H.erectus.003230	751	1158	1	316.24	99.26
APD2809-D3	136	1	136	+	H.erectus.020890	1	408	1	314.74	98.53
APD2809-D4	136	1	136	+	H.erectus.013224	1	408	1	308.74	96.32
APD2809-D6	136	1	126	+	H.erectus.013904	1	378	0.9265	286.2	96.03
APD2809-D9	136	42	136	+	H.erectus.011454	19	303	0.6985	213.38	94.74
APD2851-D1	140	1	95	+	H.erectus.006488	499	783	0.6786	124.38	64.21
APD2851-D2	140	1	69	+	H.erectus.022313	1	195	0.4929	87.52	67.69
APD2851-D3	140	1	95	+	H.erectus.011484	1	285	0.6786	117.87	57.89
APD2851-D4	140	1	121	+	H.erectus.019233	1	318	0.8643	105.7	60.38
APD2879-D1	41	1	41	+	H.erectus.008667	10	132	1	48.04	46.34
APD2879-D2	41	1	41	+	H.erectus.008666	7	129	1	41.05	43.9
APD2879-D3	41	1	41	+	H.erectus.022172	4	126	1	41.54	41.46
APD2917-D1	37	1	37	+	H.erectus.015369	238	348	1	84.11	91.89
APD2918-D1	29	1	29	+	H.erectus.022173	313	399	1	50.69	62.07
APD294-D1	44	2	44	+	H.erectus.008502	466	600	0.9773	52.77	48.84

## Sheet: 1d-juvenile
#GeneID	originalLength	predict_bg	predict_ed	strand	chr	chr_bg	chr_ed	alignRate	score	identity
APD1157-D1	65	8	62	+	H.erectus.021932	6256	6414	0.8462	57.8	45.28
APD1372-D1	77	2	73	+	H.erectus.021417	4	219	0.9351	136.08	62.5
APD1474-D1	36	1	36	+	H.erectus.020278	490	597	1	85.58	88.89
APD1474-D2	36	1	36	+	H.erectus.021853	58	165	1	68.09	75
APD1477-D1	28	1	27	+	H.erectus.002026	232	312	0.9643	60.22	85.19
APD1477-D2	28	1	27	+	H.erectus.000259	1558	1638	0.9643	47.72	66.67
APD1477-D3	28	1	27	+	BGI_novel_T000633	684	764	0.9643	47.72	66.67
APD1477-D4	28	1	27	+	BGI_novel_T000631	739	819	0.9643	47.72	66.67
APD1477-D5	28	1	27	+	BGI_novel_T000632	789	869	0.9643	47.72	66.67
APD1479-D1	52	2	52	+	H.erectus.018770	232	384	0.9808	45.76	43.14
APD1522-D1	47	2	47	+	H.erectus.012638	4768	4899	0.9787	43.83	50
APD1522-D2	47	2	47	+	H.erectus.018093	4486	4617	0.9787	42.83	50
APD1540-D1	81	7	81	+	H.erectus.013976	460	687	0.9259	56.98	29.33
APD1575-D1	96	1	92	+	H.erectus.001885	1558	1833	0.9583	193.16	73.91
APD1575-D10	96	2	92	+	H.erectus.018385	997	1260	0.9479	72.39	46.51
APD1575-D11	96	2	90	+	H.erectus.012583	2290	2541	0.9271	84.97	46.43
APD1575-D12	96	2	88	+	H.erectus.005720	340	582	0.9062	68.15	46.91
APD1575-D13	96	21	94	+	H.erectus.016850	4102	4329	0.7708	57.82	48.61
APD1575-D14	96	1	88	+	H.erectus.021929	2197	2448	0.9167	80.61	45.24
APD1575-D15	96	4	89	+	H.erectus.010716	2476	2721	0.8958	73.76	45.12
APD1575-D16	96	2	88	+	H.erectus.000392	1006	1260	0.9062	72.37	40.48
APD1575-D17	96	2	88	+	BGI_novel_T001011	1593	1847	0.9062	72.37	40.48
APD1575-D18	96	15	92	+	H.erectus.008913	1057	1278	0.8125	64.81	45.95
APD1575-D19	96	4	89	+	H.erectus.001871	2830	3075	0.8958	70.89	45.68
APD1575-D2	96	2	90	+	H.erectus.001970	766	1017	0.9271	91.35	52.38
APD1575-D20	96	1	91	+	H.erectus.016294	850	1107	0.9479	61.36	41.86
APD1575-D22	96	1	92	+	BGI_novel_T000077	945	1205	0.9583	62.23	41.38
APD1575-D23	96	1	91	+	H.erectus.000021	481	738	0.9479	61.36	41.86
APD1575-D24	96	2	87	+	H.erectus.009177	1483	1725	0.8958	80.95	44.44
APD1575-D25	96	3	91	+	H.erectus.021906	493	732	0.9271	64.75	45
APD1575-D26	96	3	91	+	H.erectus.021905	493	732	0.9271	64.75	45
APD1575-D27	96	18	88	+	H.erectus.008571	2080	2277	0.7396	65.12	53.03
APD1575-D28	96	18	87	+	H.erectus.011359	1417	1611	0.7292	66.57	52.31
APD1575-D3	96	2	87	+	H.erectus.020726	1279	1521	0.8958	98.97	54.32
APD1575-D30	96	18	87	+	H.erectus.016614	2896	3090	0.7292	71.05	53.85
APD1575-D32	96	17	87	+	H.erectus.008572	457	654	0.7396	69.53	51.52
APD1575-D33	96	1	94	+	H.erectus.018541	472	726	0.9792	58.87	41.18
APD1575-D34	96	2	88	+	H.erectus.011362	547	804	0.9062	59.68	40.96
APD1575-D35	96	18	91	+	H.erectus.015157	5536	5739	0.7708	64.31	51.47
APD1575-D37	96	1	88	+	H.erectus.015181	1258	1512	0.9167	54.69	42.68
APD1575-D39	96	18	87	+	H.erectus.010715	2221	2421	0.7292	73.97	49.25
APD1575-D4	96	1	88	+	H.erectus.009180	1171	1419	0.9167	97.69	51.81
APD1575-D40	96	17	89	+	H.erectus.010965	1258	1461	0.7604	73.08	51.47
APD1575-D41	96	18	91	+	H.erectus.007452	751	957	0.7708	68.46	46.38
APD1575-D42	96	18	87	+	H.erectus.008160	1690	1884	0.7292	68.86	52.31
APD1575-D43	96	2	91	+	H.erectus.006352	2452	2715	0.9375	63.07	38.64
APD1575-D44	96	2	87	+	H.erectus.020746	13483	13731	0.8958	62.96	41.46
APD1575-D46	96	1	91	+	H.erectus.021923	3547	3801	0.9479	47.26	40.48
APD1575-D49	96	5	89	+	H.erectus.013896	2122	2361	0.8854	63.29	41.25
APD1575-D5	96	2	93	+	H.erectus.001859	1294	1554	0.9583	93.15	48.28
APD1575-D50	96	3	91	+	H.erectus.008000	1927	2184	0.9271	59.59	39.29
APD1575-D51	96	10	94	+	H.erectus.018540	685	912	0.8854	57.23	42.11
APD1575-D52	96	2	94	+	H.erectus.006162	931	1206	0.9688	43.06	36.36
APD1575-D53	96	1	96	+	H.erectus.012733	1828	2103	1	40.92	35.56
APD1575-D54	96	1	87	+	H.erectus.009178	850	1095	0.9062	70.73	37.8
APD1575-D55	96	2	91	+	H.erectus.004588	535	783	0.9375	51.35	37.35
APD1575-D56	96	18	89	+	H.erectus.007145	913	1113	0.75	53.35	43.28
APD1575-D57	96	10	88	+	H.erectus.009984	1606	1830	0.8229	52.85	41.33
APD1575-D58	96	2	88	+	H.erectus.013131	637	900	0.9062	48.3	36.47
APD1575-D59	96	6	88	+	H.erectus.010123	2698	2997	0.8646	36.04	41.98
APD1575-D6	96	1	92	+	H.erectus.016615	1150	1416	0.9583	85.49	48.28
APD1575-D60	96	18	87	+	H.erectus.020672	1765	1959	0.7292	45.3	43.08
APD1575-D61	96	2	89	+	H.erectus.000914	532	792	0.9167	34.52	36.14
APD1575-D62	96	2	91	+	H.erectus.022148	550	810	0.9375	35.45	37.35
APD1575-D63	96	1	88	+	H.erectus.009179	673	921	0.9167	61.29	36.14
APD1575-D64	96	18	91	+	H.erectus.001247	5044	5259	0.7708	52.34	42.25
APD1575-D65	96	3	91	+	H.erectus.015674	487	726	0.9271	51.79	36.25
APD1575-D66	96	1	91	+	H.erectus.004587	706	957	0.9479	47.65	34.52
APD1575-D67	96	36	91	+	H.erectus.011312	1045	1206	0.5833	52.08	42.59
APD1575-D68	96	2	90	+	H.erectus.007643	511	771	0.9271	34.77	33.73
APD1575-D7	96	2	89	+	H.erectus.003491	4108	4383	0.9167	75.65	49.41
APD1676-D1	42	5	42	+	H.erectus.013808	1939	2052	0.9048	83.77	92.11
APD1676-D2	42	5	42	+	H.erectus.009031	1900	2013	0.9048	79.77	89.47
APD1796-D1	42	1	42	+	H.erectus.021025	13	138	1	106.69	92.86
APD2012-D1	32	1	32	+	H.erectus.012085	5407	5502	1	72.53	96.88
APD2030-D15	74	1	74	+	H.erectus.012807	457	678	1	170.56	97.3
APD2030-D20	74	1	74	+	H.erectus.021549	211	432	1	175.06	100
APD2030-D21	74	1	74	-	H.erectus.012809	211	432	1	169.56	95.95
APD2030-D23	74	1	74	-	H.erectus.021548	382	603	1	175.06	100
APD2030-D27	74	1	72	+	H.erectus.014790	22	234	0.973	56.48	43.66
APD2030-D28	74	1	72	+	H.erectus.019045	1	222	0.973	57.33	43.06
APD2030-D29	74	1	65	+	H.erectus.001337	1	204	0.8784	55.81	41.54
APD2030-D3	74	1	74	+	H.erectus.021541	229	450	1	175.06	100
APD2030-D30	74	1	73	+	H.erectus.017749	1	213	0.9865	42.92	36.62
APD2030-D31	74	1	72	+	H.erectus.011601	1	222	0.973	48.51	36.62
APD2030-D32	74	13	72	+	H.erectus.000938	10	189	0.8108	53.62	40
APD2030-D33	74	1	71	+	H.erectus.010323	457	669	0.9595	43.17	32.39
APD2030-D34	74	9	71	+	H.erectus.020723	355	543	0.8514	47.12	34.92
APD2030-D35	74	8	74	+	H.erectus.009321	2170	2370	0.9054	43.08	29.85
APD2030-D7	74	1	74	+	H.erectus.021546	457	678	1	175.06	100
APD2030-D9	74	1	74	+	H.erectus.012814	211	432	1	170.56	97.3
APD2070-D1	149	15	146	+	H.erectus.003965	3178	3543	0.8859	62.23	38.66
APD2070-D14	149	15	147	+	H.erectus.004910	1009	1386	0.8926	45.52	31.71
APD2070-D15	149	15	146	+	H.erectus.012440	3235	3600	0.8859	59.15	35.59
APD2070-D16	149	10	80	+	H.erectus.010987	58	255	0.4765	41.49	39.39
APD2070-D17	149	35	146	+	H.erectus.001433	706	1014	0.7517	70.83	39.22
APD2070-D18	149	26	146	+	H.erectus.008813	790	1128	0.8121	63.13	36.04
APD2070-D19	149	15	115	+	H.erectus.009837	5188	5463	0.6779	42.72	32.97
APD2070-D2	149	15	146	+	H.erectus.000371	2644	3009	0.8859	58.01	35.59
APD2070-D22	149	22	146	+	H.erectus.019111	1693	2046	0.8389	57.23	31.9
APD2070-D3	149	15	146	+	BGI_novel_T000929	5027	5392	0.8859	58.01	35.59
APD2070-D31	149	15	149	+	BGI_novel_T000654	1864	2241	0.906	46.25	27.78
APD2070-D33	149	15	149	+	BGI_novel_T000655	1864	2241	0.906	46.25	27.78
APD2070-D35	149	15	149	+	H.erectus.000264	1411	1788	0.906	46.25	27.78
APD2070-D36	149	14	149	+	H.erectus.018783	88	486	0.9128	41.04	26.36
APD2070-D4	149	15	146	+	BGI_novel_T000930	5237	5602	0.8859	58.01	35.59
APD2070-D40	149	13	118	+	H.erectus.015768	691	987	0.7114	47.2	31.31
APD2070-D41	149	38	148	+	H.erectus.010838	1762	2139	0.745	32.35	27.27
APD2070-D42	149	49	145	+	H.erectus.013260	169	435	0.651	38.22	33.71
APD2070-D6	149	13	146	+	H.erectus.011567	4204	4575	0.8993	58.17	36.36
APD2070-D7	149	14	146	+	H.erectus.016003	9817	10185	0.8926	49.19	34.45
APD2070-D9	149	13	146	+	H.erectus.018905	2719	3090	0.8993	49.57	33.06
APD2071-D15	149	14	146	+	H.erectus.016983	3880	4260	0.8926	41.24	29.6
APD2071-D16	149	15	147	+	H.erectus.012532	70	465	0.8926	37.78	30.71
APD2071-D17	149	14	145	+	H.erectus.009129	310	684	0.8859	45.62	29.03
APD2071-D2	149	14	145	+	H.erectus.015764	520	894	0.8859	48.39	33.6
APD2071-D22	149	14	146	+	H.erectus.014253	2173	2544	0.8926	43.02	31.15
APD2071-D23	149	14	145	+	H.erectus.009104	157	525	0.8859	52.25	30.08
APD2071-D30	149	14	137	+	H.erectus.013947	4561	4905	0.8322	35.86	30.97
APD2071-D37	149	21	107	+	BGI_novel_T000653	2401	2640	0.5839	50.19	37.5
APD2071-D7	149	14	88	+	H.erectus.015767	172	390	0.5034	44.59	39.73
APD2075-D1	69	5	62	+	H.erectus.019941	79	249	0.8406	46.37	36.84
APD2076-D2	73	8	67	+	H.erectus.009966	85	267	0.8219	60.33	46.67
APD2078-D1	73	2	71	+	H.erectus.012005	79	291	0.9589	65.48	44.29
APD208-D1	32	1	32	+	H.erectus.017731	271	366	1	78.31	96.88
APD208-D2	32	1	30	+	H.erectus.017465	217	306	0.9375	71.49	96.67
APD2081-D1	73	4	66	+	H.erectus.007365	76	258	0.863	42.45	41.67
APD2082-D1	68	1	68	+	H.erectus.011957	22	222	1	87.19	52.24
APD2082-D2	68	1	66	+	H.erectus.007441	70	264	0.9706	77.19	41.54
APD2088-D3	75	8	69	+	H.erectus.011639	82	267	0.8267	56.43	40.32
APD2095-D1	107	6	104	+	H.erectus.006098	124	387	0.9252	61.37	40.7
APD2122-D1	19	1	19	+	H.erectus.018102	130	186	1	46.83	94.74
APD2225-D1	43	6	43	+	H.erectus.004242	76	189	0.8837	87.7	76.32
APD2343-D1	99	4	86	+	H.erectus.000011	7	255	0.8384	103.34	49.4
APD2343-D2	99	3	96	+	H.erectus.021786	1270	1536	0.9495	58.98	39.77
APD2343-D6	99	18	95	+	H.erectus.001285	3157	3396	0.7879	63.64	41.03
APD2343-D9	99	5	95	+	H.erectus.001287	268	543	0.9192	48.98	30.77
APD2388-D1	58	5	57	+	H.erectus.017653	1087	1245	0.9138	66.12	47.17
APD2388-D10	58	5	55	+	H.erectus.011240	1135	1287	0.8793	53.88	45.1
APD2388-D11	58	5	57	+	H.erectus.010611	694	852	0.9138	59.12	41.51
APD2388-D12	58	5	55	+	H.erectus.019118	1213	1365	0.8793	56.87	45.1
APD2388-D15	58	2	55	+	H.erectus.017114	598	759	0.931	54.09	40.74
APD2388-D16	58	5	55	+	H.erectus.011080	9265	9417	0.8793	54.37	43.14
APD2388-D22	58	4	55	+	H.erectus.006775	1984	2139	0.8966	48.93	38.46
APD2388-D24	58	2	55	+	H.erectus.009428	2734	2895	0.931	55.07	35.19
APD2388-D26	58	3	56	+	H.erectus.015412	15145	15306	0.931	47.44	35.19
APD2388-D27	58	4	53	+	H.erectus.017462	1288	1437	0.8621	46.07	38
APD2388-D28	58	18	55	+	H.erectus.020260	1	114	0.6552	49.27	47.37
APD2388-D29	58	12	55	+	H.erectus.002573	3190	3321	0.7586	50.72	40.91
APD2388-D3	58	5	57	+	H.erectus.020545	391	549	0.9138	62.12	45.28
APD2388-D30	58	12	55	+	H.erectus.010921	2500	2631	0.7586	50.22	40.91
APD2388-D31	58	5	57	+	H.erectus.022226	256	414	0.9138	44.13	33.96
APD2388-D5	58	5	55	+	H.erectus.006070	1060	1212	0.8793	53.37	47.06
APD2388-D7	58	3	55	+	H.erectus.015279	7993	8151	0.9138	63.8	43.4
APD2388-D8	58	11	55	+	H.erectus.013897	940	1074	0.7759	56.04	48.89
APD2453-D1	48	1	48	+	H.erectus.005757	1	144	1	91.94	81.25
APD2453-D10	48	1	48	+	H.erectus.009492	448	588	1	57.78	53.19
APD2453-D11	48	1	48	+	H.erectus.015860	574	714	1	57.78	53.19
APD2453-D12	48	4	45	+	H.erectus.020263	28	156	0.875	54.46	54.76
APD2453-D13	48	1	42	+	H.erectus.017396	1	123	0.875	50.3	51.22
APD2453-D14	48	2	48	+	H.erectus.001900	334	471	0.9792	48.74	50
APD2453-D15	48	4	42	+	H.erectus.006847	115	231	0.8125	57.49	53.85
APD2453-D16	48	4	45	+	H.erectus.005766	25	150	0.875	53.36	47.62
APD2453-D17	48	1	42	+	H.erectus.014344	43	168	0.875	43.7	47.62
APD2453-D18	48	1	48	+	H.erectus.001824	1	144	1	44.48	39.58
APD2453-D19	48	1	48	+	H.erectus.001823	1	144	1	44.48	39.58
APD2453-D2	48	1	48	+	H.erectus.013619	1621	1764	1	83.45	70.83
APD2453-D20	48	1	42	+	H.erectus.005538	1	123	0.875	44.3	43.9
APD2453-D21	48	4	40	+	H.erectus.015536	76	186	0.7708	44.39	48.65
APD2453-D22	48	1	38	+	H.erectus.002030	37	150	0.7917	41.47	47.37
APD2453-D23	48	4	40	+	H.erectus.018001	298	408	0.7708	41.89	43.24
APD2453-D3	48	1	48	+	H.erectus.008823	2071	2214	1	72.97	68.75
APD2453-D4	48	1	48	+	H.erectus.019960	1900	2043	1	67.47	62.5
APD2453-D5	48	1	48	+	H.erectus.005031	1	144	1	70.44	56.25
APD2453-D6	48	1	48	+	H.erectus.005030	1	144	1	70.44	56.25
APD2453-D7	48	1	48	+	H.erectus.001868	538	678	1	59.78	55.32
APD2453-D8	48	1	48	+	H.erectus.006188	1351	1494	1	61.96	52.08
APD2453-D9	48	4	48	+	H.erectus.003652	118	252	0.9375	61.76	55.56
APD2480-D1	46	1	45	+	H.erectus.001245	151	285	0.9783	97.77	80
APD2517-D1	35	3	33	+	H.erectus.009339	1105	1197	0.8857	54.33	67.74
APD2517-D2	35	2	34	+	H.erectus.015250	1111	1209	0.9429	48.42	63.64
APD2517-D3	35	2	34	+	H.erectus.015249	1111	1209	0.9429	48.42	63.64
APD2533-D1	40	1	38	+	H.erectus.009150	967	1080	0.95	73.46	81.58
APD2533-D2	40	2	33	+	H.erectus.013861	3034	3129	0.8	59.89	75
APD2534-D1	124	19	100	+	H.erectus.006668	451	717	0.6613	86.05	51.22
APD2534-D2	124	8	124	+	H.erectus.008643	34	378	0.9435	105.09	44.74
APD2534-D3	124	19	101	+	H.erectus.002131	127	402	0.6694	78.37	45.78
APD2534-D4	124	21	101	+	H.erectus.002130	133	402	0.6532	71.1	43.21
APD2595-D1	17	1	17	+	BGI_novel_T001044	685	735	1	42.8	88.24
APD2595-D2	17	1	17	+	H.erectus.000409	550	600	1	42.8	88.24
APD2634-D1	87	3	46	+	H.erectus.001094	64	216	0.5057	40.8	43.18
APD2635-D1	79	2	75	+	H.erectus.000327	64	285	0.9367	55.74	37.84
APD2635-D2	79	2	75	+	BGI_novel_T000818	454	675	0.9367	55.74	37.84
APD2636-D1	78	1	74	+	H.erectus.012158	61	285	0.9487	103.6	59.46
APD2636-D2	78	1	78	+	H.erectus.000302	61	279	1	61.99	47.22
APD2636-D3	78	1	78	+	BGI_novel_T000729	654	872	1	61.99	47.22
APD2798-D1	32	1	29	+	H.erectus.004966	250	336	0.9062	54.2	72.41
APD2798-D3	32	1	29	+	H.erectus.016011	394	480	0.9062	54.7	68.97
APD2798-D4	32	2	27	+	H.erectus.013362	1543	1620	0.8125	43.25	53.85
APD2804-D1	123	1	122	+	H.erectus.003228	1	369	0.9919	259.28	89.34
APD2804-D10	123	8	123	+	H.erectus.009926	64	411	0.9431	146.62	63.48
APD2804-D11	123	8	123	+	H.erectus.021104	133	480	0.9431	147.62	63.48
APD2804-D12	123	17	93	+	H.erectus.011142	706	933	0.626	43.87	35.53
APD2804-D2	123	1	122	+	H.erectus.019104	1	369	0.9919	258.29	88.52
APD2804-D3	123	1	122	+	H.erectus.000584	1	369	0.9919	258.29	88.52
APD2804-D4	123	1	122	+	H.erectus.001591	406	774	0.9919	257.78	88.52
APD2804-D5	123	1	120	+	H.erectus.004218	1	363	0.9756	248.76	86.67
APD2804-D6	123	33	122	+	H.erectus.019080	331	600	0.7317	199.34	91.11
APD2804-D7	123	6	119	+	H.erectus.016015	10	351	0.9268	176.34	68.42
APD2804-D8	123	6	119	+	H.erectus.020810	10	351	0.9268	170.84	66.67
APD2804-D9	123	1	121	+	H.erectus.011666	1	366	0.9837	178.13	63.64
APD2807-D1	103	1	103	+	H.erectus.019105	1	309	1	245.78	100
APD2807-D10	103	1	98	+	H.erectus.020889	1	294	0.9515	231.44	100
APD2807-D2	103	1	103	+	H.erectus.001592	1	309	1	245.78	100
APD2807-D3	103	1	103	-	H.erectus.001558	4	312	1	245.78	100
APD2807-D4	103	1	103	+	H.erectus.000583	1	309	1	245.78	100
APD2807-D5	103	1	103	+	H.erectus.000582	1	309	1	245.78	100
APD2807-D6	103	1	103	-	H.erectus.000551	4	312	1	245.78	100
APD2807-D7	103	1	103	+	H.erectus.019081	40	348	1	245.78	100
APD2807-D8	103	1	103	-	H.erectus.018833	55	363	1	245.78	100
APD2807-D9	103	1	103	+	H.erectus.019085	1942	2250	1	245.78	100
APD2808-D1	126	1	126	+	H.erectus.000585	1	372	1	259.49	91.94
APD2808-D2	126	12	126	+	H.erectus.020893	442	783	0.9127	226.02	89.47
APD2808-D3	126	1	126	+	H.erectus.019084	1	372	1	249	87.9
APD2808-D4	126	1	126	+	H.erectus.019103	1	372	1	247.49	88.71
APD2808-D5	126	1	122	+	H.erectus.000581	1	360	0.9683	240.94	88.33
APD2808-D6	126	1	126	+	H.erectus.001589	1	348	1	224.07	89.66
APD2808-D7	126	1	106	+	H.erectus.019102	1	312	0.8413	203.56	84.62
APD2809-D1	136	1	136	+	H.erectus.019107	1	408	1	316.24	99.26
APD2809-D10	136	42	136	+	H.erectus.011454	19	303	0.6985	213.38	94.74
APD2809-D11	136	44	136	+	H.erectus.019298	70	348	0.6838	209.5	95.7
APD2809-D2	136	1	136	+	H.erectus.003230	751	1158	1	316.24	99.26
APD2809-D3	136	1	136	+	H.erectus.020890	1	408	1	314.74	98.53
APD2809-D4	136	1	136	+	H.erectus.019083	1	408	1	314.74	98.53
APD2809-D5	136	1	136	+	H.erectus.013224	1	408	1	308.74	96.32
APD2809-D7	136	1	126	+	H.erectus.013904	1	378	0.9265	286.2	96.03
APD2851-D1	140	1	95	+	H.erectus.006488	499	783	0.6786	124.38	64.21
APD2851-D2	140	1	69	+	H.erectus.022313	1	195	0.4929	87.52	67.69
APD2851-D3	140	1	95	+	H.erectus.011484	1	285	0.6786	117.87	57.89
APD2851-D4	140	1	121	+	H.erectus.019233	1	318	0.8643	105.7	60.38
APD2879-D1	41	1	41	+	H.erectus.008667	10	132	1	48.04	46.34
APD2879-D2	41	1	41	+	H.erectus.008666	7	129	1	41.05	43.9
APD2879-D3	41	1	41	+	H.erectus.022172	4	126	1	41.54	41.46
APD2917-D1	37	1	37	+	H.erectus.015369	238	348	1	84.11	91.89
APD2918-D1	29	1	29	+	H.erectus.022173	313	399	1	50.69	62.07
APD294-D1	44	2	44	+	H.erectus.008502	466	600	0.9773	52.77	48.84

## Sheet: juvenile_body
#GeneID	originalLength	predict_bg	predict_ed	strand	chr	chr_bg	chr_ed	alignRate	score	identity
APD1157-D1	65	8	62	+	H.erectus.021932	6256	6414	0.8462	57.8	45.28
APD1372-D1	77	2	73	+	H.erectus.021417	4	219	0.9351	136.08	62.5
APD1474-D1	36	1	36	+	H.erectus.020278	490	597	1	85.58	88.89
APD1474-D2	36	1	36	+	H.erectus.021853	58	165	1	68.09	75
APD1477-D1	28	1	27	+	H.erectus.002026	232	312	0.9643	60.22	85.19
APD1477-D2	28	1	27	+	H.erectus.000259	1558	1638	0.9643	47.72	66.67
APD1477-D3	28	1	27	+	BGI_novel_T000633	684	764	0.9643	47.72	66.67
APD1477-D4	28	1	27	+	BGI_novel_T000631	739	819	0.9643	47.72	66.67
APD1477-D5	28	1	27	+	BGI_novel_T000632	789	869	0.9643	47.72	66.67
APD1479-D1	52	2	52	+	H.erectus.018770	232	384	0.9808	45.76	43.14
APD1522-D1	47	2	47	+	H.erectus.012638	4768	4899	0.9787	43.83	50
APD1522-D2	47	2	47	+	H.erectus.018093	4486	4617	0.9787	42.83	50
APD1540-D1	81	7	81	+	H.erectus.013976	460	687	0.9259	56.98	29.33
APD1575-D1	96	1	92	+	H.erectus.001885	1558	1833	0.9583	193.16	73.91
APD1575-D10	96	2	92	+	H.erectus.018385	997	1260	0.9479	72.39	46.51
APD1575-D11	96	2	90	+	H.erectus.012583	2290	2541	0.9271	84.97	46.43
APD1575-D12	96	2	88	+	H.erectus.005720	340	582	0.9062	68.15	46.91
APD1575-D13	96	21	94	+	H.erectus.016850	4102	4329	0.7708	57.82	48.61
APD1575-D14	96	1	88	+	H.erectus.021929	2197	2448	0.9167	80.61	45.24
APD1575-D15	96	4	89	+	H.erectus.010716	2476	2721	0.8958	73.76	45.12
APD1575-D16	96	2	88	+	H.erectus.000392	1006	1260	0.9062	72.37	40.48
APD1575-D17	96	2	88	+	BGI_novel_T001011	1593	1847	0.9062	72.37	40.48
APD1575-D18	96	15	92	+	H.erectus.008913	1057	1278	0.8125	64.81	45.95
APD1575-D19	96	4	89	+	H.erectus.001871	2830	3075	0.8958	70.89	45.68
APD1575-D2	96	2	90	+	H.erectus.001970	766	1017	0.9271	91.35	52.38
APD1575-D20	96	1	91	+	H.erectus.016294	850	1107	0.9479	61.36	41.86
APD1575-D22	96	1	92	+	BGI_novel_T000077	945	1205	0.9583	62.23	41.38
APD1575-D23	96	1	91	+	H.erectus.000021	481	738	0.9479	61.36	41.86
APD1575-D24	96	2	87	+	H.erectus.009177	1483	1725	0.8958	80.95	44.44
APD1575-D25	96	3	91	+	H.erectus.021906	493	732	0.9271	64.75	45
APD1575-D26	96	3	91	+	H.erectus.021905	493	732	0.9271	64.75	45
APD1575-D27	96	18	88	+	H.erectus.008571	2080	2277	0.7396	65.12	53.03
APD1575-D28	96	18	87	+	H.erectus.011359	1417	1611	0.7292	66.57	52.31
APD1575-D3	96	2	87	+	H.erectus.020726	1279	1521	0.8958	98.97	54.32
APD1575-D30	96	18	87	+	H.erectus.016614	2896	3090	0.7292	71.05	53.85
APD1575-D32	96	17	87	+	H.erectus.008572	457	654	0.7396	69.53	51.52
APD1575-D33	96	1	94	+	H.erectus.018541	472	726	0.9792	58.87	41.18
APD1575-D34	96	2	88	+	H.erectus.011362	547	804	0.9062	59.68	40.96
APD1575-D35	96	18	91	+	H.erectus.015157	5536	5739	0.7708	64.31	51.47
APD1575-D37	96	1	88	+	H.erectus.015181	1258	1512	0.9167	54.69	42.68
APD1575-D39	96	18	87	+	H.erectus.010715	2221	2421	0.7292	73.97	49.25
APD1575-D4	96	1	88	+	H.erectus.009180	1171	1419	0.9167	97.69	51.81
APD1575-D40	96	17	89	+	H.erectus.010965	1258	1461	0.7604	73.08	51.47
APD1575-D41	96	18	91	+	H.erectus.007452	751	957	0.7708	68.46	46.38
APD1575-D42	96	18	87	+	H.erectus.008160	1690	1884	0.7292	68.86	52.31
APD1575-D43	96	2	91	+	H.erectus.006352	2452	2715	0.9375	63.07	38.64
APD1575-D44	96	2	87	+	H.erectus.020746	13483	13731	0.8958	62.96	41.46
APD1575-D46	96	1	91	+	H.erectus.021923	3547	3801	0.9479	47.26	40.48
APD1575-D49	96	5	89	+	H.erectus.013896	2122	2361	0.8854	63.29	41.25
APD1575-D5	96	2	93	+	H.erectus.001859	1294	1554	0.9583	93.15	48.28
APD1575-D50	96	3	91	+	H.erectus.008000	1927	2184	0.9271	59.59	39.29
APD1575-D51	96	10	94	+	H.erectus.018540	685	912	0.8854	57.23	42.11
APD1575-D52	96	2	94	+	H.erectus.006162	931	1206	0.9688	43.06	36.36
APD1575-D53	96	18	91	+	H.erectus.001735	277	486	0.7708	40.91	36.23
APD1575-D54	96	1	96	+	H.erectus.012733	1828	2103	1	40.92	35.56
APD1575-D55	96	1	87	+	H.erectus.009178	850	1095	0.9062	70.73	37.8
APD1575-D56	96	2	91	+	H.erectus.004588	535	783	0.9375	51.35	37.35
APD1575-D57	96	18	89	+	H.erectus.007145	913	1113	0.75	53.35	43.28
APD1575-D58	96	10	88	+	H.erectus.009984	1606	1830	0.8229	52.85	41.33
APD1575-D59	96	2	88	+	H.erectus.013131	637	900	0.9062	48.3	36.47
APD1575-D6	96	1	92	+	H.erectus.016615	1150	1416	0.9583	85.49	48.28
APD1575-D60	96	6	88	+	H.erectus.010123	2698	2997	0.8646	36.04	41.98
APD1575-D61	96	18	87	+	H.erectus.020672	1765	1959	0.7292	45.3	43.08
APD1575-D62	96	2	89	+	H.erectus.000914	532	792	0.9167	34.52	36.14
APD1575-D63	96	2	91	+	H.erectus.022148	550	810	0.9375	35.45	37.35
APD1575-D64	96	1	88	+	H.erectus.009179	673	921	0.9167	61.29	36.14
APD1575-D65	96	18	91	+	H.erectus.001247	5044	5259	0.7708	52.34	42.25
APD1575-D66	96	3	91	+	H.erectus.015674	487	726	0.9271	51.79	36.25
APD1575-D67	96	1	91	+	H.erectus.004587	706	957	0.9479	47.65	34.52
APD1575-D68	96	36	91	+	H.erectus.011312	1045	1206	0.5833	52.08	42.59
APD1575-D69	96	2	90	+	H.erectus.007643	511	771	0.9271	34.77	33.73
APD1575-D7	96	2	89	+	H.erectus.003491	4108	4383	0.9167	75.65	49.41
APD1676-D1	42	5	42	+	H.erectus.013808	1939	2052	0.9048	83.77	92.11
APD1676-D2	42	5	42	+	H.erectus.009031	1900	2013	0.9048	79.77	89.47
APD1796-D1	42	1	42	+	H.erectus.021025	13	138	1	106.69	92.86
APD2012-D1	32	1	32	+	H.erectus.012085	5407	5502	1	72.53	96.88
APD2030-D11	74	1	74	+	H.erectus.012807	1141	1362	1	169.56	95.95
APD2030-D17	74	1	74	+	H.erectus.021549	211	432	1	175.06	100
APD2030-D18	74	1	74	-	H.erectus.021548	382	603	1	175.06	100
APD2030-D21	74	1	72	+	H.erectus.014790	22	234	0.973	56.48	43.66
APD2030-D22	74	1	72	+	H.erectus.019045	1	222	0.973	57.33	43.06
APD2030-D23	74	1	65	+	H.erectus.001337	1	204	0.8784	55.81	41.54
APD2030-D24	74	1	73	+	H.erectus.017749	1	213	0.9865	42.92	36.62
APD2030-D25	74	1	72	+	H.erectus.011601	1	222	0.973	48.51	36.62
APD2030-D26	74	13	72	+	H.erectus.000938	10	189	0.8108	53.62	40
APD2030-D27	74	1	71	+	H.erectus.010323	457	669	0.9595	43.17	32.39
APD2030-D28	74	9	71	+	H.erectus.020723	355	543	0.8514	47.12	34.92
APD2030-D29	74	8	74	+	H.erectus.009321	2170	2370	0.9054	43.08	29.85
APD2030-D3	74	1	74	+	H.erectus.021541	229	450	1	175.06	100
APD2030-D7	74	1	74	+	H.erectus.021546	229	450	1	175.06	100
APD2070-D1	149	15	146	+	H.erectus.003965	3178	3543	0.8859	62.23	38.66
APD2070-D10	149	13	146	+	H.erectus.018905	2719	3090	0.8993	49.57	33.06
APD2070-D14	149	15	147	+	H.erectus.004910	1009	1386	0.8926	45.52	31.71
APD2070-D15	149	15	146	+	H.erectus.012440	3235	3600	0.8859	59.15	35.59
APD2070-D16	149	10	80	+	H.erectus.010987	58	255	0.4765	41.49	39.39
APD2070-D17	149	35	146	+	H.erectus.001433	706	1014	0.7517	70.83	39.22
APD2070-D18	149	26	146	+	H.erectus.008813	790	1128	0.8121	63.13	36.04
APD2070-D19	149	15	115	+	H.erectus.009837	5188	5463	0.6779	42.72	32.97
APD2070-D2	149	15	146	+	H.erectus.000371	2644	3009	0.8859	58.01	35.59
APD2070-D22	149	22	146	+	H.erectus.019111	1693	2046	0.8389	57.23	31.9
APD2070-D3	149	15	146	+	BGI_novel_T000931	4005	4370	0.8859	58.01	35.59
APD2070-D30	149	15	149	+	BGI_novel_T000655	1864	2241	0.906	46.25	27.78
APD2070-D32	149	15	149	+	H.erectus.000264	1411	1788	0.906	46.25	27.78
APD2070-D33	149	14	149	+	H.erectus.018783	88	486	0.9128	41.04	26.36
APD2070-D37	149	13	118	+	H.erectus.015768	691	987	0.7114	47.2	31.31
APD2070-D38	149	38	148	+	H.erectus.010838	1762	2139	0.745	32.35	27.27
APD2070-D39	149	49	145	+	H.erectus.013260	169	435	0.651	38.22	33.71
APD2070-D4	149	15	146	+	BGI_novel_T000929	5027	5392	0.8859	58.01	35.59
APD2070-D5	149	15	146	+	BGI_novel_T000930	5237	5602	0.8859	58.01	35.59
APD2070-D7	149	13	146	+	H.erectus.011567	4204	4575	0.8993	58.17	36.36
APD2070-D8	149	14	146	+	H.erectus.016003	9817	10185	0.8926	49.19	34.45
APD2071-D14	149	14	146	+	H.erectus.016983	3880	4260	0.8926	41.24	29.6
APD2071-D15	149	15	147	+	H.erectus.012532	70	465	0.8926	37.78	30.71
APD2071-D16	149	14	145	+	H.erectus.009129	310	684	0.8859	45.62	29.03
APD2071-D2	149	14	145	+	H.erectus.015764	520	894	0.8859	48.39	33.6
APD2071-D21	149	14	146	+	H.erectus.014253	2173	2544	0.8926	43.02	31.15
APD2071-D22	149	14	145	+	H.erectus.009104	157	525	0.8859	52.25	30.08
APD2071-D30	149	14	137	+	H.erectus.013947	4561	4905	0.8322	35.86	30.97
APD2071-D35	149	21	107	+	BGI_novel_T000653	2401	2640	0.5839	50.19	37.5
APD2071-D7	149	14	88	+	H.erectus.015767	172	390	0.5034	44.59	39.73
APD2075-D1	69	5	62	+	H.erectus.019941	79	249	0.8406	46.37	36.84
APD2076-D2	73	8	67	+	H.erectus.009966	85	267	0.8219	60.33	46.67
APD2078-D1	73	2	71	+	H.erectus.012005	79	291	0.9589	65.48	44.29
APD208-D1	32	1	32	+	H.erectus.017731	271	366	1	78.31	96.88
APD208-D2	32	1	30	+	H.erectus.017465	217	306	0.9375	71.49	96.67
APD2081-D1	73	4	66	+	H.erectus.007365	76	258	0.863	42.45	41.67
APD2082-D1	68	1	68	+	H.erectus.011957	22	222	1	87.19	52.24
APD2082-D2	68	1	66	+	H.erectus.007441	70	264	0.9706	77.19	41.54
APD2088-D3	75	8	69	+	H.erectus.011639	82	267	0.8267	56.43	40.32
APD2088-D4	75	8	66	+	H.erectus.009745	82	258	0.7867	52.61	38.98
APD2095-D1	107	6	104	+	H.erectus.006098	124	387	0.9252	61.37	40.7
APD2122-D1	19	1	19	+	H.erectus.018102	130	186	1	46.83	94.74
APD2343-D1	99	4	86	+	H.erectus.000011	7	255	0.8384	103.34	49.4
APD2343-D2	99	3	96	+	H.erectus.021786	1270	1536	0.9495	58.98	39.77
APD2343-D6	99	18	95	+	H.erectus.001285	3157	3396	0.7879	63.64	41.03
APD2343-D9	99	5	95	+	H.erectus.001287	268	543	0.9192	48.98	30.77
APD2388-D1	58	5	57	+	H.erectus.017653	1087	1245	0.9138	66.12	47.17
APD2388-D10	58	5	57	+	H.erectus.010611	694	852	0.9138	59.12	41.51
APD2388-D11	58	5	55	+	H.erectus.019118	1213	1365	0.8793	56.87	45.1
APD2388-D14	58	2	55	+	H.erectus.017114	598	759	0.931	54.09	40.74
APD2388-D15	58	5	55	+	H.erectus.011080	9265	9417	0.8793	54.37	43.14
APD2388-D20	58	4	55	+	H.erectus.006775	1984	2139	0.8966	48.93	38.46
APD2388-D22	58	2	55	+	H.erectus.009428	2734	2895	0.931	55.07	35.19
APD2388-D24	58	3	56	+	H.erectus.015412	15145	15306	0.931	47.44	35.19
APD2388-D25	58	4	53	+	H.erectus.017462	1288	1437	0.8621	46.07	38
APD2388-D26	58	18	55	+	H.erectus.020260	1	114	0.6552	49.27	47.37
APD2388-D27	58	12	55	+	H.erectus.002573	3190	3321	0.7586	50.72	40.91
APD2388-D28	58	12	55	+	H.erectus.010921	2500	2631	0.7586	50.22	40.91
APD2388-D29	58	5	57	+	H.erectus.022226	256	414	0.9138	44.13	33.96
APD2388-D3	58	5	57	+	H.erectus.020545	391	549	0.9138	62.12	45.28
APD2388-D6	58	3	55	+	H.erectus.015279	7993	8151	0.9138	63.8	43.4
APD2388-D7	58	11	55	+	H.erectus.013897	940	1074	0.7759	56.04	48.89
APD2388-D9	58	5	55	+	H.erectus.011240	1135	1287	0.8793	53.88	45.1
APD2453-D1	48	1	48	+	H.erectus.005757	1	144	1	91.94	81.25
APD2453-D10	48	1	48	+	H.erectus.009492	448	588	1	57.78	53.19
APD2453-D11	48	1	48	+	H.erectus.015860	574	714	1	57.78	53.19
APD2453-D12	48	4	45	+	H.erectus.020263	28	156	0.875	54.46	54.76
APD2453-D13	48	1	42	+	H.erectus.017396	1	123	0.875	50.3	51.22
APD2453-D14	48	2	48	+	H.erectus.001900	334	471	0.9792	48.74	50
APD2453-D15	48	4	42	+	H.erectus.006847	115	231	0.8125	57.49	53.85
APD2453-D16	48	4	45	+	H.erectus.005766	25	150	0.875	53.36	47.62
APD2453-D17	48	1	42	+	H.erectus.014344	43	168	0.875	43.7	47.62
APD2453-D18	48	1	48	+	H.erectus.001824	1	144	1	44.48	39.58
APD2453-D19	48	1	48	+	H.erectus.001823	1	144	1	44.48	39.58
APD2453-D2	48	1	48	+	H.erectus.013619	1621	1764	1	83.45	70.83
APD2453-D20	48	1	42	+	H.erectus.005538	1	123	0.875	44.3	43.9
APD2453-D21	48	4	40	+	H.erectus.015536	76	186	0.7708	44.39	48.65
APD2453-D22	48	1	38	+	H.erectus.002030	37	150	0.7917	41.47	47.37
APD2453-D23	48	4	40	+	H.erectus.018001	298	408	0.7708	41.89	43.24
APD2453-D3	48	1	48	+	H.erectus.008823	2071	2214	1	72.97	68.75
APD2453-D4	48	1	48	+	H.erectus.019960	1900	2043	1	67.47	62.5
APD2453-D5	48	1	48	+	H.erectus.005031	1	144	1	70.44	56.25
APD2453-D6	48	1	48	+	H.erectus.005030	1	144	1	70.44	56.25
APD2453-D7	48	1	48	+	H.erectus.001868	538	678	1	59.78	55.32
APD2453-D8	48	1	48	+	H.erectus.006188	1351	1494	1	61.96	52.08
APD2453-D9	48	4	48	+	H.erectus.003652	118	252	0.9375	61.76	55.56
APD2480-D1	46	1	45	+	H.erectus.001245	151	285	0.9783	97.77	80
APD2517-D1	35	3	33	+	H.erectus.009339	1105	1197	0.8857	54.33	67.74
APD2517-D2	35	2	34	+	H.erectus.015250	1111	1209	0.9429	48.42	63.64
APD2517-D3	35	2	34	+	H.erectus.015249	1111	1209	0.9429	48.42	63.64
APD2533-D1	40	1	38	+	H.erectus.009150	967	1080	0.95	73.46	81.58
APD2533-D2	40	2	33	+	H.erectus.013861	3034	3129	0.8	59.89	75
APD2534-D1	124	19	100	+	H.erectus.006668	451	717	0.6613	86.05	51.22
APD2534-D2	124	8	124	+	H.erectus.008643	34	378	0.9435	105.09	44.74
APD2534-D3	124	19	101	+	H.erectus.002131	127	402	0.6694	78.37	45.78
APD2595-D1	17	1	17	+	BGI_novel_T001044	685	735	1	42.8	88.24
APD2595-D2	17	1	17	+	H.erectus.000409	550	600	1	42.8	88.24
APD2634-D1	87	3	46	+	H.erectus.001094	64	216	0.5057	40.8	43.18
APD2635-D1	79	2	75	+	H.erectus.000327	64	285	0.9367	55.74	37.84
APD2635-D2	79	2	75	+	BGI_novel_T000819	485	706	0.9367	55.74	37.84
APD2636-D1	78	1	74	+	H.erectus.012158	61	285	0.9487	103.6	59.46
APD2636-D2	78	1	78	+	H.erectus.000302	61	279	1	61.99	47.22
APD2636-D3	78	1	78	+	BGI_novel_T000729	654	872	1	61.99	47.22
APD2798-D1	32	1	29	+	H.erectus.004966	250	336	0.9062	54.2	72.41
APD2798-D3	32	1	29	+	H.erectus.016011	394	480	0.9062	54.7	68.97
APD2798-D4	32	2	27	+	H.erectus.013362	1543	1620	0.8125	43.25	53.85
APD2804-D1	123	1	122	+	H.erectus.019104	1	369	0.9919	258.29	88.52
APD2804-D10	123	8	123	+	H.erectus.021104	133	480	0.9431	147.62	63.48
APD2804-D11	123	17	93	+	H.erectus.011142	706	933	0.626	43.87	35.53
APD2804-D2	123	1	122	+	H.erectus.000584	1	369	0.9919	258.29	88.52
APD2804-D3	123	1	122	+	H.erectus.001591	406	774	0.9919	257.78	88.52
APD2804-D4	123	1	120	+	H.erectus.004218	1	363	0.9756	248.76	86.67
APD2804-D5	123	33	122	+	H.erectus.019080	331	600	0.7317	199.34	91.11
APD2804-D6	123	6	119	+	H.erectus.016015	10	351	0.9268	176.34	68.42
APD2804-D7	123	6	119	+	H.erectus.020810	10	351	0.9268	170.84	66.67
APD2804-D8	123	1	121	+	H.erectus.011666	1	366	0.9837	178.13	63.64
APD2804-D9	123	8	123	+	H.erectus.009926	64	411	0.9431	146.62	63.48
APD2807-D1	103	1	103	+	H.erectus.019105	1	309	1	245.78	100
APD2807-D2	103	1	103	+	H.erectus.001592	1	309	1	245.78	100
APD2807-D3	103	1	103	-	H.erectus.001558	4	312	1	245.78	100
APD2807-D4	103	1	103	-	H.erectus.018833	55	363	1	245.78	100
APD2807-D5	103	4	103	-	H.erectus.000552	61	360	0.9709	238.83	100
APD2807-D6	103	1	103	+	H.erectus.019085	1942	2250	1	245.78	100
APD2807-D7	103	1	98	+	H.erectus.020889	1	294	0.9515	231.44	100
APD2808-D1	126	1	126	+	H.erectus.000585	1	372	1	259.49	91.94
APD2808-D2	126	1	126	+	H.erectus.020891	1	369	1	232.52	87.8
APD2808-D3	126	12	126	+	H.erectus.020893	442	783	0.9127	226.02	89.47
APD2808-D4	126	1	126	+	H.erectus.019084	1	372	1	249	87.9
APD2808-D5	126	1	126	+	H.erectus.019103	1	372	1	247.49	88.71
APD2808-D6	126	1	122	+	H.erectus.000581	1	360	0.9683	240.94	88.33
APD2808-D7	126	1	126	+	H.erectus.001589	1	348	1	224.07	89.66
APD2808-D8	126	1	106	+	H.erectus.019102	1	312	0.8413	203.56	84.62
APD2809-D1	136	1	136	+	H.erectus.019107	1	408	1	316.24	99.26
APD2809-D10	136	42	136	+	H.erectus.011454	19	303	0.6985	213.38	94.74
APD2809-D11	136	44	136	+	H.erectus.019298	70	348	0.6838	209.5	95.7
APD2809-D2	136	1	136	+	H.erectus.003230	751	1158	1	316.24	99.26
APD2809-D3	136	1	136	+	H.erectus.020890	1	408	1	314.74	98.53
APD2809-D4	136	1	136	+	H.erectus.019083	1	408	1	314.74	98.53
APD2809-D5	136	1	136	+	H.erectus.013224	1	408	1	308.74	96.32
APD2809-D7	136	1	126	+	H.erectus.013904	1	378	0.9265	286.2	96.03
APD2851-D1	140	1	95	+	H.erectus.006488	499	783	0.6786	124.38	64.21
APD2851-D2	140	1	69	+	H.erectus.022313	1	195	0.4929	87.52	67.69
APD2851-D3	140	1	95	+	H.erectus.011484	1	285	0.6786	117.87	57.89
APD2851-D4	140	1	121	+	H.erectus.019233	1	318	0.8643	105.7	60.38
APD2879-D1	41	1	41	+	H.erectus.008667	10	132	1	48.04	46.34
APD2879-D2	41	1	41	+	H.erectus.008666	7	129	1	41.05	43.9
APD2879-D3	41	1	41	+	H.erectus.022172	4	126	1	41.54	41.46
APD2917-D1	37	1	37	+	H.erectus.015369	238	348	1	84.11	91.89
APD2918-D1	29	1	29	+	H.erectus.022173	313	399	1	50.69	62.07
APD294-D1	44	2	44	+	H.erectus.008502	466	600	0.9773	52.77	48.84

## Sheet: juvenile_brain
#GeneID	originalLength	predict_bg	predict_ed	strand	chr	chr_bg	chr_ed	alignRate	score	identity
APD1157-D1	65	8	62	+	H.erectus.021932	6256	6414	0.8462	57.8	45.28
APD1372-D1	77	2	73	+	H.erectus.021417	4	219	0.9351	136.08	62.5
APD1474-D1	36	1	36	+	H.erectus.020278	490	597	1	85.58	88.89
APD1474-D2	36	1	36	+	H.erectus.021853	58	165	1	68.09	75
APD1477-D1	28	1	27	+	H.erectus.002026	232	312	0.9643	60.22	85.19
APD1477-D2	28	1	27	+	H.erectus.000259	1558	1638	0.9643	47.72	66.67
APD1477-D3	28	1	27	+	BGI_novel_T000633	684	764	0.9643	47.72	66.67
APD1477-D4	28	1	27	+	BGI_novel_T000631	739	819	0.9643	47.72	66.67
APD1477-D5	28	1	27	+	BGI_novel_T000632	789	869	0.9643	47.72	66.67
APD1479-D1	52	2	52	+	H.erectus.018770	232	384	0.9808	45.76	43.14
APD1522-D1	47	2	47	+	H.erectus.012638	4768	4899	0.9787	43.83	50
APD1522-D2	47	2	47	+	H.erectus.018093	4486	4617	0.9787	42.83	50
APD1540-D1	81	7	81	+	H.erectus.013976	460	687	0.9259	56.98	29.33
APD1575-D1	96	1	92	+	H.erectus.001885	1558	1833	0.9583	193.16	73.91
APD1575-D10	96	2	92	+	H.erectus.018385	997	1260	0.9479	72.39	46.51
APD1575-D11	96	2	90	+	H.erectus.012583	2290	2541	0.9271	84.97	46.43
APD1575-D12	96	21	94	+	H.erectus.016850	4102	4329	0.7708	57.82	48.61
APD1575-D13	96	1	88	+	H.erectus.021929	2197	2448	0.9167	80.61	45.24
APD1575-D14	96	4	89	+	H.erectus.010716	2476	2721	0.8958	73.76	45.12
APD1575-D15	96	2	88	+	H.erectus.000392	1006	1260	0.9062	72.37	40.48
APD1575-D16	96	2	88	+	BGI_novel_T001011	1593	1847	0.9062	72.37	40.48
APD1575-D17	96	15	92	+	H.erectus.008913	1057	1278	0.8125	64.81	45.95
APD1575-D18	96	4	89	+	H.erectus.001871	2830	3075	0.8958	70.89	45.68
APD1575-D19	96	1	91	+	H.erectus.016294	850	1107	0.9479	61.36	41.86
APD1575-D2	96	2	90	+	H.erectus.001970	766	1017	0.9271	91.35	52.38
APD1575-D21	96	1	92	+	BGI_novel_T000077	945	1205	0.9583	62.23	41.38
APD1575-D22	96	1	91	+	H.erectus.000021	481	738	0.9479	61.36	41.86
APD1575-D23	96	2	87	+	H.erectus.009177	1483	1725	0.8958	80.95	44.44
APD1575-D24	96	3	91	+	H.erectus.021906	493	732	0.9271	64.75	45
APD1575-D25	96	3	91	+	H.erectus.021905	493	732	0.9271	64.75	45
APD1575-D26	96	18	88	+	H.erectus.008571	2080	2277	0.7396	65.12	53.03
APD1575-D27	96	18	87	+	H.erectus.011359	1417	1611	0.7292	66.57	52.31
APD1575-D29	96	18	87	+	H.erectus.016614	2896	3090	0.7292	71.05	53.85
APD1575-D3	96	2	87	+	H.erectus.020726	1279	1521	0.8958	98.97	54.32
APD1575-D31	96	17	87	+	H.erectus.008572	457	654	0.7396	69.53	51.52
APD1575-D32	96	1	94	+	H.erectus.018541	472	726	0.9792	58.87	41.18
APD1575-D33	96	2	88	+	H.erectus.011362	547	804	0.9062	59.68	40.96
APD1575-D34	96	18	91	+	H.erectus.015157	5536	5739	0.7708	64.31	51.47
APD1575-D36	96	1	88	+	H.erectus.015181	1258	1512	0.9167	54.69	42.68
APD1575-D38	96	18	87	+	H.erectus.010715	2221	2421	0.7292	73.97	49.25
APD1575-D39	96	17	89	+	H.erectus.010965	1258	1461	0.7604	73.08	51.47
APD1575-D4	96	1	88	+	H.erectus.009180	1171	1419	0.9167	97.69	51.81
APD1575-D40	96	18	91	+	H.erectus.007452	751	957	0.7708	68.46	46.38
APD1575-D41	96	18	87	+	H.erectus.008160	1690	1884	0.7292	68.86	52.31
APD1575-D42	96	2	91	+	H.erectus.006352	2452	2715	0.9375	63.07	38.64
APD1575-D43	96	2	87	+	H.erectus.020746	13483	13731	0.8958	62.96	41.46
APD1575-D45	96	1	91	+	H.erectus.021923	3547	3801	0.9479	47.26	40.48
APD1575-D48	96	5	89	+	H.erectus.013896	2122	2361	0.8854	63.29	41.25
APD1575-D49	96	10	94	+	H.erectus.018540	685	912	0.8854	57.23	42.11
APD1575-D5	96	2	93	+	H.erectus.001859	1294	1554	0.9583	93.15	48.28
APD1575-D50	96	2	94	+	H.erectus.006162	931	1206	0.9688	43.06	36.36
APD1575-D51	96	18	91	+	H.erectus.001735	277	486	0.7708	40.91	36.23
APD1575-D52	96	1	96	+	H.erectus.012733	1828	2103	1	40.92	35.56
APD1575-D53	96	1	87	+	H.erectus.009178	850	1095	0.9062	70.73	37.8
APD1575-D54	96	2	91	+	H.erectus.004588	535	783	0.9375	51.35	37.35
APD1575-D55	96	18	89	+	H.erectus.007145	913	1113	0.75	53.35	43.28
APD1575-D56	96	10	88	+	H.erectus.009984	1606	1830	0.8229	52.85	41.33
APD1575-D57	96	2	88	+	H.erectus.013131	637	900	0.9062	48.3	36.47
APD1575-D58	96	6	88	+	H.erectus.010123	2698	2997	0.8646	36.04	41.98
APD1575-D59	96	18	87	+	H.erectus.020672	1765	1959	0.7292	45.3	43.08
APD1575-D6	96	1	92	+	H.erectus.016615	1150	1416	0.9583	85.49	48.28
APD1575-D60	96	2	89	+	H.erectus.000914	532	792	0.9167	34.52	36.14
APD1575-D61	96	2	91	+	H.erectus.022148	550	810	0.9375	35.45	37.35
APD1575-D62	96	18	91	+	H.erectus.001247	5044	5259	0.7708	52.34	42.25
APD1575-D63	96	1	91	+	H.erectus.004587	706	957	0.9479	47.65	34.52
APD1575-D64	96	36	91	+	H.erectus.011312	1045	1206	0.5833	52.08	42.59
APD1575-D65	96	2	90	+	H.erectus.007643	511	771	0.9271	34.77	33.73
APD1575-D7	96	2	89	+	H.erectus.003491	4108	4383	0.9167	75.65	49.41
APD1676-D1	42	5	42	+	H.erectus.013808	1939	2052	0.9048	83.77	92.11
APD1676-D2	42	5	42	+	H.erectus.009031	1900	2013	0.9048	79.77	89.47
APD1796-D1	42	1	42	+	H.erectus.021025	13	138	1	106.69	92.86
APD2012-D1	32	1	32	+	H.erectus.012085	5407	5502	1	72.53	96.88
APD2030-D11	74	1	74	+	H.erectus.012807	1141	1362	1	169.56	95.95
APD2030-D17	74	1	74	+	H.erectus.021549	211	432	1	175.06	100
APD2030-D18	74	1	74	-	H.erectus.021548	382	603	1	175.06	100
APD2030-D21	74	1	72	+	H.erectus.014790	22	234	0.973	56.48	43.66
APD2030-D22	74	1	72	+	H.erectus.019045	1	222	0.973	57.33	43.06
APD2030-D23	74	1	65	+	H.erectus.001337	1	204	0.8784	55.81	41.54
APD2030-D24	74	1	73	+	H.erectus.017749	1	213	0.9865	42.92	36.62
APD2030-D25	74	1	72	+	H.erectus.011601	1	222	0.973	48.51	36.62
APD2030-D26	74	13	72	+	H.erectus.000938	10	189	0.8108	53.62	40
APD2030-D27	74	1	71	+	H.erectus.010323	457	669	0.9595	43.17	32.39
APD2030-D28	74	9	71	+	H.erectus.020723	355	543	0.8514	47.12	34.92
APD2030-D29	74	8	74	+	H.erectus.009321	2170	2370	0.9054	43.08	29.85
APD2030-D3	74	1	74	+	H.erectus.021541	229	450	1	175.06	100
APD2030-D7	74	1	74	+	H.erectus.021546	229	450	1	175.06	100
APD2070-D1	149	15	146	+	H.erectus.003965	3178	3543	0.8859	62.23	38.66
APD2070-D11	149	13	146	+	H.erectus.018905	2719	3090	0.8993	49.57	33.06
APD2070-D16	149	15	147	+	H.erectus.004910	1009	1386	0.8926	45.52	31.71
APD2070-D17	149	15	146	+	H.erectus.012440	3235	3600	0.8859	59.15	35.59
APD2070-D18	149	10	80	+	H.erectus.010987	58	255	0.4765	41.49	39.39
APD2070-D19	149	35	146	+	H.erectus.001433	706	1014	0.7517	70.83	39.22
APD2070-D2	149	15	146	+	H.erectus.000371	2644	3009	0.8859	58.01	35.59
APD2070-D20	149	26	146	+	H.erectus.008813	790	1128	0.8121	63.13	36.04
APD2070-D21	149	15	115	+	H.erectus.009837	5188	5463	0.6779	42.72	32.97
APD2070-D24	149	22	146	+	H.erectus.019111	1693	2046	0.8389	57.23	31.9
APD2070-D3	149	15	146	+	BGI_novel_T000932	3418	3783	0.8859	58.01	35.59
APD2070-D33	149	15	149	+	BGI_novel_T000654	1864	2241	0.906	46.25	27.78
APD2070-D35	149	15	149	+	BGI_novel_T000655	1864	2241	0.906	46.25	27.78
APD2070-D37	149	15	149	+	H.erectus.000264	1411	1788	0.906	46.25	27.78
APD2070-D38	149	14	149	+	H.erectus.018783	88	486	0.9128	41.04	26.36
APD2070-D4	149	15	146	+	BGI_novel_T000931	4005	4370	0.8859	58.01	35.59
APD2070-D42	149	13	118	+	H.erectus.015768	691	987	0.7114	47.2	31.31
APD2070-D43	149	38	148	+	H.erectus.010838	1762	2139	0.745	32.35	27.27
APD2070-D5	149	15	146	+	BGI_novel_T000929	5027	5392	0.8859	58.01	35.59
APD2070-D6	149	15	146	+	BGI_novel_T000930	5237	5602	0.8859	58.01	35.59
APD2070-D8	149	13	146	+	H.erectus.011567	4204	4575	0.8993	58.17	36.36
APD2070-D9	149	14	146	+	H.erectus.016003	9817	10185	0.8926	49.19	34.45
APD2071-D15	149	14	146	+	H.erectus.016983	3880	4260	0.8926	41.24	29.6
APD2071-D16	149	15	147	+	H.erectus.012532	70	465	0.8926	37.78	30.71
APD2071-D17	149	14	145	+	H.erectus.009129	310	684	0.8859	45.62	29.03
APD2071-D2	149	14	145	+	H.erectus.015764	520	894	0.8859	48.39	33.6
APD2071-D22	149	14	146	+	H.erectus.014253	2173	2544	0.8926	43.02	31.15
APD2071-D23	149	14	145	+	H.erectus.009104	157	525	0.8859	52.25	30.08
APD2071-D32	149	14	137	+	H.erectus.013947	4561	4905	0.8322	35.86	30.97
APD2071-D39	149	21	107	+	BGI_novel_T000653	2401	2640	0.5839	50.19	37.5
APD2071-D7	149	14	88	+	H.erectus.015767	172	390	0.5034	44.59	39.73
APD2075-D1	69	5	62	+	H.erectus.019941	79	249	0.8406	46.37	36.84
APD2076-D2	73	8	67	+	H.erectus.009966	85	267	0.8219	60.33	46.67
APD2078-D1	73	2	71	+	H.erectus.012005	79	291	0.9589	65.48	44.29
APD208-D1	32	1	32	+	H.erectus.017731	271	366	1	78.31	96.88
APD208-D2	32	1	30	+	H.erectus.017465	217	306	0.9375	71.49	96.67
APD2081-D1	73	4	66	+	H.erectus.007365	76	258	0.863	42.45	41.67
APD2082-D1	68	1	68	+	H.erectus.011957	22	222	1	87.19	52.24
APD2082-D2	68	1	66	+	H.erectus.007441	70	264	0.9706	77.19	41.54
APD2088-D4	75	8	69	+	H.erectus.011639	82	267	0.8267	56.43	40.32
APD2095-D1	107	6	104	+	H.erectus.006098	124	387	0.9252	61.37	40.7
APD2122-D1	19	1	19	+	H.erectus.018102	130	186	1	46.83	94.74
APD2343-D1	99	4	86	+	H.erectus.000011	7	255	0.8384	103.34	49.4
APD2343-D2	99	3	96	+	H.erectus.021786	1270	1536	0.9495	58.98	39.77
APD2343-D6	99	18	95	+	H.erectus.001285	3157	3396	0.7879	63.64	41.03
APD2343-D9	99	5	95	+	H.erectus.001287	268	543	0.9192	48.98	30.77
APD2388-D1	58	5	57	+	H.erectus.017653	1087	1245	0.9138	66.12	47.17
APD2388-D10	58	5	57	+	H.erectus.010611	694	852	0.9138	59.12	41.51
APD2388-D11	58	5	55	+	H.erectus.019118	1213	1365	0.8793	56.87	45.1
APD2388-D14	58	2	55	+	H.erectus.017114	598	759	0.931	54.09	40.74
APD2388-D15	58	5	55	+	H.erectus.011080	9265	9417	0.8793	54.37	43.14
APD2388-D20	58	4	55	+	H.erectus.006775	1984	2139	0.8966	48.93	38.46
APD2388-D22	58	2	55	+	H.erectus.009428	2734	2895	0.931	55.07	35.19
APD2388-D24	58	3	56	+	H.erectus.015412	15145	15306	0.931	47.44	35.19
APD2388-D25	58	4	53	+	H.erectus.017462	1288	1437	0.8621	46.07	38
APD2388-D26	58	18	55	+	H.erectus.020260	1	114	0.6552	49.27	47.37
APD2388-D27	58	12	55	+	H.erectus.002573	3190	3321	0.7586	50.72	40.91
APD2388-D28	58	12	55	+	H.erectus.010921	2500	2631	0.7586	50.22	40.91
APD2388-D29	58	5	57	+	H.erectus.022226	256	414	0.9138	44.13	33.96
APD2388-D3	58	5	57	+	H.erectus.020545	391	549	0.9138	62.12	45.28
APD2388-D6	58	3	55	+	H.erectus.015279	7993	8151	0.9138	63.8	43.4
APD2388-D7	58	11	55	+	H.erectus.013897	940	1074	0.7759	56.04	48.89
APD2388-D9	58	5	55	+	H.erectus.011240	1135	1287	0.8793	53.88	45.1
APD2453-D1	48	1	48	+	H.erectus.005757	1	144	1	91.94	81.25
APD2453-D10	48	1	48	+	H.erectus.009492	448	588	1	57.78	53.19
APD2453-D11	48	1	48	+	H.erectus.015860	574	714	1	57.78	53.19
APD2453-D12	48	4	45	+	H.erectus.020263	28	156	0.875	54.46	54.76
APD2453-D13	48	1	42	+	H.erectus.017396	1	123	0.875	50.3	51.22
APD2453-D14	48	2	48	+	H.erectus.001900	334	471	0.9792	48.74	50
APD2453-D15	48	4	42	+	H.erectus.006847	115	231	0.8125	57.49	53.85
APD2453-D16	48	4	45	+	H.erectus.005766	25	150	0.875	53.36	47.62
APD2453-D17	48	1	42	+	H.erectus.014344	43	168	0.875	43.7	47.62
APD2453-D18	48	1	48	+	H.erectus.001824	1	144	1	44.48	39.58
APD2453-D19	48	1	48	+	H.erectus.001823	1	144	1	44.48	39.58
APD2453-D2	48	1	48	+	H.erectus.013619	1621	1764	1	83.45	70.83
APD2453-D20	48	1	42	+	H.erectus.005538	1	123	0.875	44.3	43.9
APD2453-D21	48	4	40	+	H.erectus.015536	76	186	0.7708	44.39	48.65
APD2453-D22	48	1	38	+	H.erectus.002030	37	150	0.7917	41.47	47.37
APD2453-D23	48	4	40	+	H.erectus.018001	298	408	0.7708	41.89	43.24
APD2453-D3	48	1	48	+	H.erectus.008823	2071	2214	1	72.97	68.75
APD2453-D4	48	1	48	+	H.erectus.019960	1900	2043	1	67.47	62.5
APD2453-D5	48	1	48	+	H.erectus.005031	1	144	1	70.44	56.25
APD2453-D6	48	1	48	+	H.erectus.005030	1	144	1	70.44	56.25
APD2453-D7	48	1	48	+	H.erectus.001868	538	678	1	59.78	55.32
APD2453-D8	48	1	48	+	H.erectus.006188	1351	1494	1	61.96	52.08
APD2453-D9	48	4	48	+	H.erectus.003652	118	252	0.9375	61.76	55.56
APD2517-D1	35	3	33	+	H.erectus.009339	1105	1197	0.8857	54.33	67.74
APD2517-D2	35	2	34	+	H.erectus.015250	1111	1209	0.9429	48.42	63.64
APD2517-D3	35	2	34	+	H.erectus.015249	1111	1209	0.9429	48.42	63.64
APD2533-D1	40	1	38	+	H.erectus.009150	967	1080	0.95	73.46	81.58
APD2533-D2	40	2	33	+	H.erectus.013861	3034	3129	0.8	59.89	75
APD2534-D1	124	19	100	+	H.erectus.006668	451	717	0.6613	86.05	51.22
APD2534-D2	124	19	101	+	H.erectus.002131	127	402	0.6694	78.37	45.78
APD2595-D1	17	1	17	+	BGI_novel_T001044	685	735	1	42.8	88.24
APD2595-D2	17	1	17	+	H.erectus.000409	550	600	1	42.8	88.24
APD2634-D1	87	3	46	+	H.erectus.001094	64	216	0.5057	40.8	43.18
APD2635-D1	79	2	75	+	H.erectus.000327	64	285	0.9367	55.74	37.84
APD2635-D2	79	2	75	+	BGI_novel_T000818	454	675	0.9367	55.74	37.84
APD2635-D3	79	2	75	+	BGI_novel_T000819	485	706	0.9367	55.74	37.84
APD2636-D1	78	1	74	+	H.erectus.012158	61	285	0.9487	103.6	59.46
APD2636-D2	78	1	78	+	H.erectus.000302	61	279	1	61.99	47.22
APD2636-D3	78	1	78	+	BGI_novel_T000729	654	872	1	61.99	47.22
APD2798-D1	32	1	29	+	H.erectus.004966	250	336	0.9062	54.2	72.41
APD2798-D3	32	1	29	+	H.erectus.016011	394	480	0.9062	54.7	68.97
APD2798-D4	32	2	27	+	H.erectus.013362	1543	1620	0.8125	43.25	53.85
APD2804-D1	123	1	122	+	H.erectus.003228	1	369	0.9919	259.28	89.34
APD2804-D10	123	17	93	+	H.erectus.011142	706	933	0.626	43.87	35.53
APD2804-D2	123	1	122	+	H.erectus.019104	1	369	0.9919	258.29	88.52
APD2804-D3	123	1	122	+	H.erectus.000584	1	369	0.9919	258.29	88.52
APD2804-D4	123	1	122	+	H.erectus.001591	406	774	0.9919	257.78	88.52
APD2804-D5	123	1	120	+	H.erectus.004218	1	363	0.9756	248.76	86.67
APD2804-D6	123	6	119	+	H.erectus.016015	10	351	0.9268	176.34	68.42
APD2804-D7	123	6	119	+	H.erectus.020810	10	351	0.9268	170.84	66.67
APD2804-D8	123	8	123	+	H.erectus.009926	64	411	0.9431	146.62	63.48
APD2804-D9	123	8	123	+	H.erectus.021104	133	480	0.9431	147.62	63.48
APD2807-D1	103	1	103	+	H.erectus.001592	1	309	1	245.78	100
APD2807-D2	103	1	103	-	H.erectus.001558	4	312	1	245.78	100
APD2807-D3	103	1	103	+	H.erectus.000582	1	309	1	245.78	100
APD2807-D4	103	1	103	+	H.erectus.019081	40	348	1	245.78	100
APD2807-D5	103	1	103	-	H.erectus.018833	55	363	1	245.78	100
APD2807-D6	103	4	103	-	H.erectus.000552	61	360	0.9709	238.83	100
APD2807-D7	103	1	103	+	H.erectus.019085	1942	2250	1	245.78	100
APD2807-D8	103	1	98	+	H.erectus.020889	1	294	0.9515	231.44	100
APD2808-D1	126	1	126	+	H.erectus.000585	1	372	1	259.49	91.94
APD2808-D2	126	12	126	+	H.erectus.020893	442	783	0.9127	226.02	89.47
APD2808-D3	126	1	126	+	H.erectus.019084	1	372	1	249	87.9
APD2808-D4	126	1	126	+	H.erectus.019103	1	372	1	247.49	88.71
APD2808-D5	126	1	122	+	H.erectus.000581	1	360	0.9683	240.94	88.33
APD2808-D6	126	1	126	+	H.erectus.001589	1	348	1	224.07	89.66
APD2808-D7	126	1	106	+	H.erectus.019102	1	312	0.8413	203.56	84.62
APD2809-D1	136	1	136	+	H.erectus.019107	1	408	1	316.24	99.26
APD2809-D2	136	1	136	+	H.erectus.003230	751	1158	1	316.24	99.26
APD2809-D3	136	1	136	+	H.erectus.020890	1	408	1	314.74	98.53
APD2809-D4	136	1	136	+	H.erectus.013224	1	408	1	308.74	96.32
APD2809-D6	136	1	126	+	H.erectus.013904	1	378	0.9265	286.2	96.03
APD2809-D8	136	42	136	+	H.erectus.011454	19	303	0.6985	213.38	94.74
APD2809-D9	136	44	136	+	H.erectus.019298	70	348	0.6838	209.5	95.7
APD2851-D1	140	1	95	+	H.erectus.006488	499	783	0.6786	124.38	64.21
APD2851-D2	140	1	69	+	H.erectus.022313	1	195	0.4929	87.52	67.69
APD2851-D3	140	1	95	+	H.erectus.011484	1	285	0.6786	117.87	57.89
APD2851-D4	140	1	121	+	H.erectus.019233	1	318	0.8643	105.7	60.38
APD2879-D1	41	1	41	+	H.erectus.008667	10	132	1	48.04	46.34
APD2879-D2	41	1	41	+	H.erectus.008666	7	129	1	41.05	43.9
APD2879-D3	41	1	41	+	H.erectus.022172	4	126	1	41.54	41.46
APD2917-D1	37	1	37	+	H.erectus.015369	238	348	1	84.11	91.89
APD2918-D1	29	1	29	+	H.erectus.022173	313	399	1	50.69	62.07
APD294-D1	44	2	44	+	H.erectus.008502	466	600	0.9773	52.77	48.84

## Sheet: juvenile_haslet
#GeneID	originalLength	predict_bg	predict_ed	strand	chr	chr_bg	chr_ed	alignRate	score	identity
APD1157-D1	65	8	62	+	H.erectus.021932	6256	6414	0.8462	57.8	45.28
APD1372-D1	77	2	73	+	H.erectus.021417	4	219	0.9351	136.08	62.5
APD1474-D1	36	1	36	+	H.erectus.020278	490	597	1	85.58	88.89
APD1474-D2	36	1	36	+	H.erectus.021853	58	165	1	68.09	75
APD1477-D1	28	1	27	+	H.erectus.002026	232	312	0.9643	60.22	85.19
APD1477-D2	28	1	27	+	H.erectus.000259	1558	1638	0.9643	47.72	66.67
APD1477-D3	28	1	27	+	BGI_novel_T000633	684	764	0.9643	47.72	66.67
APD1477-D4	28	1	27	+	BGI_novel_T000631	739	819	0.9643	47.72	66.67
APD1477-D5	28	1	27	+	BGI_novel_T000632	789	869	0.9643	47.72	66.67
APD1479-D1	52	2	52	+	H.erectus.018770	232	384	0.9808	45.76	43.14
APD1522-D1	47	2	47	+	H.erectus.012638	4768	4899	0.9787	43.83	50
APD1522-D2	47	2	47	+	H.erectus.018093	4486	4617	0.9787	42.83	50
APD1540-D1	81	7	81	+	H.erectus.013976	460	687	0.9259	56.98	29.33
APD1575-D1	96	1	92	+	H.erectus.001885	1558	1833	0.9583	193.16	73.91
APD1575-D10	96	2	92	+	H.erectus.018385	997	1260	0.9479	72.39	46.51
APD1575-D11	96	2	90	+	H.erectus.012583	2290	2541	0.9271	84.97	46.43
APD1575-D12	96	2	88	+	H.erectus.005720	340	582	0.9062	68.15	46.91
APD1575-D13	96	21	94	+	H.erectus.016850	4102	4329	0.7708	57.82	48.61
APD1575-D14	96	1	88	+	H.erectus.021929	2197	2448	0.9167	80.61	45.24
APD1575-D15	96	4	89	+	H.erectus.010716	2476	2721	0.8958	73.76	45.12
APD1575-D16	96	2	88	+	H.erectus.000392	1006	1260	0.9062	72.37	40.48
APD1575-D17	96	15	92	+	H.erectus.008913	1057	1278	0.8125	64.81	45.95
APD1575-D18	96	4	89	+	H.erectus.001871	2830	3075	0.8958	70.89	45.68
APD1575-D19	96	1	91	+	H.erectus.016294	850	1107	0.9479	61.36	41.86
APD1575-D2	96	2	90	+	H.erectus.001970	766	1017	0.9271	91.35	52.38
APD1575-D21	96	1	92	+	BGI_novel_T000077	945	1205	0.9583	62.23	41.38
APD1575-D22	96	2	87	+	H.erectus.009177	1483	1725	0.8958	80.95	44.44
APD1575-D23	96	3	91	+	H.erectus.021906	493	732	0.9271	64.75	45
APD1575-D24	96	3	91	+	H.erectus.021905	493	732	0.9271	64.75	45
APD1575-D25	96	18	88	+	H.erectus.008571	2080	2277	0.7396	65.12	53.03
APD1575-D26	96	18	87	+	H.erectus.011359	1417	1611	0.7292	66.57	52.31
APD1575-D28	96	18	87	+	H.erectus.016614	2896	3090	0.7292	71.05	53.85
APD1575-D3	96	2	87	+	H.erectus.020726	1279	1521	0.8958	98.97	54.32
APD1575-D30	96	17	87	+	H.erectus.008572	457	654	0.7396	69.53	51.52
APD1575-D31	96	1	94	+	H.erectus.018541	472	726	0.9792	58.87	41.18
APD1575-D32	96	2	88	+	H.erectus.011362	547	804	0.9062	59.68	40.96
APD1575-D33	96	18	91	+	H.erectus.015157	5536	5739	0.7708	64.31	51.47
APD1575-D35	96	1	88	+	H.erectus.015181	1258	1512	0.9167	54.69	42.68
APD1575-D37	96	18	87	+	H.erectus.010715	2221	2421	0.7292	73.97	49.25
APD1575-D38	96	17	89	+	H.erectus.010965	1258	1461	0.7604	73.08	51.47
APD1575-D39	96	18	91	+	H.erectus.007452	751	957	0.7708	68.46	46.38
APD1575-D4	96	1	88	+	H.erectus.009180	1171	1419	0.9167	97.69	51.81
APD1575-D40	96	18	87	+	H.erectus.008160	1690	1884	0.7292	68.86	52.31
APD1575-D41	96	2	91	+	H.erectus.006352	2452	2715	0.9375	63.07	38.64
APD1575-D42	96	2	87	+	H.erectus.020746	13483	13731	0.8958	62.96	41.46
APD1575-D44	96	1	91	+	H.erectus.021923	3547	3801	0.9479	47.26	40.48
APD1575-D47	96	5	89	+	H.erectus.013896	2122	2361	0.8854	63.29	41.25
APD1575-D48	96	3	91	+	H.erectus.008000	1927	2184	0.9271	59.59	39.29
APD1575-D49	96	10	94	+	H.erectus.018540	685	912	0.8854	57.23	42.11
APD1575-D5	96	2	93	+	H.erectus.001859	1294	1554	0.9583	93.15	48.28
APD1575-D50	96	2	94	+	H.erectus.006162	931	1206	0.9688	43.06	36.36
APD1575-D51	96	18	91	+	H.erectus.001735	277	486	0.7708	40.91	36.23
APD1575-D52	96	1	96	+	H.erectus.012733	1828	2103	1	40.92	35.56
APD1575-D53	96	1	87	+	H.erectus.009178	850	1095	0.9062	70.73	37.8
APD1575-D54	96	2	91	+	H.erectus.004588	535	783	0.9375	51.35	37.35
APD1575-D55	96	18	89	+	H.erectus.007145	913	1113	0.75	53.35	43.28
APD1575-D56	96	10	88	+	H.erectus.009984	1606	1830	0.8229	52.85	41.33
APD1575-D57	96	2	88	+	H.erectus.013131	637	900	0.9062	48.3	36.47
APD1575-D58	96	6	88	+	H.erectus.010123	2698	2997	0.8646	36.04	41.98
APD1575-D59	96	18	87	+	H.erectus.020672	1765	1959	0.7292	45.3	43.08
APD1575-D6	96	1	92	+	H.erectus.016615	1150	1416	0.9583	85.49	48.28
APD1575-D60	96	2	89	+	H.erectus.000914	532	792	0.9167	34.52	36.14
APD1575-D61	96	2	91	+	H.erectus.022148	550	810	0.9375	35.45	37.35
APD1575-D62	96	1	88	+	H.erectus.009179	673	921	0.9167	61.29	36.14
APD1575-D63	96	18	91	+	H.erectus.001247	5044	5259	0.7708	52.34	42.25
APD1575-D64	96	3	91	+	H.erectus.015674	487	726	0.9271	51.79	36.25
APD1575-D65	96	1	91	+	H.erectus.004587	706	957	0.9479	47.65	34.52
APD1575-D66	96	36	91	+	H.erectus.011312	1045	1206	0.5833	52.08	42.59
APD1575-D67	96	2	90	+	H.erectus.007643	511	771	0.9271	34.77	33.73
APD1575-D7	96	2	89	+	H.erectus.003491	4108	4383	0.9167	75.65	49.41
APD1676-D1	42	5	42	+	H.erectus.013808	1939	2052	0.9048	83.77	92.11
APD1676-D2	42	5	42	+	H.erectus.009031	1900	2013	0.9048	79.77	89.47
APD1796-D1	42	1	42	+	H.erectus.021025	13	138	1	106.69	92.86
APD2012-D1	32	1	32	+	H.erectus.012085	5407	5502	1	72.53	96.88
APD2030-D12	74	1	74	+	H.erectus.012807	1141	1362	1	169.56	95.95
APD2030-D18	74	1	74	+	H.erectus.021549	211	432	1	175.06	100
APD2030-D20	74	1	74	-	H.erectus.021548	382	603	1	175.06	100
APD2030-D23	74	1	72	+	H.erectus.014790	22	234	0.973	56.48	43.66
APD2030-D24	74	1	72	+	H.erectus.019045	1	222	0.973	57.33	43.06
APD2030-D25	74	1	65	+	H.erectus.001337	1	204	0.8784	55.81	41.54
APD2030-D26	74	1	73	+	H.erectus.017749	1	213	0.9865	42.92	36.62
APD2030-D27	74	1	72	+	H.erectus.011601	1	222	0.973	48.51	36.62
APD2030-D28	74	13	72	+	H.erectus.000938	10	189	0.8108	53.62	40
APD2030-D29	74	1	71	+	H.erectus.010323	457	669	0.9595	43.17	32.39
APD2030-D3	74	1	74	+	H.erectus.021541	229	450	1	175.06	100
APD2030-D30	74	9	71	+	H.erectus.020723	355	543	0.8514	47.12	34.92
APD2030-D31	74	8	74	+	H.erectus.009321	2170	2370	0.9054	43.08	29.85
APD2030-D7	74	1	74	+	H.erectus.021546	457	678	1	175.06	100
APD2030-D9	74	1	74	+	H.erectus.012814	211	432	1	170.56	97.3
APD2070-D1	149	15	146	+	H.erectus.003965	3178	3543	0.8859	62.23	38.66
APD2070-D14	149	15	147	+	H.erectus.004910	1009	1386	0.8926	45.52	31.71
APD2070-D15	149	15	146	+	H.erectus.012440	3235	3600	0.8859	59.15	35.59
APD2070-D16	149	10	80	+	H.erectus.010987	58	255	0.4765	41.49	39.39
APD2070-D17	149	35	146	+	H.erectus.001433	706	1014	0.7517	70.83	39.22
APD2070-D18	149	26	146	+	H.erectus.008813	790	1128	0.8121	63.13	36.04
APD2070-D19	149	15	115	+	H.erectus.009837	5188	5463	0.6779	42.72	32.97
APD2070-D2	149	15	146	+	H.erectus.000371	2644	3009	0.8859	58.01	35.59
APD2070-D22	149	22	146	+	H.erectus.019111	1693	2046	0.8389	57.23	31.9
APD2070-D3	149	15	146	+	BGI_novel_T000929	5027	5392	0.8859	58.01	35.59
APD2070-D31	149	15	149	+	BGI_novel_T000654	1864	2241	0.906	46.25	27.78
APD2070-D33	149	15	149	+	BGI_novel_T000655	1864	2241	0.906	46.25	27.78
APD2070-D35	149	15	149	+	H.erectus.000264	1411	1788	0.906	46.25	27.78
APD2070-D36	149	14	149	+	H.erectus.018783	88	486	0.9128	41.04	26.36
APD2070-D4	149	15	146	+	BGI_novel_T000930	5237	5602	0.8859	58.01	35.59
APD2070-D41	149	13	118	+	H.erectus.015768	691	987	0.7114	47.2	31.31
APD2070-D42	149	38	148	+	H.erectus.010838	1762	2139	0.745	32.35	27.27
APD2070-D6	149	13	146	+	H.erectus.011567	4204	4575	0.8993	58.17	36.36
APD2070-D7	149	14	146	+	H.erectus.016003	9817	10185	0.8926	49.19	34.45
APD2070-D9	149	13	146	+	H.erectus.018905	2719	3090	0.8993	49.57	33.06
APD2071-D15	149	14	146	+	H.erectus.016983	3880	4260	0.8926	41.24	29.6
APD2071-D16	149	15	147	+	H.erectus.012532	70	465	0.8926	37.78	30.71
APD2071-D17	149	14	145	+	H.erectus.009129	310	684	0.8859	45.62	29.03
APD2071-D2	149	14	145	+	H.erectus.015764	520	894	0.8859	48.39	33.6
APD2071-D22	149	14	146	+	H.erectus.014253	2173	2544	0.8926	43.02	31.15
APD2071-D23	149	14	145	+	H.erectus.009104	157	525	0.8859	52.25	30.08
APD2071-D30	149	14	137	+	H.erectus.013947	4561	4905	0.8322	35.86	30.97
APD2071-D37	149	21	107	+	BGI_novel_T000653	2401	2640	0.5839	50.19	37.5
APD2071-D7	149	14	88	+	H.erectus.015767	172	390	0.5034	44.59	39.73
APD2075-D1	69	5	62	+	H.erectus.019941	79	249	0.8406	46.37	36.84
APD2076-D2	73	8	67	+	H.erectus.009966	85	267	0.8219	60.33	46.67
APD2078-D1	73	2	71	+	H.erectus.012005	79	291	0.9589	65.48	44.29
APD208-D1	32	1	32	+	H.erectus.017731	271	366	1	78.31	96.88
APD208-D2	32	1	30	+	H.erectus.017465	217	306	0.9375	71.49	96.67
APD2081-D1	73	4	66	+	H.erectus.007365	76	258	0.863	42.45	41.67
APD2082-D1	68	1	68	+	H.erectus.011957	22	222	1	87.19	52.24
APD2082-D2	68	1	66	+	H.erectus.007441	70	264	0.9706	77.19	41.54
APD2088-D4	75	8	69	+	H.erectus.011639	82	267	0.8267	56.43	40.32
APD2088-D5	75	8	66	+	H.erectus.009745	82	258	0.7867	52.61	38.98
APD2095-D1	107	6	104	+	H.erectus.006098	124	387	0.9252	61.37	40.7
APD2122-D1	19	1	19	+	H.erectus.018102	130	186	1	46.83	94.74
APD2343-D1	99	4	86	+	H.erectus.000011	7	255	0.8384	103.34	49.4
APD2343-D2	99	3	96	+	H.erectus.021786	1270	1536	0.9495	58.98	39.77
APD2343-D6	99	18	95	+	H.erectus.001285	3157	3396	0.7879	63.64	41.03
APD2343-D9	99	5	95	+	H.erectus.001287	268	543	0.9192	48.98	30.77
APD2388-D1	58	5	57	+	H.erectus.017653	1087	1245	0.9138	66.12	47.17
APD2388-D10	58	5	55	+	H.erectus.019118	1213	1365	0.8793	56.87	45.1
APD2388-D13	58	2	55	+	H.erectus.017114	598	759	0.931	54.09	40.74
APD2388-D14	58	5	55	+	H.erectus.011080	9265	9417	0.8793	54.37	43.14
APD2388-D15	58	5	57	+	H.erectus.010611	1087	1245	0.9138	56.13	39.62
APD2388-D19	58	4	55	+	H.erectus.006775	1984	2139	0.8966	48.93	38.46
APD2388-D21	58	2	55	+	H.erectus.009428	2734	2895	0.931	55.07	35.19
APD2388-D23	58	3	56	+	H.erectus.015412	15145	15306	0.931	47.44	35.19
APD2388-D24	58	4	53	+	H.erectus.017462	1288	1437	0.8621	46.07	38
APD2388-D25	58	18	55	+	H.erectus.020260	1	114	0.6552	49.27	47.37
APD2388-D26	58	12	55	+	H.erectus.002573	3190	3321	0.7586	50.72	40.91
APD2388-D27	58	12	55	+	H.erectus.010921	2500	2631	0.7586	50.22	40.91
APD2388-D28	58	5	57	+	H.erectus.022226	256	414	0.9138	44.13	33.96
APD2388-D3	58	5	57	+	H.erectus.020545	391	549	0.9138	62.12	45.28
APD2388-D6	58	3	55	+	H.erectus.015279	7993	8151	0.9138	63.8	43.4
APD2388-D7	58	11	55	+	H.erectus.013897	940	1074	0.7759	56.04	48.89
APD2453-D1	48	1	48	+	H.erectus.005757	1	144	1	91.94	81.25
APD2453-D10	48	1	48	+	H.erectus.009492	448	588	1	57.78	53.19
APD2453-D11	48	1	48	+	H.erectus.015860	574	714	1	57.78	53.19
APD2453-D12	48	4	45	+	H.erectus.020263	28	156	0.875	54.46	54.76
APD2453-D13	48	1	42	+	H.erectus.017396	1	123	0.875	50.3	51.22
APD2453-D14	48	2	48	+	H.erectus.001900	334	471	0.9792	48.74	50
APD2453-D15	48	4	42	+	H.erectus.006847	115	231	0.8125	57.49	53.85
APD2453-D16	48	4	45	+	H.erectus.005766	25	150	0.875	53.36	47.62
APD2453-D17	48	1	42	+	H.erectus.014344	43	168	0.875	43.7	47.62
APD2453-D18	48	1	48	+	H.erectus.001824	1	144	1	44.48	39.58
APD2453-D19	48	1	48	+	H.erectus.001823	1	144	1	44.48	39.58
APD2453-D2	48	1	48	+	H.erectus.013619	1621	1764	1	83.45	70.83
APD2453-D20	48	1	42	+	H.erectus.005538	1	123	0.875	44.3	43.9
APD2453-D21	48	4	40	+	H.erectus.015536	76	186	0.7708	44.39	48.65
APD2453-D22	48	1	38	+	H.erectus.002030	37	150	0.7917	41.47	47.37
APD2453-D23	48	4	40	+	H.erectus.018001	298	408	0.7708	41.89	43.24
APD2453-D3	48	1	48	+	H.erectus.008823	2071	2214	1	72.97	68.75
APD2453-D4	48	1	48	+	H.erectus.019960	1900	2043	1	67.47	62.5
APD2453-D5	48	1	48	+	H.erectus.005031	1	144	1	70.44	56.25
APD2453-D6	48	1	48	+	H.erectus.005030	1	144	1	70.44	56.25
APD2453-D7	48	1	48	+	H.erectus.001868	538	678	1	59.78	55.32
APD2453-D8	48	1	48	+	H.erectus.006188	1351	1494	1	61.96	52.08
APD2453-D9	48	4	48	+	H.erectus.003652	118	252	0.9375	61.76	55.56
APD2480-D1	46	1	45	+	H.erectus.001245	151	285	0.9783	97.77	80
APD2517-D1	35	3	33	+	H.erectus.009339	1105	1197	0.8857	54.33	67.74
APD2517-D2	35	2	34	+	H.erectus.015250	1111	1209	0.9429	48.42	63.64
APD2517-D3	35	2	34	+	H.erectus.015249	1111	1209	0.9429	48.42	63.64
APD2533-D1	40	1	38	+	H.erectus.009150	967	1080	0.95	73.46	81.58
APD2533-D2	40	2	33	+	H.erectus.013861	3034	3129	0.8	59.89	75
APD2534-D1	124	19	100	+	H.erectus.006668	451	717	0.6613	86.05	51.22
APD2534-D2	124	8	124	+	H.erectus.008643	34	378	0.9435	105.09	44.74
APD2534-D3	124	19	101	+	H.erectus.002131	127	402	0.6694	78.37	45.78
APD2534-D4	124	21	101	+	H.erectus.002130	133	402	0.6532	71.1	43.21
APD2595-D1	17	1	17	+	BGI_novel_T001044	685	735	1	42.8	88.24
APD2595-D2	17	1	17	+	H.erectus.000409	550	600	1	42.8	88.24
APD2634-D1	87	3	46	+	H.erectus.001094	64	216	0.5057	40.8	43.18
APD2635-D1	79	2	75	+	H.erectus.000327	64	285	0.9367	55.74	37.84
APD2635-D2	79	2	75	+	BGI_novel_T000818	454	675	0.9367	55.74	37.84
APD2635-D3	79	2	75	+	BGI_novel_T000819	485	706	0.9367	55.74	37.84
APD2636-D1	78	1	74	+	H.erectus.012158	61	285	0.9487	103.6	59.46
APD2636-D2	78	1	78	+	H.erectus.000302	61	279	1	61.99	47.22
APD2636-D3	78	1	78	+	BGI_novel_T000729	654	872	1	61.99	47.22
APD2798-D1	32	1	29	+	H.erectus.004966	250	336	0.9062	54.2	72.41
APD2798-D3	32	1	29	+	H.erectus.016011	394	480	0.9062	54.7	68.97
APD2798-D4	32	2	27	+	H.erectus.013362	1543	1620	0.8125	43.25	53.85
APD2804-D1	123	1	122	+	H.erectus.019104	1	369	0.9919	258.29	88.52
APD2804-D10	123	17	93	+	H.erectus.011142	706	933	0.626	43.87	35.53
APD2804-D2	123	1	122	+	H.erectus.000584	1	369	0.9919	258.29	88.52
APD2804-D3	123	1	122	+	H.erectus.001591	406	774	0.9919	257.78	88.52
APD2804-D4	123	1	120	+	H.erectus.004218	1	363	0.9756	248.76	86.67
APD2804-D5	123	33	122	+	H.erectus.019080	331	600	0.7317	199.34	91.11
APD2804-D6	123	6	119	+	H.erectus.016015	10	351	0.9268	176.34	68.42
APD2804-D7	123	6	119	+	H.erectus.020810	10	351	0.9268	170.84	66.67
APD2804-D8	123	8	123	+	H.erectus.009926	64	411	0.9431	146.62	63.48
APD2804-D9	123	8	123	+	H.erectus.021104	133	480	0.9431	147.62	63.48
APD2807-D1	103	1	103	+	H.erectus.019105	1	309	1	245.78	100
APD2807-D10	103	4	103	-	H.erectus.000552	61	360	0.9709	238.83	100
APD2807-D11	103	1	103	+	H.erectus.019085	1942	2250	1	245.78	100
APD2807-D12	103	1	98	+	H.erectus.020889	1	294	0.9515	231.44	100
APD2807-D2	103	1	103	+	H.erectus.001592	1	309	1	245.78	100
APD2807-D3	103	1	103	+	H.erectus.001587	1	309	1	245.78	100
APD2807-D4	103	1	103	-	H.erectus.001559	4	312	1	245.78	100
APD2807-D5	103	1	103	-	H.erectus.001558	4	312	1	245.78	100
APD2807-D6	103	1	103	+	H.erectus.000583	1	309	1	245.78	100
APD2807-D7	103	1	103	-	H.erectus.000551	4	312	1	245.78	100
APD2807-D8	103	1	103	+	H.erectus.019081	40	348	1	245.78	100
APD2807-D9	103	1	103	-	H.erectus.018833	55	363	1	245.78	100
APD2808-D1	126	1	126	+	H.erectus.000585	1	372	1	259.49	91.94
APD2808-D2	126	12	126	+	H.erectus.020893	442	783	0.9127	226.02	89.47
APD2808-D3	126	1	126	+	H.erectus.019084	1	372	1	249	87.9
APD2808-D4	126	1	126	+	H.erectus.019103	1	372	1	247.49	88.71
APD2808-D5	126	1	122	+	H.erectus.000581	1	360	0.9683	240.94	88.33
APD2808-D6	126	29	126	+	H.erectus.005026	55	348	0.7778	199.85	85.71
APD2808-D7	126	1	126	+	H.erectus.001589	1	348	1	224.07	89.66
APD2808-D8	126	1	106	+	H.erectus.019102	1	312	0.8413	203.56	84.62
APD2809-D1	136	1	136	+	H.erectus.020890	1	408	1	314.74	98.53
APD2809-D2	136	1	136	+	H.erectus.019083	1	408	1	314.74	98.53
APD2809-D3	136	1	136	+	H.erectus.013224	1	408	1	308.74	96.32
APD2809-D5	136	1	126	+	H.erectus.013904	1	378	0.9265	286.2	96.03
APD2809-D8	136	42	136	+	H.erectus.011454	19	303	0.6985	213.38	94.74
APD2809-D9	136	44	136	+	H.erectus.019298	70	348	0.6838	209.5	95.7
APD2851-D1	140	1	95	+	H.erectus.006488	499	783	0.6786	124.38	64.21
APD2851-D2	140	1	69	+	H.erectus.022313	1	195	0.4929	87.52	67.69
APD2851-D3	140	1	95	+	H.erectus.011484	1	285	0.6786	117.87	57.89
APD2851-D4	140	1	121	+	H.erectus.019233	1	318	0.8643	105.7	60.38
APD2879-D1	41	1	41	+	H.erectus.008667	10	132	1	48.04	46.34
APD2879-D2	41	1	41	+	H.erectus.008666	7	129	1	41.05	43.9
APD2879-D3	41	1	41	+	H.erectus.022172	4	126	1	41.54	41.46
APD2918-D1	29	1	29	+	H.erectus.022173	313	399	1	50.69	62.07
APD294-D1	44	2	44	+	H.erectus.008502	466	600	0.9773	52.77	48.84
APD400-D1	36	1	36	+	H.erectus.013184	76	183	1	71.21	72.22

## Sheet: pregnancy_brain
#GeneID	originalLength	predict_bg	predict_ed	strand	chr	chr_bg	chr_ed	alignRate	score	identity
APD1157-D1	65	8	62	+	H.erectus.021932	6256	6414	0.8462	57.8	45.28
APD1372-D1	77	2	73	+	H.erectus.021417	4	219	0.9351	136.08	62.5
APD1474-D1	36	1	36	+	H.erectus.020278	490	597	1	85.58	88.89
APD1474-D2	36	1	36	+	H.erectus.021853	58	165	1	68.09	75
APD1477-D1	28	1	27	+	H.erectus.002026	232	312	0.9643	60.22	85.19
APD1477-D2	28	1	27	+	H.erectus.000259	1558	1638	0.9643	47.72	66.67
APD1477-D3	28	1	27	+	BGI_novel_T000633	684	764	0.9643	47.72	66.67
APD1477-D4	28	1	27	+	BGI_novel_T000631	739	819	0.9643	47.72	66.67
APD1477-D5	28	1	27	+	BGI_novel_T000632	789	869	0.9643	47.72	66.67
APD1479-D1	52	2	52	+	H.erectus.018770	232	384	0.9808	45.76	43.14
APD1522-D1	47	2	47	+	H.erectus.012638	4768	4899	0.9787	43.83	50
APD1522-D2	47	2	47	+	H.erectus.018093	4486	4617	0.9787	42.83	50
APD1540-D1	81	7	81	+	H.erectus.013976	460	687	0.9259	56.98	29.33
APD1575-D1	96	1	92	+	H.erectus.001885	1558	1833	0.9583	193.16	73.91
APD1575-D10	96	2	92	+	H.erectus.018385	997	1260	0.9479	72.39	46.51
APD1575-D11	96	2	90	+	H.erectus.012583	2290	2541	0.9271	84.97	46.43
APD1575-D12	96	21	94	+	H.erectus.016850	4102	4329	0.7708	57.82	48.61
APD1575-D13	96	1	88	+	H.erectus.021929	2197	2448	0.9167	80.61	45.24
APD1575-D14	96	4	89	+	H.erectus.010716	2476	2721	0.8958	73.76	45.12
APD1575-D15	96	2	88	+	H.erectus.000392	1006	1260	0.9062	72.37	40.48
APD1575-D16	96	2	88	+	BGI_novel_T001011	1593	1847	0.9062	72.37	40.48
APD1575-D17	96	15	92	+	H.erectus.008913	1057	1278	0.8125	64.81	45.95
APD1575-D18	96	4	89	+	H.erectus.001871	2830	3075	0.8958	70.89	45.68
APD1575-D19	96	1	91	+	H.erectus.016294	850	1107	0.9479	61.36	41.86
APD1575-D2	96	2	90	+	H.erectus.001970	766	1017	0.9271	91.35	52.38
APD1575-D21	96	1	92	+	BGI_novel_T000077	945	1205	0.9583	62.23	41.38
APD1575-D22	96	1	91	+	H.erectus.000021	481	738	0.9479	61.36	41.86
APD1575-D23	96	2	87	+	H.erectus.009177	1483	1725	0.8958	80.95	44.44
APD1575-D24	96	3	91	+	H.erectus.021906	493	732	0.9271	64.75	45
APD1575-D25	96	3	91	+	H.erectus.021905	493	732	0.9271	64.75	45
APD1575-D26	96	18	88	+	H.erectus.008571	2080	2277	0.7396	65.12	53.03
APD1575-D27	96	18	87	+	H.erectus.011359	1417	1611	0.7292	66.57	52.31
APD1575-D29	96	18	87	+	H.erectus.016614	2896	3090	0.7292	71.05	53.85
APD1575-D3	96	2	87	+	H.erectus.020726	1279	1521	0.8958	98.97	54.32
APD1575-D31	96	17	87	+	H.erectus.008572	457	654	0.7396	69.53	51.52
APD1575-D32	96	1	94	+	H.erectus.018541	472	726	0.9792	58.87	41.18
APD1575-D33	96	2	88	+	H.erectus.011362	547	804	0.9062	59.68	40.96
APD1575-D34	96	18	91	+	H.erectus.015157	5536	5739	0.7708	64.31	51.47
APD1575-D36	96	1	88	+	H.erectus.015181	1258	1512	0.9167	54.69	42.68
APD1575-D38	96	18	87	+	H.erectus.010715	2221	2421	0.7292	73.97	49.25
APD1575-D39	96	17	89	+	H.erectus.010965	1258	1461	0.7604	73.08	51.47
APD1575-D4	96	1	88	+	H.erectus.009180	1171	1419	0.9167	97.69	51.81
APD1575-D40	96	18	91	+	H.erectus.007452	751	957	0.7708	68.46	46.38
APD1575-D41	96	18	87	+	H.erectus.008160	1690	1884	0.7292	68.86	52.31
APD1575-D42	96	2	91	+	H.erectus.006352	2452	2715	0.9375	63.07	38.64
APD1575-D43	96	2	87	+	H.erectus.020746	13483	13731	0.8958	62.96	41.46
APD1575-D45	96	1	91	+	H.erectus.021923	3547	3801	0.9479	47.26	40.48
APD1575-D48	96	5	89	+	H.erectus.013896	2122	2361	0.8854	63.29	41.25
APD1575-D49	96	3	91	+	H.erectus.008000	1927	2184	0.9271	59.59	39.29
APD1575-D5	96	2	93	+	H.erectus.001859	1294	1554	0.9583	93.15	48.28
APD1575-D50	96	10	94	+	H.erectus.018540	685	912	0.8854	57.23	42.11
APD1575-D51	96	2	94	+	H.erectus.006162	931	1206	0.9688	43.06	36.36
APD1575-D52	96	18	91	+	H.erectus.001735	277	486	0.7708	40.91	36.23
APD1575-D53	96	1	96	+	H.erectus.012733	1828	2103	1	40.92	35.56
APD1575-D54	96	1	87	+	H.erectus.009178	850	1095	0.9062	70.73	37.8
APD1575-D55	96	2	91	+	H.erectus.004588	535	783	0.9375	51.35	37.35
APD1575-D56	96	18	89	+	H.erectus.007145	913	1113	0.75	53.35	43.28
APD1575-D57	96	10	88	+	H.erectus.009984	1606	1830	0.8229	52.85	41.33
APD1575-D58	96	2	88	+	H.erectus.013131	637	900	0.9062	48.3	36.47
APD1575-D59	96	6	88	+	H.erectus.010123	2698	2997	0.8646	36.04	41.98
APD1575-D6	96	1	92	+	H.erectus.016615	1150	1416	0.9583	85.49	48.28
APD1575-D60	96	18	87	+	H.erectus.020672	1765	1959	0.7292	45.3	43.08
APD1575-D61	96	2	89	+	H.erectus.000914	532	792	0.9167	34.52	36.14
APD1575-D62	96	2	91	+	H.erectus.022148	550	810	0.9375	35.45	37.35
APD1575-D63	96	1	88	+	H.erectus.009179	673	921	0.9167	61.29	36.14
APD1575-D64	96	18	91	+	H.erectus.001247	5044	5259	0.7708	52.34	42.25
APD1575-D65	96	1	91	+	H.erectus.004587	706	957	0.9479	47.65	34.52
APD1575-D66	96	36	91	+	H.erectus.011312	1045	1206	0.5833	52.08	42.59
APD1575-D67	96	2	90	+	H.erectus.007643	511	771	0.9271	34.77	33.73
APD1575-D7	96	2	89	+	H.erectus.003491	4108	4383	0.9167	75.65	49.41
APD1676-D1	42	5	42	+	H.erectus.013808	1939	2052	0.9048	83.77	92.11
APD1676-D2	42	5	42	+	H.erectus.009031	1900	2013	0.9048	79.77	89.47
APD2012-D1	32	1	32	+	H.erectus.012085	5407	5502	1	72.53	96.88
APD2030-D11	74	1	74	+	H.erectus.012807	1141	1362	1	169.56	95.95
APD2030-D17	74	1	74	+	H.erectus.021549	211	432	1	175.06	100
APD2030-D18	74	1	74	-	H.erectus.021548	382	603	1	175.06	100
APD2030-D21	74	1	72	+	H.erectus.014790	22	234	0.973	56.48	43.66
APD2030-D22	74	1	72	+	H.erectus.019045	1	222	0.973	57.33	43.06
APD2030-D23	74	1	65	+	H.erectus.001337	1	204	0.8784	55.81	41.54
APD2030-D24	74	1	73	+	H.erectus.017749	1	213	0.9865	42.92	36.62
APD2030-D25	74	1	72	+	H.erectus.011601	1	222	0.973	48.51	36.62
APD2030-D26	74	13	72	+	H.erectus.000938	10	189	0.8108	53.62	40
APD2030-D27	74	1	71	+	H.erectus.010323	457	669	0.9595	43.17	32.39
APD2030-D28	74	9	71	+	H.erectus.020723	355	543	0.8514	47.12	34.92
APD2030-D29	74	8	74	+	H.erectus.009321	2170	2370	0.9054	43.08	29.85
APD2030-D3	74	1	74	+	H.erectus.021541	229	450	1	175.06	100
APD2030-D7	74	1	74	+	H.erectus.021546	229	450	1	175.06	100
APD2070-D1	149	15	146	+	H.erectus.003965	3178	3543	0.8859	62.23	38.66
APD2070-D10	149	13	146	+	H.erectus.018905	2719	3090	0.8993	49.57	33.06
APD2070-D15	149	15	147	+	H.erectus.004910	1009	1386	0.8926	45.52	31.71
APD2070-D16	149	15	146	+	H.erectus.012440	3235	3600	0.8859	59.15	35.59
APD2070-D17	149	10	80	+	H.erectus.010987	58	255	0.4765	41.49	39.39
APD2070-D18	149	35	146	+	H.erectus.001433	706	1014	0.7517	70.83	39.22
APD2070-D19	149	26	146	+	H.erectus.008813	790	1128	0.8121	63.13	36.04
APD2070-D2	149	15	146	+	H.erectus.000371	2644	3009	0.8859	58.01	35.59
APD2070-D20	149	15	115	+	H.erectus.009837	5188	5463	0.6779	42.72	32.97
APD2070-D23	149	22	146	+	H.erectus.019111	1693	2046	0.8389	57.23	31.9
APD2070-D3	149	15	146	+	BGI_novel_T000932	3418	3783	0.8859	58.01	35.59
APD2070-D32	149	15	149	+	BGI_novel_T000654	1864	2241	0.906	46.25	27.78
APD2070-D34	149	15	149	+	BGI_novel_T000655	1864	2241	0.906	46.25	27.78
APD2070-D36	149	15	149	+	H.erectus.000264	1411	1788	0.906	46.25	27.78
APD2070-D37	149	14	149	+	H.erectus.018783	88	486	0.9128	41.04	26.36
APD2070-D4	149	15	146	+	BGI_novel_T000931	4005	4370	0.8859	58.01	35.59
APD2070-D41	149	13	118	+	H.erectus.015768	691	987	0.7114	47.2	31.31
APD2070-D42	149	38	148	+	H.erectus.010838	1762	2139	0.745	32.35	27.27
APD2070-D43	149	49	145	+	H.erectus.013260	169	435	0.651	38.22	33.71
APD2070-D5	149	15	146	+	BGI_novel_T000929	5027	5392	0.8859	58.01	35.59
APD2070-D7	149	13	146	+	H.erectus.011567	4204	4575	0.8993	58.17	36.36
APD2070-D8	149	14	146	+	H.erectus.016003	9817	10185	0.8926	49.19	34.45
APD2071-D15	149	14	146	+	H.erectus.016983	3880	4260	0.8926	41.24	29.6
APD2071-D16	149	15	147	+	H.erectus.012532	70	465	0.8926	37.78	30.71
APD2071-D17	149	14	145	+	H.erectus.009129	310	684	0.8859	45.62	29.03
APD2071-D2	149	14	145	+	H.erectus.015764	520	894	0.8859	48.39	33.6
APD2071-D22	149	14	146	+	H.erectus.014253	2173	2544	0.8926	43.02	31.15
APD2071-D23	149	14	145	+	H.erectus.009104	157	525	0.8859	52.25	30.08
APD2071-D31	149	14	137	+	H.erectus.013947	4561	4905	0.8322	35.86	30.97
APD2071-D38	149	21	107	+	BGI_novel_T000653	2401	2640	0.5839	50.19	37.5
APD2071-D7	149	14	88	+	H.erectus.015767	172	390	0.5034	44.59	39.73
APD2075-D1	69	5	62	+	H.erectus.019941	79	249	0.8406	46.37	36.84
APD2076-D2	73	8	67	+	H.erectus.009966	85	267	0.8219	60.33	46.67
APD2078-D1	73	2	71	+	H.erectus.012005	79	291	0.9589	65.48	44.29
APD208-D1	32	1	32	+	H.erectus.017731	271	366	1	78.31	96.88
APD208-D2	32	1	30	+	H.erectus.017465	217	306	0.9375	71.49	96.67
APD2081-D1	73	4	66	+	H.erectus.007365	76	258	0.863	42.45	41.67
APD2082-D1	68	1	68	+	H.erectus.011957	22	222	1	87.19	52.24
APD2082-D2	68	1	66	+	H.erectus.007441	70	264	0.9706	77.19	41.54
APD2088-D4	75	8	69	+	H.erectus.011639	82	267	0.8267	56.43	40.32
APD2095-D1	107	6	104	+	H.erectus.006098	124	387	0.9252	61.37	40.7
APD2122-D1	19	1	19	+	H.erectus.018102	130	186	1	46.83	94.74
APD2343-D1	99	4	86	+	H.erectus.000011	7	255	0.8384	103.34	49.4
APD2343-D2	99	3	96	+	H.erectus.021786	1270	1536	0.9495	58.98	39.77
APD2343-D6	99	18	95	+	H.erectus.001285	3157	3396	0.7879	63.64	41.03
APD2343-D9	99	5	95	+	H.erectus.001287	268	543	0.9192	48.98	30.77
APD2388-D1	58	5	57	+	H.erectus.017653	1087	1245	0.9138	66.12	47.17
APD2388-D10	58	5	57	+	H.erectus.010611	694	852	0.9138	59.12	41.51
APD2388-D11	58	5	55	+	H.erectus.019118	1213	1365	0.8793	56.87	45.1
APD2388-D14	58	2	55	+	H.erectus.017114	598	759	0.931	54.09	40.74
APD2388-D15	58	5	55	+	H.erectus.011080	9265	9417	0.8793	54.37	43.14
APD2388-D20	58	4	55	+	H.erectus.006775	1984	2139	0.8966	48.93	38.46
APD2388-D22	58	2	55	+	H.erectus.009428	2734	2895	0.931	55.07	35.19
APD2388-D24	58	3	56	+	H.erectus.015412	15145	15306	0.931	47.44	35.19
APD2388-D25	58	4	53	+	H.erectus.017462	1288	1437	0.8621	46.07	38
APD2388-D26	58	18	55	+	H.erectus.020260	1	114	0.6552	49.27	47.37
APD2388-D27	58	12	55	+	H.erectus.002573	3190	3321	0.7586	50.72	40.91
APD2388-D28	58	12	55	+	H.erectus.010921	2500	2631	0.7586	50.22	40.91
APD2388-D29	58	5	57	+	H.erectus.022226	256	414	0.9138	44.13	33.96
APD2388-D3	58	5	57	+	H.erectus.020545	391	549	0.9138	62.12	45.28
APD2388-D6	58	3	55	+	H.erectus.015279	7993	8151	0.9138	63.8	43.4
APD2388-D7	58	11	55	+	H.erectus.013897	940	1074	0.7759	56.04	48.89
APD2388-D9	58	5	55	+	H.erectus.011240	1135	1287	0.8793	53.88	45.1
APD2453-D1	48	1	48	+	H.erectus.005757	1	144	1	91.94	81.25
APD2453-D10	48	1	48	+	H.erectus.009492	448	588	1	57.78	53.19
APD2453-D11	48	1	48	+	H.erectus.015860	574	714	1	57.78	53.19
APD2453-D12	48	4	45	+	H.erectus.020263	28	156	0.875	54.46	54.76
APD2453-D13	48	1	42	+	H.erectus.017396	1	123	0.875	50.3	51.22
APD2453-D14	48	2	48	+	H.erectus.001900	334	471	0.9792	48.74	50
APD2453-D15	48	4	42	+	H.erectus.006847	115	231	0.8125	57.49	53.85
APD2453-D16	48	4	45	+	H.erectus.005766	25	150	0.875	53.36	47.62
APD2453-D17	48	1	42	+	H.erectus.014344	43	168	0.875	43.7	47.62
APD2453-D18	48	1	48	+	H.erectus.001824	1	144	1	44.48	39.58
APD2453-D19	48	1	48	+	H.erectus.001823	1	144	1	44.48	39.58
APD2453-D2	48	1	48	+	H.erectus.013619	1621	1764	1	83.45	70.83
APD2453-D20	48	1	42	+	H.erectus.005538	1	123	0.875	44.3	43.9
APD2453-D21	48	4	40	+	H.erectus.015536	76	186	0.7708	44.39	48.65
APD2453-D22	48	1	38	+	H.erectus.002030	37	150	0.7917	41.47	47.37
APD2453-D23	48	4	40	+	H.erectus.018001	298	408	0.7708	41.89	43.24
APD2453-D3	48	1	48	+	H.erectus.008823	2071	2214	1	72.97	68.75
APD2453-D4	48	1	48	+	H.erectus.019960	1900	2043	1	67.47	62.5
APD2453-D5	48	1	48	+	H.erectus.005031	1	144	1	70.44	56.25
APD2453-D6	48	1	48	+	H.erectus.005030	1	144	1	70.44	56.25
APD2453-D7	48	1	48	+	H.erectus.001868	538	678	1	59.78	55.32
APD2453-D8	48	1	48	+	H.erectus.006188	1351	1494	1	61.96	52.08
APD2453-D9	48	4	48	+	H.erectus.003652	118	252	0.9375	61.76	55.56
APD2517-D1	35	2	34	+	H.erectus.015250	1111	1209	0.9429	48.42	63.64
APD2517-D2	35	2	34	+	H.erectus.015249	1111	1209	0.9429	48.42	63.64
APD2533-D1	40	1	38	+	H.erectus.009150	967	1080	0.95	73.46	81.58
APD2533-D2	40	2	33	+	H.erectus.013861	3034	3129	0.8	59.89	75
APD2534-D1	124	19	100	+	H.erectus.006668	451	717	0.6613	86.05	51.22
APD2534-D2	124	19	101	+	H.erectus.002131	127	402	0.6694	78.37	45.78
APD2595-D1	17	1	17	+	BGI_novel_T001044	685	735	1	42.8	88.24
APD2595-D2	17	1	17	+	H.erectus.000409	550	600	1	42.8	88.24
APD2634-D1	87	3	46	+	H.erectus.001094	64	216	0.5057	40.8	43.18
APD2635-D1	79	2	75	+	H.erectus.000327	64	285	0.9367	55.74	37.84
APD2635-D2	79	2	75	+	BGI_novel_T000818	454	675	0.9367	55.74	37.84
APD2635-D3	79	2	75	+	BGI_novel_T000819	485	706	0.9367	55.74	37.84
APD2636-D1	78	1	74	+	H.erectus.012158	61	285	0.9487	103.6	59.46
APD2636-D2	78	1	78	+	H.erectus.000302	61	279	1	61.99	47.22
APD2636-D3	78	1	78	+	BGI_novel_T000729	654	872	1	61.99	47.22
APD2798-D1	32	1	29	+	H.erectus.004966	250	336	0.9062	54.2	72.41
APD2798-D3	32	1	29	+	H.erectus.016011	394	480	0.9062	54.7	68.97
APD2798-D4	32	2	27	+	H.erectus.013362	1543	1620	0.8125	43.25	53.85
APD2804-D1	123	1	122	+	H.erectus.003228	1	369	0.9919	259.28	89.34
APD2804-D10	123	8	123	+	H.erectus.009926	64	411	0.9431	146.62	63.48
APD2804-D11	123	8	123	+	H.erectus.021104	133	480	0.9431	147.62	63.48
APD2804-D12	123	17	93	+	H.erectus.011142	706	933	0.626	43.87	35.53
APD2804-D2	123	1	122	+	H.erectus.019104	1	369	0.9919	258.29	88.52
APD2804-D3	123	1	122	+	H.erectus.000584	1	369	0.9919	258.29	88.52
APD2804-D4	123	1	122	+	H.erectus.001591	406	774	0.9919	257.78	88.52
APD2804-D5	123	1	120	+	H.erectus.004218	1	363	0.9756	248.76	86.67
APD2804-D6	123	1	122	+	H.erectus.019082	1	366	0.9919	256.2	86.89
APD2804-D7	123	33	122	+	H.erectus.019080	331	600	0.7317	199.34	91.11
APD2804-D8	123	6	119	+	H.erectus.016015	10	351	0.9268	176.34	68.42
APD2804-D9	123	6	119	+	H.erectus.020810	10	351	0.9268	170.84	66.67
APD2807-D1	103	1	103	+	H.erectus.019105	1	309	1	245.78	100
APD2807-D10	103	4	103	-	H.erectus.000552	61	360	0.9709	238.83	100
APD2807-D11	103	1	103	+	H.erectus.019085	1942	2250	1	245.78	100
APD2807-D12	103	1	98	+	H.erectus.020889	1	294	0.9515	231.44	100
APD2807-D2	103	1	103	+	H.erectus.001592	1	309	1	245.78	100
APD2807-D3	103	1	103	+	H.erectus.001587	1	309	1	245.78	100
APD2807-D4	103	1	103	-	H.erectus.001559	4	312	1	245.78	100
APD2807-D5	103	1	103	-	H.erectus.001558	4	312	1	245.78	100
APD2807-D6	103	1	103	+	H.erectus.000582	1	309	1	245.78	100
APD2807-D7	103	1	103	-	H.erectus.000551	4	312	1	245.78	100
APD2807-D8	103	1	103	+	H.erectus.019081	40	348	1	245.78	100
APD2807-D9	103	1	103	-	H.erectus.018833	55	363	1	245.78	100
APD2808-D1	126	1	126	+	H.erectus.000585	1	372	1	259.49	91.94
APD2808-D2	126	12	126	+	H.erectus.020893	442	783	0.9127	226.02	89.47
APD2808-D3	126	1	126	+	H.erectus.019084	1	372	1	249	87.9
APD2808-D4	126	1	126	+	H.erectus.019103	1	372	1	247.49	88.71
APD2808-D5	126	1	122	+	H.erectus.000581	1	360	0.9683	240.94	88.33
APD2808-D6	126	1	126	+	H.erectus.001589	1	348	1	224.07	89.66
APD2808-D7	126	1	106	+	H.erectus.019102	1	312	0.8413	203.56	84.62
APD2809-D1	136	1	136	+	H.erectus.019107	1	408	1	316.24	99.26
APD2809-D10	136	42	136	+	H.erectus.011454	19	303	0.6985	213.38	94.74
APD2809-D11	136	44	136	+	H.erectus.019298	70	348	0.6838	209.5	95.7
APD2809-D2	136	1	136	+	H.erectus.003230	751	1158	1	316.24	99.26
APD2809-D3	136	1	136	+	H.erectus.020890	1	408	1	314.74	98.53
APD2809-D4	136	1	136	+	H.erectus.019083	1	408	1	314.74	98.53
APD2809-D5	136	1	136	+	H.erectus.013224	1	408	1	308.74	96.32
APD2809-D7	136	1	126	+	H.erectus.013904	1	378	0.9265	286.2	96.03
APD2851-D1	140	1	95	+	H.erectus.006488	499	783	0.6786	124.38	64.21
APD2851-D2	140	1	69	+	H.erectus.022313	1	195	0.4929	87.52	67.69
APD2851-D3	140	1	95	+	H.erectus.011484	1	285	0.6786	117.87	57.89
APD2851-D4	140	1	121	+	H.erectus.019233	1	318	0.8643	105.7	60.38
APD2879-D1	41	1	41	+	H.erectus.008667	10	132	1	48.04	46.34
APD2879-D2	41	1	41	+	H.erectus.008666	7	129	1	41.05	43.9
APD2879-D3	41	1	41	+	H.erectus.022172	4	126	1	41.54	41.46
APD2917-D1	37	1	37	+	H.erectus.015369	238	348	1	84.11	91.89
APD2918-D1	29	1	29	+	H.erectus.022173	313	399	1	50.69	62.07
APD294-D1	44	2	44	+	H.erectus.008502	466	600	0.9773	52.77	48.84

## Sheet: pregnancy_pouch
#GeneID	originalLength	predict_bg	predict_ed	strand	chr	chr_bg	chr_ed	alignRate	score	identity
APD1157-D1	65	8	62	+	H.erectus.021932	6256	6414	0.8462	57.8	45.28
APD1372-D1	77	2	73	+	H.erectus.021417	4	219	0.9351	136.08	62.5
APD1474-D1	36	1	36	+	H.erectus.020278	490	597	1	85.58	88.89
APD1474-D2	36	1	36	+	H.erectus.021853	58	165	1	68.09	75
APD1477-D1	28	1	27	+	H.erectus.002026	232	312	0.9643	60.22	85.19
APD1477-D2	28	1	27	+	H.erectus.000259	1558	1638	0.9643	47.72	66.67
APD1477-D3	28	1	27	+	BGI_novel_T000633	684	764	0.9643	47.72	66.67
APD1477-D4	28	1	27	+	BGI_novel_T000631	739	819	0.9643	47.72	66.67
APD1477-D5	28	1	27	+	BGI_novel_T000632	789	869	0.9643	47.72	66.67
APD1479-D1	52	2	52	+	H.erectus.018770	232	384	0.9808	45.76	43.14
APD1522-D1	47	2	47	+	H.erectus.012638	4768	4899	0.9787	43.83	50
APD1522-D2	47	2	47	+	H.erectus.018093	4486	4617	0.9787	42.83	50
APD1540-D1	81	7	81	+	H.erectus.013976	460	687	0.9259	56.98	29.33
APD1575-D1	96	1	92	+	H.erectus.001885	1558	1833	0.9583	193.16	73.91
APD1575-D10	96	2	92	+	H.erectus.018385	997	1260	0.9479	72.39	46.51
APD1575-D11	96	2	90	+	H.erectus.012583	2290	2541	0.9271	84.97	46.43
APD1575-D12	96	2	88	+	H.erectus.005720	340	582	0.9062	68.15	46.91
APD1575-D13	96	21	94	+	H.erectus.016850	4102	4329	0.7708	57.82	48.61
APD1575-D14	96	1	88	+	H.erectus.021929	2197	2448	0.9167	80.61	45.24
APD1575-D15	96	4	89	+	H.erectus.010716	2476	2721	0.8958	73.76	45.12
APD1575-D16	96	2	88	+	H.erectus.000392	1006	1260	0.9062	72.37	40.48
APD1575-D17	96	2	88	+	BGI_novel_T001011	1593	1847	0.9062	72.37	40.48
APD1575-D18	96	15	92	+	H.erectus.008913	1057	1278	0.8125	64.81	45.95
APD1575-D19	96	4	89	+	H.erectus.001871	2830	3075	0.8958	70.89	45.68
APD1575-D2	96	2	90	+	H.erectus.001970	766	1017	0.9271	91.35	52.38
APD1575-D20	96	1	91	+	H.erectus.016294	850	1107	0.9479	61.36	41.86
APD1575-D22	96	1	92	+	BGI_novel_T000077	945	1205	0.9583	62.23	41.38
APD1575-D23	96	1	91	+	H.erectus.000021	481	738	0.9479	61.36	41.86
APD1575-D24	96	2	87	+	H.erectus.009177	1483	1725	0.8958	80.95	44.44
APD1575-D25	96	3	91	+	H.erectus.021906	493	732	0.9271	64.75	45
APD1575-D26	96	3	91	+	H.erectus.021905	493	732	0.9271	64.75	45
APD1575-D27	96	18	88	+	H.erectus.008571	2080	2277	0.7396	65.12	53.03
APD1575-D28	96	18	87	+	H.erectus.011359	1417	1611	0.7292	66.57	52.31
APD1575-D3	96	2	87	+	H.erectus.020726	1279	1521	0.8958	98.97	54.32
APD1575-D30	96	18	87	+	H.erectus.016614	2896	3090	0.7292	71.05	53.85
APD1575-D32	96	17	87	+	H.erectus.008572	457	654	0.7396	69.53	51.52
APD1575-D33	96	1	94	+	H.erectus.018541	472	726	0.9792	58.87	41.18
APD1575-D34	96	2	88	+	H.erectus.011362	547	804	0.9062	59.68	40.96
APD1575-D35	96	18	91	+	H.erectus.015157	5536	5739	0.7708	64.31	51.47
APD1575-D37	96	1	88	+	H.erectus.015181	1258	1512	0.9167	54.69	42.68
APD1575-D39	96	18	87	+	H.erectus.010715	2221	2421	0.7292	73.97	49.25
APD1575-D4	96	1	88	+	H.erectus.009180	1171	1419	0.9167	97.69	51.81
APD1575-D40	96	17	89	+	H.erectus.010965	1258	1461	0.7604	73.08	51.47
APD1575-D41	96	18	91	+	H.erectus.007452	751	957	0.7708	68.46	46.38
APD1575-D42	96	18	87	+	H.erectus.008160	1690	1884	0.7292	68.86	52.31
APD1575-D43	96	2	91	+	H.erectus.006352	2452	2715	0.9375	63.07	38.64
APD1575-D44	96	2	87	+	H.erectus.020746	13483	13731	0.8958	62.96	41.46
APD1575-D46	96	1	91	+	H.erectus.021923	3547	3801	0.9479	47.26	40.48
APD1575-D49	96	5	89	+	H.erectus.013896	2122	2361	0.8854	63.29	41.25
APD1575-D5	96	2	93	+	H.erectus.001859	1294	1554	0.9583	93.15	48.28
APD1575-D50	96	3	91	+	H.erectus.008000	1927	2184	0.9271	59.59	39.29
APD1575-D51	96	10	94	+	H.erectus.018540	685	912	0.8854	57.23	42.11
APD1575-D52	96	2	94	+	H.erectus.006162	931	1206	0.9688	43.06	36.36
APD1575-D53	96	1	96	+	H.erectus.012733	1828	2103	1	40.92	35.56
APD1575-D54	96	1	87	+	H.erectus.009178	850	1095	0.9062	70.73	37.8
APD1575-D55	96	2	91	+	H.erectus.004588	535	783	0.9375	51.35	37.35
APD1575-D56	96	18	89	+	H.erectus.007145	913	1113	0.75	53.35	43.28
APD1575-D57	96	10	88	+	H.erectus.009984	1606	1830	0.8229	52.85	41.33
APD1575-D58	96	2	88	+	H.erectus.013131	637	900	0.9062	48.3	36.47
APD1575-D59	96	6	88	+	H.erectus.010123	2698	2997	0.8646	36.04	41.98
APD1575-D6	96	1	92	+	H.erectus.016615	1150	1416	0.9583	85.49	48.28
APD1575-D60	96	18	87	+	H.erectus.020672	1765	1959	0.7292	45.3	43.08
APD1575-D61	96	2	89	+	H.erectus.000914	532	792	0.9167	34.52	36.14
APD1575-D62	96	2	91	+	H.erectus.022148	550	810	0.9375	35.45	37.35
APD1575-D63	96	1	88	+	H.erectus.009179	673	921	0.9167	61.29	36.14
APD1575-D64	96	18	91	+	H.erectus.001247	5044	5259	0.7708	52.34	42.25
APD1575-D65	96	1	91	+	H.erectus.004587	706	957	0.9479	47.65	34.52
APD1575-D66	96	36	91	+	H.erectus.011312	1045	1206	0.5833	52.08	42.59
APD1575-D67	96	2	90	+	H.erectus.007643	511	771	0.9271	34.77	33.73
APD1575-D7	96	2	89	+	H.erectus.003491	4108	4383	0.9167	75.65	49.41
APD1676-D1	42	5	42	+	H.erectus.013808	1939	2052	0.9048	83.77	92.11
APD1676-D2	42	5	42	+	H.erectus.009031	1900	2013	0.9048	79.77	89.47
APD1796-D1	42	1	42	+	H.erectus.021025	13	138	1	106.69	92.86
APD2012-D1	32	1	32	+	H.erectus.012085	5407	5502	1	72.53	96.88
APD2030-D13	74	1	74	+	H.erectus.012807	1141	1362	1	169.56	95.95
APD2030-D19	74	1	74	+	H.erectus.021549	211	432	1	175.06	100
APD2030-D20	74	1	74	-	H.erectus.012809	211	432	1	169.56	95.95
APD2030-D21	74	1	74	-	H.erectus.021548	382	603	1	175.06	100
APD2030-D25	74	1	72	+	H.erectus.014790	22	234	0.973	56.48	43.66
APD2030-D26	74	1	72	+	H.erectus.019045	1	222	0.973	57.33	43.06
APD2030-D27	74	1	65	+	H.erectus.001337	1	204	0.8784	55.81	41.54
APD2030-D28	74	1	73	+	H.erectus.017749	1	213	0.9865	42.92	36.62
APD2030-D29	74	1	72	+	H.erectus.011601	1	222	0.973	48.51	36.62
APD2030-D3	74	1	74	+	H.erectus.021541	229	450	1	175.06	100
APD2030-D30	74	13	72	+	H.erectus.000938	10	189	0.8108	53.62	40
APD2030-D31	74	1	71	+	H.erectus.010323	457	669	0.9595	43.17	32.39
APD2030-D32	74	9	71	+	H.erectus.020723	355	543	0.8514	47.12	34.92
APD2030-D33	74	8	74	+	H.erectus.009321	2170	2370	0.9054	43.08	29.85
APD2030-D6	74	1	74	+	H.erectus.021546	229	450	1	175.06	100
APD2070-D1	149	15	146	+	H.erectus.003965	3178	3543	0.8859	62.23	38.66
APD2070-D14	149	15	147	+	H.erectus.004910	1009	1386	0.8926	45.52	31.71
APD2070-D15	149	15	146	+	H.erectus.012440	3235	3600	0.8859	59.15	35.59
APD2070-D16	149	10	80	+	H.erectus.010987	58	255	0.4765	41.49	39.39
APD2070-D17	149	35	146	+	H.erectus.001433	706	1014	0.7517	70.83	39.22
APD2070-D18	149	26	146	+	H.erectus.008813	790	1128	0.8121	63.13	36.04
APD2070-D19	149	15	115	+	H.erectus.009837	5188	5463	0.6779	42.72	32.97
APD2070-D2	149	15	146	+	H.erectus.000371	2644	3009	0.8859	58.01	35.59
APD2070-D22	149	22	146	+	H.erectus.019111	1693	2046	0.8389	57.23	31.9
APD2070-D3	149	15	146	+	BGI_novel_T000932	3418	3783	0.8859	58.01	35.59
APD2070-D31	149	15	149	+	BGI_novel_T000654	1864	2241	0.906	46.25	27.78
APD2070-D33	149	15	149	+	BGI_novel_T000655	1864	2241	0.906	46.25	27.78
APD2070-D35	149	15	149	+	H.erectus.000264	1411	1788	0.906	46.25	27.78
APD2070-D36	149	14	149	+	H.erectus.018783	88	486	0.9128	41.04	26.36
APD2070-D4	149	15	146	+	BGI_novel_T000929	5027	5392	0.8859	58.01	35.59
APD2070-D40	149	13	118	+	H.erectus.015768	691	987	0.7114	47.2	31.31
APD2070-D41	149	38	148	+	H.erectus.010838	1762	2139	0.745	32.35	27.27
APD2070-D42	149	49	145	+	H.erectus.013260	169	435	0.651	38.22	33.71
APD2070-D6	149	13	146	+	H.erectus.011567	4204	4575	0.8993	58.17	36.36
APD2070-D7	149	14	146	+	H.erectus.016003	9817	10185	0.8926	49.19	34.45
APD2070-D9	149	13	146	+	H.erectus.018905	2719	3090	0.8993	49.57	33.06
APD2071-D15	149	14	146	+	H.erectus.016983	3880	4260	0.8926	41.24	29.6
APD2071-D16	149	15	147	+	H.erectus.012532	70	465	0.8926	37.78	30.71
APD2071-D17	149	14	145	+	H.erectus.009129	310	684	0.8859	45.62	29.03
APD2071-D2	149	14	145	+	H.erectus.015764	520	894	0.8859	48.39	33.6
APD2071-D22	149	14	146	+	H.erectus.014253	2173	2544	0.8926	43.02	31.15
APD2071-D23	149	14	145	+	H.erectus.009104	157	525	0.8859	52.25	30.08
APD2071-D30	149	14	137	+	H.erectus.013947	4561	4905	0.8322	35.86	30.97
APD2071-D37	149	21	107	+	BGI_novel_T000653	2401	2640	0.5839	50.19	37.5
APD2071-D7	149	14	88	+	H.erectus.015767	172	390	0.5034	44.59	39.73
APD2075-D1	69	5	62	+	H.erectus.019941	79	249	0.8406	46.37	36.84
APD2076-D2	73	8	67	+	H.erectus.009966	85	267	0.8219	60.33	46.67
APD2078-D1	73	2	71	+	H.erectus.012005	79	291	0.9589	65.48	44.29
APD208-D1	32	1	32	+	H.erectus.017731	271	366	1	78.31	96.88
APD208-D2	32	1	30	+	H.erectus.017465	217	306	0.9375	71.49	96.67
APD2081-D1	73	4	66	+	H.erectus.007365	76	258	0.863	42.45	41.67
APD2082-D1	68	1	68	+	H.erectus.011957	22	222	1	87.19	52.24
APD2082-D2	68	1	66	+	H.erectus.007441	70	264	0.9706	77.19	41.54
APD2088-D4	75	8	69	+	H.erectus.011639	82	267	0.8267	56.43	40.32
APD2088-D5	75	8	66	+	H.erectus.009745	82	258	0.7867	52.61	38.98
APD2095-D1	107	6	104	+	H.erectus.006098	124	387	0.9252	61.37	40.7
APD2122-D1	19	1	19	+	H.erectus.018102	130	186	1	46.83	94.74
APD2343-D1	99	4	86	+	H.erectus.000011	7	255	0.8384	103.34	49.4
APD2343-D2	99	3	96	+	H.erectus.021786	1270	1536	0.9495	58.98	39.77
APD2343-D6	99	18	95	+	H.erectus.001285	3157	3396	0.7879	63.64	41.03
APD2343-D9	99	5	95	+	H.erectus.001287	268	543	0.9192	48.98	30.77
APD2388-D1	58	5	57	+	H.erectus.017653	1087	1245	0.9138	66.12	47.17
APD2388-D10	58	5	57	+	H.erectus.010611	694	852	0.9138	59.12	41.51
APD2388-D11	58	5	55	+	H.erectus.019118	1213	1365	0.8793	56.87	45.1
APD2388-D14	58	2	55	+	H.erectus.017114	598	759	0.931	54.09	40.74
APD2388-D15	58	5	55	+	H.erectus.011080	9265	9417	0.8793	54.37	43.14
APD2388-D20	58	4	55	+	H.erectus.006775	1984	2139	0.8966	48.93	38.46
APD2388-D22	58	2	55	+	H.erectus.009428	2734	2895	0.931	55.07	35.19
APD2388-D24	58	3	56	+	H.erectus.015412	15145	15306	0.931	47.44	35.19
APD2388-D25	58	4	53	+	H.erectus.017462	1288	1437	0.8621	46.07	38
APD2388-D26	58	18	55	+	H.erectus.020260	1	114	0.6552	49.27	47.37
APD2388-D27	58	12	55	+	H.erectus.002573	3190	3321	0.7586	50.72	40.91
APD2388-D28	58	12	55	+	H.erectus.010921	2500	2631	0.7586	50.22	40.91
APD2388-D29	58	5	57	+	H.erectus.022226	256	414	0.9138	44.13	33.96
APD2388-D3	58	5	57	+	H.erectus.020545	391	549	0.9138	62.12	45.28
APD2388-D6	58	3	55	+	H.erectus.015279	7993	8151	0.9138	63.8	43.4
APD2388-D7	58	11	55	+	H.erectus.013897	940	1074	0.7759	56.04	48.89
APD2388-D9	58	5	55	+	H.erectus.011240	1135	1287	0.8793	53.88	45.1
APD2453-D1	48	1	48	+	H.erectus.005757	1	144	1	91.94	81.25
APD2453-D10	48	1	48	+	H.erectus.009492	448	588	1	57.78	53.19
APD2453-D11	48	1	48	+	H.erectus.015860	574	714	1	57.78	53.19
APD2453-D12	48	4	45	+	H.erectus.020263	28	156	0.875	54.46	54.76
APD2453-D13	48	1	42	+	H.erectus.017396	1	123	0.875	50.3	51.22
APD2453-D14	48	2	48	+	H.erectus.001900	334	471	0.9792	48.74	50
APD2453-D15	48	4	42	+	H.erectus.006847	115	231	0.8125	57.49	53.85
APD2453-D16	48	4	45	+	H.erectus.005766	25	150	0.875	53.36	47.62
APD2453-D17	48	1	42	+	H.erectus.014344	43	168	0.875	43.7	47.62
APD2453-D18	48	1	48	+	H.erectus.001824	1	144	1	44.48	39.58
APD2453-D19	48	1	48	+	H.erectus.001823	1	144	1	44.48	39.58
APD2453-D2	48	1	48	+	H.erectus.013619	1621	1764	1	83.45	70.83
APD2453-D20	48	1	42	+	H.erectus.005538	1	123	0.875	44.3	43.9
APD2453-D21	48	4	40	+	H.erectus.015536	76	186	0.7708	44.39	48.65
APD2453-D22	48	1	38	+	H.erectus.002030	37	150	0.7917	41.47	47.37
APD2453-D23	48	4	40	+	H.erectus.018001	298	408	0.7708	41.89	43.24
APD2453-D3	48	1	48	+	H.erectus.008823	2071	2214	1	72.97	68.75
APD2453-D4	48	1	48	+	H.erectus.019960	1900	2043	1	67.47	62.5
APD2453-D5	48	1	48	+	H.erectus.005031	1	144	1	70.44	56.25
APD2453-D6	48	1	48	+	H.erectus.005030	1	144	1	70.44	56.25
APD2453-D7	48	1	48	+	H.erectus.001868	538	678	1	59.78	55.32
APD2453-D8	48	1	48	+	H.erectus.006188	1351	1494	1	61.96	52.08
APD2453-D9	48	4	48	+	H.erectus.003652	118	252	0.9375	61.76	55.56
APD2517-D1	35	3	33	+	H.erectus.009339	1105	1197	0.8857	54.33	67.74
APD2517-D2	35	2	34	+	H.erectus.015250	1111	1209	0.9429	48.42	63.64
APD2517-D3	35	2	34	+	H.erectus.015249	1111	1209	0.9429	48.42	63.64
APD2533-D1	40	1	38	+	H.erectus.009150	967	1080	0.95	73.46	81.58
APD2533-D2	40	2	33	+	H.erectus.013861	3034	3129	0.8	59.89	75
APD2534-D1	124	19	100	+	H.erectus.006668	451	717	0.6613	86.05	51.22
APD2534-D2	124	8	124	+	H.erectus.008643	34	378	0.9435	105.09	44.74
APD2534-D3	124	19	101	+	H.erectus.002131	127	402	0.6694	78.37	45.78
APD2595-D1	17	1	17	+	BGI_novel_T001044	685	735	1	42.8	88.24
APD2595-D2	17	1	17	+	H.erectus.000409	550	600	1	42.8	88.24
APD2634-D1	87	3	46	+	H.erectus.001094	64	216	0.5057	40.8	43.18
APD2635-D1	79	2	75	+	H.erectus.000327	64	285	0.9367	55.74	37.84
APD2635-D2	79	2	75	+	BGI_novel_T000818	454	675	0.9367	55.74	37.84
APD2635-D3	79	2	75	+	BGI_novel_T000819	485	706	0.9367	55.74	37.84
APD2636-D1	78	1	74	+	H.erectus.012158	61	285	0.9487	103.6	59.46
APD2636-D2	78	1	78	+	H.erectus.000302	61	279	1	61.99	47.22
APD2636-D3	78	1	78	+	BGI_novel_T000729	654	872	1	61.99	47.22
APD2798-D1	32	1	29	+	H.erectus.004966	250	336	0.9062	54.2	72.41
APD2798-D3	32	1	29	+	H.erectus.016011	394	480	0.9062	54.7	68.97
APD2798-D4	32	2	27	+	H.erectus.013362	1543	1620	0.8125	43.25	53.85
APD2804-D1	123	1	122	+	H.erectus.003228	1	369	0.9919	259.28	89.34
APD2804-D10	123	8	123	+	H.erectus.009926	64	411	0.9431	146.62	63.48
APD2804-D11	123	8	123	+	H.erectus.021104	133	480	0.9431	147.62	63.48
APD2804-D12	123	17	93	+	H.erectus.011142	706	933	0.626	43.87	35.53
APD2804-D2	123	1	122	+	H.erectus.000584	1	369	0.9919	258.29	88.52
APD2804-D3	123	1	122	+	H.erectus.001591	406	774	0.9919	257.78	88.52
APD2804-D4	123	1	120	+	H.erectus.004218	1	363	0.9756	248.76	86.67
APD2804-D5	123	1	122	+	H.erectus.019082	1	366	0.9919	256.2	86.89
APD2804-D6	123	33	122	+	H.erectus.019080	331	600	0.7317	199.34	91.11
APD2804-D7	123	6	119	+	H.erectus.016015	10	351	0.9268	176.34	68.42
APD2804-D8	123	6	119	+	H.erectus.020810	10	351	0.9268	170.84	66.67
APD2804-D9	123	1	121	+	H.erectus.011666	1	366	0.9837	178.13	63.64
APD2807-D1	103	1	103	+	H.erectus.001592	1	309	1	245.78	100
APD2807-D10	103	1	103	+	H.erectus.019085	1942	2250	1	245.78	100
APD2807-D11	103	1	98	+	H.erectus.020889	1	294	0.9515	231.44	100
APD2807-D2	103	1	103	+	H.erectus.001587	1	309	1	245.78	100
APD2807-D3	103	1	103	-	H.erectus.001559	4	312	1	245.78	100
APD2807-D4	103	1	103	-	H.erectus.001558	4	312	1	245.78	100
APD2807-D5	103	1	103	+	H.erectus.000583	1	309	1	245.78	100
APD2807-D6	103	1	103	+	H.erectus.000582	1	309	1	245.78	100
APD2807-D7	103	1	103	-	H.erectus.000551	4	312	1	245.78	100
APD2807-D8	103	1	103	+	H.erectus.019081	40	348	1	245.78	100
APD2807-D9	103	1	103	-	H.erectus.018833	55	363	1	245.78	100
APD2808-D1	126	1	126	+	H.erectus.000585	1	372	1	259.49	91.94
APD2808-D2	126	12	126	+	H.erectus.020893	442	783	0.9127	226.02	89.47
APD2808-D3	126	1	126	+	H.erectus.019084	1	372	1	249	87.9
APD2808-D4	126	1	126	+	H.erectus.019103	1	372	1	247.49	88.71
APD2808-D5	126	1	122	+	H.erectus.000581	1	360	0.9683	240.94	88.33
APD2808-D6	126	1	106	+	H.erectus.019102	1	312	0.8413	203.56	84.62
APD2809-D1	136	1	136	+	H.erectus.019107	1	408	1	316.24	99.26
APD2809-D10	136	42	136	+	H.erectus.011454	19	303	0.6985	213.38	94.74
APD2809-D11	136	44	136	+	H.erectus.019298	70	348	0.6838	209.5	95.7
APD2809-D2	136	1	136	+	H.erectus.003230	751	1158	1	316.24	99.26
APD2809-D3	136	1	136	+	H.erectus.020890	1	408	1	314.74	98.53
APD2809-D4	136	1	136	+	H.erectus.019083	1	408	1	314.74	98.53
APD2809-D5	136	1	136	+	H.erectus.013224	1	408	1	308.74	96.32
APD2809-D7	136	1	126	+	H.erectus.013904	1	378	0.9265	286.2	96.03
APD2851-D1	140	1	95	+	H.erectus.006488	499	783	0.6786	124.38	64.21
APD2851-D2	140	1	69	+	H.erectus.022313	1	195	0.4929	87.52	67.69
APD2851-D3	140	1	95	+	H.erectus.011484	1	285	0.6786	117.87	57.89
APD2851-D4	140	1	121	+	H.erectus.019233	1	318	0.8643	105.7	60.38
APD2879-D1	41	1	41	+	H.erectus.008667	10	132	1	48.04	46.34
APD2879-D2	41	1	41	+	H.erectus.008666	7	129	1	41.05	43.9
APD2879-D3	41	1	41	+	H.erectus.022172	4	126	1	41.54	41.46
APD2917-D1	37	1	37	+	H.erectus.015369	238	348	1	84.11	91.89
APD2918-D1	29	1	29	+	H.erectus.022173	313	399	1	50.69	62.07
APD294-D1	44	2	44	+	H.erectus.008502	466	600	0.9773	52.77	48.84

## Sheet: pregnancy_testis
#GeneID	originalLength	predict_bg	predict_ed	strand	chr	chr_bg	chr_ed	alignRate	score	identity
APD1157-D1	65	8	62	+	H.erectus.021932	6256	6414	0.8462	57.8	45.28
APD1372-D1	77	2	73	+	H.erectus.021417	4	219	0.9351	136.08	62.5
APD1474-D1	36	1	36	+	H.erectus.020278	490	597	1	85.58	88.89
APD1474-D2	36	1	36	+	H.erectus.021853	58	165	1	68.09	75
APD1477-D1	28	1	27	+	H.erectus.002026	232	312	0.9643	60.22	85.19
APD1477-D2	28	1	27	+	H.erectus.000259	1558	1638	0.9643	47.72	66.67
APD1477-D3	28	1	27	+	BGI_novel_T000633	684	764	0.9643	47.72	66.67
APD1477-D4	28	1	27	+	BGI_novel_T000631	739	819	0.9643	47.72	66.67
APD1477-D5	28	1	27	+	BGI_novel_T000632	789	869	0.9643	47.72	66.67
APD1479-D1	52	2	52	+	H.erectus.018770	232	384	0.9808	45.76	43.14
APD1522-D1	47	2	47	+	H.erectus.012638	4768	4899	0.9787	43.83	50
APD1522-D2	47	2	47	+	H.erectus.018093	4486	4617	0.9787	42.83	50
APD1540-D1	81	7	81	+	H.erectus.013976	460	687	0.9259	56.98	29.33
APD1575-D1	96	1	92	+	H.erectus.001885	1558	1833	0.9583	193.16	73.91
APD1575-D10	96	2	92	+	H.erectus.018385	997	1260	0.9479	72.39	46.51
APD1575-D11	96	2	90	+	H.erectus.012583	2290	2541	0.9271	84.97	46.43
APD1575-D12	96	2	88	+	H.erectus.005720	340	582	0.9062	68.15	46.91
APD1575-D13	96	21	94	+	H.erectus.016850	4102	4329	0.7708	57.82	48.61
APD1575-D14	96	1	88	+	H.erectus.021929	2197	2448	0.9167	80.61	45.24
APD1575-D15	96	4	89	+	H.erectus.010716	2476	2721	0.8958	73.76	45.12
APD1575-D16	96	2	88	+	H.erectus.000392	1006	1260	0.9062	72.37	40.48
APD1575-D17	96	2	88	+	BGI_novel_T001011	1593	1847	0.9062	72.37	40.48
APD1575-D18	96	15	92	+	H.erectus.008913	1057	1278	0.8125	64.81	45.95
APD1575-D19	96	4	89	+	H.erectus.001871	2830	3075	0.8958	70.89	45.68
APD1575-D2	96	2	90	+	H.erectus.001970	766	1017	0.9271	91.35	52.38
APD1575-D20	96	1	91	+	H.erectus.016294	850	1107	0.9479	61.36	41.86
APD1575-D22	96	1	92	+	BGI_novel_T000077	945	1205	0.9583	62.23	41.38
APD1575-D23	96	1	91	+	H.erectus.000021	481	738	0.9479	61.36	41.86
APD1575-D24	96	2	87	+	H.erectus.009177	1483	1725	0.8958	80.95	44.44
APD1575-D25	96	3	91	+	H.erectus.021906	493	732	0.9271	64.75	45
APD1575-D26	96	3	91	+	H.erectus.021905	493	732	0.9271	64.75	45
APD1575-D27	96	18	88	+	H.erectus.008571	2080	2277	0.7396	65.12	53.03
APD1575-D28	96	18	87	+	H.erectus.011359	1417	1611	0.7292	66.57	52.31
APD1575-D3	96	2	87	+	H.erectus.020726	1279	1521	0.8958	98.97	54.32
APD1575-D30	96	18	87	+	H.erectus.016614	2896	3090	0.7292	71.05	53.85
APD1575-D32	96	17	87	+	H.erectus.008572	457	654	0.7396	69.53	51.52
APD1575-D33	96	1	94	+	H.erectus.018541	472	726	0.9792	58.87	41.18
APD1575-D34	96	2	88	+	H.erectus.011362	547	804	0.9062	59.68	40.96
APD1575-D35	96	18	91	+	H.erectus.015157	5536	5739	0.7708	64.31	51.47
APD1575-D37	96	1	88	+	H.erectus.015181	1258	1512	0.9167	54.69	42.68
APD1575-D39	96	18	87	+	H.erectus.010715	2221	2421	0.7292	73.97	49.25
APD1575-D4	96	1	88	+	H.erectus.009180	1171	1419	0.9167	97.69	51.81
APD1575-D40	96	17	89	+	H.erectus.010965	1258	1461	0.7604	73.08	51.47
APD1575-D41	96	18	91	+	H.erectus.007452	751	957	0.7708	68.46	46.38
APD1575-D42	96	18	87	+	H.erectus.008160	1690	1884	0.7292	68.86	52.31
APD1575-D43	96	2	91	+	H.erectus.006352	2452	2715	0.9375	63.07	38.64
APD1575-D44	96	2	87	+	H.erectus.020746	13483	13731	0.8958	62.96	41.46
APD1575-D46	96	1	91	+	H.erectus.021923	3547	3801	0.9479	47.26	40.48
APD1575-D49	96	5	89	+	H.erectus.013896	2122	2361	0.8854	63.29	41.25
APD1575-D5	96	2	93	+	H.erectus.001859	1294	1554	0.9583	93.15	48.28
APD1575-D50	96	3	91	+	H.erectus.008000	1927	2184	0.9271	59.59	39.29
APD1575-D51	96	10	94	+	H.erectus.018540	685	912	0.8854	57.23	42.11
APD1575-D52	96	2	94	+	H.erectus.006162	931	1206	0.9688	43.06	36.36
APD1575-D53	96	18	91	+	H.erectus.001735	277	486	0.7708	40.91	36.23
APD1575-D54	96	1	96	+	H.erectus.012733	1828	2103	1	40.92	35.56
APD1575-D55	96	1	87	+	H.erectus.009178	850	1095	0.9062	70.73	37.8
APD1575-D56	96	2	91	+	H.erectus.004588	535	783	0.9375	51.35	37.35
APD1575-D57	96	18	89	+	H.erectus.007145	913	1113	0.75	53.35	43.28
APD1575-D58	96	10	88	+	H.erectus.009984	1606	1830	0.8229	52.85	41.33
APD1575-D59	96	2	88	+	H.erectus.013131	637	900	0.9062	48.3	36.47
APD1575-D6	96	1	92	+	H.erectus.016615	1150	1416	0.9583	85.49	48.28
APD1575-D60	96	6	88	+	H.erectus.010123	2698	2997	0.8646	36.04	41.98
APD1575-D61	96	18	87	+	H.erectus.020672	1765	1959	0.7292	45.3	43.08
APD1575-D62	96	2	89	+	H.erectus.000914	532	792	0.9167	34.52	36.14
APD1575-D63	96	2	91	+	H.erectus.022148	550	810	0.9375	35.45	37.35
APD1575-D64	96	1	88	+	H.erectus.009179	673	921	0.9167	61.29	36.14
APD1575-D65	96	18	91	+	H.erectus.001247	5044	5259	0.7708	52.34	42.25
APD1575-D66	96	3	91	+	H.erectus.015674	487	726	0.9271	51.79	36.25
APD1575-D67	96	1	91	+	H.erectus.004587	706	957	0.9479	47.65	34.52
APD1575-D68	96	36	91	+	H.erectus.011312	1045	1206	0.5833	52.08	42.59
APD1575-D69	96	2	90	+	H.erectus.007643	511	771	0.9271	34.77	33.73
APD1575-D7	96	2	89	+	H.erectus.003491	4108	4383	0.9167	75.65	49.41
APD1575-D70	96	16	80	+	H.erectus.014211	169	336	0.6771	38.19	46.43
APD1676-D1	42	5	42	+	H.erectus.013808	1939	2052	0.9048	83.77	92.11
APD1676-D2	42	5	42	+	H.erectus.009031	1900	2013	0.9048	79.77	89.47
APD1796-D1	42	1	42	+	H.erectus.021025	13	138	1	106.69	92.86
APD2012-D1	32	1	32	+	H.erectus.012085	5407	5502	1	72.53	96.88
APD2030-D16	74	1	74	+	H.erectus.012807	1369	1590	1	169.56	95.95
APD2030-D22	74	1	74	+	H.erectus.021549	211	432	1	175.06	100
APD2030-D23	74	1	74	-	H.erectus.012809	211	432	1	169.56	95.95
APD2030-D25	74	13	74	-	H.erectus.021555	13	198	0.8378	147.05	100
APD2030-D26	74	1	74	-	H.erectus.012810	211	432	1	170.56	97.3
APD2030-D27	74	1	74	-	H.erectus.021548	382	603	1	175.06	100
APD2030-D3	74	1	74	+	H.erectus.021541	229	450	1	175.06	100
APD2030-D30	74	13	74	-	H.erectus.012819	13	198	0.8378	121.07	85.48
APD2030-D33	74	1	72	+	H.erectus.014790	22	234	0.973	56.48	43.66
APD2030-D34	74	1	72	+	H.erectus.019045	1	222	0.973	57.33	43.06
APD2030-D35	74	1	65	+	H.erectus.001337	1	204	0.8784	55.81	41.54
APD2030-D36	74	1	73	+	H.erectus.017749	1	213	0.9865	42.92	36.62
APD2030-D37	74	1	72	+	H.erectus.011601	1	222	0.973	48.51	36.62
APD2030-D38	74	13	72	+	H.erectus.000938	10	189	0.8108	53.62	40
APD2030-D39	74	1	71	+	H.erectus.010323	457	669	0.9595	43.17	32.39
APD2030-D40	74	9	71	+	H.erectus.020723	355	543	0.8514	47.12	34.92
APD2030-D41	74	8	74	+	H.erectus.009321	2170	2370	0.9054	43.08	29.85
APD2030-D7	74	1	74	+	H.erectus.021546	229	450	1	175.06	100
APD2030-D9	74	1	74	+	H.erectus.012814	211	432	1	170.56	97.3
APD2070-D1	149	15	146	+	H.erectus.003965	3178	3543	0.8859	62.23	38.66
APD2070-D11	149	13	146	+	H.erectus.018905	2719	3090	0.8993	49.57	33.06
APD2070-D16	149	15	147	+	H.erectus.004910	1009	1386	0.8926	45.52	31.71
APD2070-D17	149	15	146	+	H.erectus.012440	3235	3600	0.8859	59.15	35.59
APD2070-D18	149	10	80	+	H.erectus.010987	58	255	0.4765	41.49	39.39
APD2070-D19	149	35	146	+	H.erectus.001433	706	1014	0.7517	70.83	39.22
APD2070-D2	149	15	146	+	H.erectus.000371	2644	3009	0.8859	58.01	35.59
APD2070-D20	149	26	146	+	H.erectus.008813	790	1128	0.8121	63.13	36.04
APD2070-D21	149	15	115	+	H.erectus.009837	5188	5463	0.6779	42.72	32.97
APD2070-D24	149	22	146	+	H.erectus.019111	1693	2046	0.8389	57.23	31.9
APD2070-D3	149	15	146	+	BGI_novel_T000932	3418	3783	0.8859	58.01	35.59
APD2070-D33	149	15	149	+	BGI_novel_T000654	1864	2241	0.906	46.25	27.78
APD2070-D35	149	15	149	+	BGI_novel_T000655	1864	2241	0.906	46.25	27.78
APD2070-D37	149	15	149	+	H.erectus.000264	1411	1788	0.906	46.25	27.78
APD2070-D38	149	14	149	+	H.erectus.018783	88	486	0.9128	41.04	26.36
APD2070-D4	149	15	146	+	BGI_novel_T000931	4005	4370	0.8859	58.01	35.59
APD2070-D42	149	13	118	+	H.erectus.015768	691	987	0.7114	47.2	31.31
APD2070-D43	149	38	148	+	H.erectus.010838	1762	2139	0.745	32.35	27.27
APD2070-D5	149	15	146	+	BGI_novel_T000929	5027	5392	0.8859	58.01	35.59
APD2070-D6	149	15	146	+	BGI_novel_T000930	5237	5602	0.8859	58.01	35.59
APD2070-D8	149	13	146	+	H.erectus.011567	4204	4575	0.8993	58.17	36.36
APD2070-D9	149	14	146	+	H.erectus.016003	9817	10185	0.8926	49.19	34.45
APD2071-D15	149	14	146	+	H.erectus.016983	3880	4260	0.8926	41.24	29.6
APD2071-D16	149	15	147	+	H.erectus.012532	70	465	0.8926	37.78	30.71
APD2071-D17	149	14	145	+	H.erectus.009129	310	684	0.8859	45.62	29.03
APD2071-D2	149	14	145	+	H.erectus.015764	520	894	0.8859	48.39	33.6
APD2071-D22	149	14	146	+	H.erectus.014253	2173	2544	0.8926	43.02	31.15
APD2071-D23	149	14	145	+	H.erectus.009104	157	525	0.8859	52.25	30.08
APD2071-D32	149	14	137	+	H.erectus.013947	4561	4905	0.8322	35.86	30.97
APD2071-D39	149	21	107	+	BGI_novel_T000653	2401	2640	0.5839	50.19	37.5
APD2071-D7	149	14	88	+	H.erectus.015767	172	390	0.5034	44.59	39.73
APD2075-D1	69	5	62	+	H.erectus.019941	79	249	0.8406	46.37	36.84
APD2076-D2	73	8	67	+	H.erectus.009966	85	267	0.8219	60.33	46.67
APD2078-D1	73	2	71	+	H.erectus.012005	79	291	0.9589	65.48	44.29
APD208-D1	32	1	32	+	H.erectus.017731	271	366	1	78.31	96.88
APD208-D2	32	1	30	+	H.erectus.017465	217	306	0.9375	71.49	96.67
APD2081-D1	73	4	66	+	H.erectus.007365	76	258	0.863	42.45	41.67
APD2082-D1	68	1	68	+	H.erectus.011957	22	222	1	87.19	52.24
APD2082-D2	68	1	66	+	H.erectus.007441	70	264	0.9706	77.19	41.54
APD2088-D3	75	8	69	+	H.erectus.011639	82	267	0.8267	56.43	40.32
APD2095-D1	107	6	104	+	H.erectus.006098	124	387	0.9252	61.37	40.7
APD2122-D1	19	1	19	+	H.erectus.018102	130	186	1	46.83	94.74
APD2225-D1	43	6	43	+	H.erectus.004242	76	189	0.8837	87.7	76.32
APD2343-D1	99	4	86	+	H.erectus.000011	7	255	0.8384	103.34	49.4
APD2343-D2	99	3	96	+	H.erectus.021786	1270	1536	0.9495	58.98	39.77
APD2343-D6	99	18	95	+	H.erectus.001285	3157	3396	0.7879	63.64	41.03
APD2343-D9	99	5	95	+	H.erectus.001287	268	543	0.9192	48.98	30.77
APD2388-D1	58	5	57	+	H.erectus.017653	1087	1245	0.9138	66.12	47.17
APD2388-D10	58	5	57	+	H.erectus.010611	694	852	0.9138	59.12	41.51
APD2388-D11	58	5	55	+	H.erectus.019118	1213	1365	0.8793	56.87	45.1
APD2388-D14	58	2	55	+	H.erectus.017114	598	759	0.931	54.09	40.74
APD2388-D15	58	5	55	+	H.erectus.011080	9265	9417	0.8793	54.37	43.14
APD2388-D20	58	4	55	+	H.erectus.006775	1984	2139	0.8966	48.93	38.46
APD2388-D22	58	2	55	+	H.erectus.009428	2734	2895	0.931	55.07	35.19
APD2388-D24	58	3	56	+	H.erectus.015412	15145	15306	0.931	47.44	35.19
APD2388-D25	58	4	53	+	H.erectus.017462	1288	1437	0.8621	46.07	38
APD2388-D26	58	18	55	+	H.erectus.020260	1	114	0.6552	49.27	47.37
APD2388-D27	58	12	55	+	H.erectus.002573	3190	3321	0.7586	50.72	40.91
APD2388-D28	58	12	55	+	H.erectus.010921	2500	2631	0.7586	50.22	40.91
APD2388-D29	58	5	57	+	H.erectus.022226	256	414	0.9138	44.13	33.96
APD2388-D3	58	5	57	+	H.erectus.020545	391	549	0.9138	62.12	45.28
APD2388-D6	58	3	55	+	H.erectus.015279	7993	8151	0.9138	63.8	43.4
APD2388-D7	58	11	55	+	H.erectus.013897	940	1074	0.7759	56.04	48.89
APD2388-D9	58	5	55	+	H.erectus.011240	1135	1287	0.8793	53.88	45.1
APD2453-D1	48	1	48	+	H.erectus.005757	1	144	1	91.94	81.25
APD2453-D10	48	1	48	+	H.erectus.009492	448	588	1	57.78	53.19
APD2453-D11	48	1	48	+	H.erectus.015860	574	714	1	57.78	53.19
APD2453-D12	48	4	45	+	H.erectus.020263	28	156	0.875	54.46	54.76
APD2453-D13	48	1	42	+	H.erectus.017396	1	123	0.875	50.3	51.22
APD2453-D14	48	2	48	+	H.erectus.001900	334	471	0.9792	48.74	50
APD2453-D15	48	4	42	+	H.erectus.006847	115	231	0.8125	57.49	53.85
APD2453-D16	48	4	45	+	H.erectus.005766	25	150	0.875	53.36	47.62
APD2453-D17	48	1	42	+	H.erectus.014344	43	168	0.875	43.7	47.62
APD2453-D18	48	1	48	+	H.erectus.001824	1	144	1	44.48	39.58
APD2453-D19	48	1	48	+	H.erectus.001823	1	144	1	44.48	39.58
APD2453-D2	48	1	48	+	H.erectus.013619	1621	1764	1	83.45	70.83
APD2453-D20	48	1	42	+	H.erectus.005538	1	123	0.875	44.3	43.9
APD2453-D21	48	4	40	+	H.erectus.015536	76	186	0.7708	44.39	48.65
APD2453-D22	48	1	38	+	H.erectus.002030	37	150	0.7917	41.47	47.37
APD2453-D23	48	4	40	+	H.erectus.018001	298	408	0.7708	41.89	43.24
APD2453-D3	48	1	48	+	H.erectus.008823	2071	2214	1	72.97	68.75
APD2453-D4	48	1	48	+	H.erectus.019960	1900	2043	1	67.47	62.5
APD2453-D5	48	1	48	+	H.erectus.005031	1	144	1	70.44	56.25
APD2453-D6	48	1	48	+	H.erectus.005030	1	144	1	70.44	56.25
APD2453-D7	48	1	48	+	H.erectus.001868	538	678	1	59.78	55.32
APD2453-D8	48	1	48	+	H.erectus.006188	1351	1494	1	61.96	52.08
APD2453-D9	48	4	48	+	H.erectus.003652	118	252	0.9375	61.76	55.56
APD2480-D1	46	1	45	+	H.erectus.001245	151	285	0.9783	97.77	80
APD2517-D1	35	3	33	+	H.erectus.009339	1105	1197	0.8857	54.33	67.74
APD2517-D2	35	2	34	+	H.erectus.015250	1111	1209	0.9429	48.42	63.64
APD2517-D3	35	2	34	+	H.erectus.015249	1111	1209	0.9429	48.42	63.64
APD2533-D1	40	1	38	+	H.erectus.009150	967	1080	0.95	73.46	81.58
APD2533-D2	40	2	33	+	H.erectus.013861	3034	3129	0.8	59.89	75
APD2534-D1	124	19	100	+	H.erectus.006668	451	717	0.6613	86.05	51.22
APD2534-D2	124	8	124	+	H.erectus.008643	34	378	0.9435	105.09	44.74
APD2534-D3	124	21	101	+	H.erectus.002130	133	402	0.6532	71.1	43.21
APD2595-D1	17	1	17	+	BGI_novel_T001044	685	735	1	42.8	88.24
APD2595-D2	17	1	17	+	H.erectus.000409	550	600	1	42.8	88.24
APD2634-D1	87	3	46	+	H.erectus.001094	64	216	0.5057	40.8	43.18
APD2635-D1	79	2	75	+	H.erectus.000327	64	285	0.9367	55.74	37.84
APD2635-D2	79	2	75	+	BGI_novel_T000818	454	675	0.9367	55.74	37.84
APD2636-D1	78	1	74	+	H.erectus.012158	61	285	0.9487	103.6	59.46
APD2636-D2	78	1	78	+	H.erectus.000302	61	279	1	61.99	47.22
APD2636-D3	78	1	78	+	BGI_novel_T000729	654	872	1	61.99	47.22
APD2798-D1	32	1	29	+	H.erectus.004966	250	336	0.9062	54.2	72.41
APD2798-D3	32	1	29	+	H.erectus.016011	394	480	0.9062	54.7	68.97
APD2798-D4	32	2	27	+	H.erectus.013362	1543	1620	0.8125	43.25	53.85
APD2804-D1	123	1	122	+	H.erectus.003228	1	369	0.9919	259.28	89.34
APD2804-D10	123	6	119	+	H.erectus.020810	10	351	0.9268	170.84	66.67
APD2804-D11	123	1	121	+	H.erectus.011666	1	366	0.9837	178.13	63.64
APD2804-D12	123	8	123	+	H.erectus.009926	64	411	0.9431	146.62	63.48
APD2804-D13	123	8	123	+	H.erectus.021104	133	480	0.9431	147.62	63.48
APD2804-D14	123	17	93	+	H.erectus.011142	706	933	0.626	43.87	35.53
APD2804-D2	123	1	122	+	H.erectus.019104	1	369	0.9919	258.29	88.52
APD2804-D3	123	1	122	+	H.erectus.000584	1	369	0.9919	258.29	88.52
APD2804-D4	123	1	122	+	H.erectus.001591	406	774	0.9919	257.78	88.52
APD2804-D5	123	1	120	+	H.erectus.004218	1	363	0.9756	248.76	86.67
APD2804-D6	123	1	122	+	H.erectus.019109	1	369	0.9919	256.28	87.7
APD2804-D7	123	1	122	+	H.erectus.019082	1	366	0.9919	256.2	86.89
APD2804-D8	123	33	122	+	H.erectus.019080	331	600	0.7317	199.34	91.11
APD2804-D9	123	6	119	+	H.erectus.016015	10	351	0.9268	176.34	68.42
APD2807-D1	103	1	103	+	H.erectus.019105	1	309	1	245.78	100
APD2807-D10	103	1	103	-	H.erectus.018833	55	363	1	245.78	100
APD2807-D11	103	4	103	-	H.erectus.000552	61	360	0.9709	238.83	100
APD2807-D13	103	1	103	+	H.erectus.019085	1942	2250	1	245.78	100
APD2807-D14	103	1	98	+	H.erectus.020889	1	294	0.9515	231.44	100
APD2807-D2	103	1	103	+	H.erectus.001592	1	309	1	245.78	100
APD2807-D3	103	1	103	+	H.erectus.001587	1	309	1	245.78	100
APD2807-D4	103	1	103	-	H.erectus.001559	4	312	1	245.78	100
APD2807-D5	103	1	103	-	H.erectus.001558	4	312	1	245.78	100
APD2807-D6	103	1	103	+	H.erectus.000583	1	309	1	245.78	100
APD2807-D7	103	1	103	+	H.erectus.000582	1	309	1	245.78	100
APD2807-D8	103	1	103	-	H.erectus.000551	4	312	1	245.78	100
APD2807-D9	103	1	103	+	H.erectus.019081	40	348	1	245.78	100
APD2808-D1	126	1	126	+	H.erectus.000585	1	372	1	259.49	91.94
APD2808-D2	126	12	126	+	H.erectus.020893	442	783	0.9127	226.02	89.47
APD2808-D3	126	1	126	+	H.erectus.019084	1	372	1	249	87.9
APD2808-D4	126	1	126	+	H.erectus.019103	1	372	1	247.49	88.71
APD2808-D5	126	1	122	+	H.erectus.000581	1	360	0.9683	240.94	88.33
APD2808-D6	126	29	126	+	H.erectus.005026	55	348	0.7778	199.85	85.71
APD2808-D7	126	1	126	+	H.erectus.001589	1	348	1	224.07	89.66
APD2808-D8	126	1	106	+	H.erectus.019102	1	312	0.8413	203.56	84.62
APD2809-D1	136	1	136	+	H.erectus.019107	1	408	1	316.24	99.26
APD2809-D10	136	42	136	+	H.erectus.011454	19	303	0.6985	213.38	94.74
APD2809-D11	136	44	136	+	H.erectus.019298	70	348	0.6838	209.5	95.7
APD2809-D2	136	1	136	+	H.erectus.003230	751	1158	1	316.24	99.26
APD2809-D3	136	1	136	+	H.erectus.020890	1	408	1	314.74	98.53
APD2809-D4	136	1	136	+	H.erectus.019083	1	408	1	314.74	98.53
APD2809-D5	136	1	136	+	H.erectus.013224	1	408	1	308.74	96.32
APD2809-D7	136	1	126	+	H.erectus.013904	1	378	0.9265	286.2	96.03
APD2851-D1	140	1	95	+	H.erectus.006488	499	783	0.6786	124.38	64.21
APD2851-D2	140	1	69	+	H.erectus.022313	1	195	0.4929	87.52	67.69
APD2851-D3	140	1	95	+	H.erectus.011484	1	285	0.6786	117.87	57.89
APD2851-D4	140	1	121	+	H.erectus.019233	1	318	0.8643	105.7	60.38
APD2879-D1	41	1	41	+	H.erectus.008667	10	132	1	48.04	46.34
APD2879-D2	41	1	41	+	H.erectus.008666	7	129	1	41.05	43.9
APD2879-D3	41	1	41	+	H.erectus.022172	4	126	1	41.54	41.46
APD2917-D1	37	1	37	+	H.erectus.015369	238	348	1	84.11	91.89
APD2918-D1	29	1	29	+	H.erectus.022173	313	399	1	50.69	62.07
APD294-D1	44	2	44	+	H.erectus.008502	466	600	0.9773	52.77	48.84

[truncated: 9 more sheets: post-pregnancy_brain, post-pregnancy_pouch, post-pregnancy_testis, pre-pregnancy_brain, pre-pregnancy_pouch, pre-pregnancy_testis, rudimentary_brain, rudimentary_pouch, rudimentary_testis]
