# Supplementary material for: High-Throughput Identification of Putative Antimicrobial Peptides from Multi-Omics Data of the Lined Seahorse (Hippocampus erectus)
Source: Mar Drugs. 2019 Dec 29;18(1):30. doi: 10.3390/md18010030 (PMC7024384; doi:10.3390/md18010030)
Supplement: Supplementary file 1 [file marinedrugs-18-00030-s001.zip › File S4.xlsx]

## Sheet: Sheet1
number	gene_name	gene_ID	transcriptome_ID	protein_ID	novel or reported	annotation
1	Amyloid1	H.erectus.013808	H.erectus.013808	H.erectus.013808	novel	Beta-amyloid peptide (1-42) (Abeta42, human; primates, mammals, animals)
2	Amyloid2	H.erectus.009031	H.erectus.009031	-	novel	Beta-amyloid peptide (1-42) (Abeta42, human; primates, mammals, animals)
3	Amyloid3	H.erectus.015369	H.erectus.015369	-	novel	Amylin-BP (fish, animals)
4	Antipro1	H.erectus.006098	H.erectus.006098	-	novel	SLPI (secretory leukocyte protease inhibitor, antileukoprotease, ALP, UCSS1a; human, primates, mammals, animals; 8S=S; BBMm; BBN)
5	Antipro2	H.erectus.009339	H.erectus.009339	H.erectus.009339	novel	A1P(394â€“428) (a fragment of alpha-1-antiproteinase; the American Alligator, crocodilian reptiles, animals; UCLL1a)
6	Antipro3	H.erectus.015250	H.erectus.015250	H.erectus.015250	novel	A1P(394â€“428) (a fragment of alpha-1-antiproteinase; the American Alligator, crocodilian reptiles, animals; UCLL1a)
7	Antipro4	H.erectus.015249	H.erectus.015249	H.erectus.015249	novel	A1P(394â€“428) (a fragment of alpha-1-antiproteinase; the American Alligator, crocodilian reptiles, animals; UCLL1a)
8	Antipro5	C18517669	-	-	novel	A1P(394â€“428) (a fragment of alpha-1-antiproteinase; the American Alligator, crocodilian reptiles, animals; UCLL1a)
9	BPTI1	H.erectus.017653	H.erectus.017653	H.erectus.017653	novel	BPTI (Bovine Pancreatic Trypsin Inhibitor; UCSS1a; cattle, ruminant, animals; 3S=S)
10	BPTI2	H.erectus.011240	H.erectus.011240	H.erectus.011240	novel	BPTI (Bovine Pancreatic Trypsin Inhibitor; UCSS1a; cattle, ruminant, animals; 3S=S)
11	BPTI3	H.erectus.010611	H.erectus.010611	H.erectus.010611	novel	BPTI (Bovine Pancreatic Trypsin Inhibitor; UCSS1a; cattle, ruminant, animals; 3S=S)
12	BPTI4	H.erectus.019118	H.erectus.019118	H.erectus.019118	novel	BPTI (Bovine Pancreatic Trypsin Inhibitor; UCSS1a; cattle, ruminant, animals; 3S=S)
13	BPTI5	H.erectus.017114	H.erectus.017114	H.erectus.017114	novel	BPTI (Bovine Pancreatic Trypsin Inhibitor; UCSS1a; cattle, ruminant, animals; 3S=S)
14	BPTI6	H.erectus.011080	H.erectus.011080	H.erectus.011080	novel	BPTI (Bovine Pancreatic Trypsin Inhibitor; UCSS1a; cattle, ruminant, animals; 3S=S)
15	BPTI7	H.erectus.006775	H.erectus.006775	-	novel	BPTI (Bovine Pancreatic Trypsin Inhibitor; UCSS1a; cattle, ruminant, animals; 3S=S)
16	BPTI8	H.erectus.009428	H.erectus.009428	H.erectus.009428	novel	BPTI (Bovine Pancreatic Trypsin Inhibitor; UCSS1a; cattle, ruminant, animals; 3S=S)
17	BPTI9	H.erectus.015412	H.erectus.015412	H.erectus.015412	novel	BPTI (Bovine Pancreatic Trypsin Inhibitor; UCSS1a; cattle, ruminant, animals; 3S=S)
18	BPTI10	H.erectus.017462	H.erectus.017462	H.erectus.017462	novel	BPTI (Bovine Pancreatic Trypsin Inhibitor; UCSS1a; cattle, ruminant, animals; 3S=S)
19	BPTI11	H.erectus.020260	H.erectus.020260	H.erectus.020260	novel	BPTI (Bovine Pancreatic Trypsin Inhibitor; UCSS1a; cattle, ruminant, animals; 3S=S)
20	BPTI12	H.erectus.002573	H.erectus.002573	H.erectus.002573	novel	BPTI (Bovine Pancreatic Trypsin Inhibitor; UCSS1a; cattle, ruminant, animals; 3S=S)
21	BPTI13	H.erectus.020545	H.erectus.020545	-	novel	BPTI (Bovine Pancreatic Trypsin Inhibitor; UCSS1a; cattle, ruminant, animals; 3S=S)
22	BPTI14	H.erectus.010921	H.erectus.010921	H.erectus.010921	novel	BPTI (Bovine Pancreatic Trypsin Inhibitor; UCSS1a; cattle, ruminant, animals; 3S=S)
23	BPTI15	H.erectus.022226	H.erectus.022226	H.erectus.022226	novel	BPTI (Bovine Pancreatic Trypsin Inhibitor; UCSS1a; cattle, ruminant, animals; 3S=S)
24	BPTI16	H.erectus.006070	H.erectus.006070	-	novel	BPTI (Bovine Pancreatic Trypsin Inhibitor; UCSS1a; cattle, ruminant, animals; 3S=S)
25	BPTI17	H.erectus.015279	H.erectus.015279	H.erectus.015279	novel	BPTI (Bovine Pancreatic Trypsin Inhibitor; UCSS1a; cattle, ruminant, animals; 3S=S)
26	BPTI18	H.erectus.013897	H.erectus.013897	-	novel	BPTI (Bovine Pancreatic Trypsin Inhibitor; UCSS1a; cattle, ruminant, animals; 3S=S)
27	BPTI19	scaffold78	-	-	novel	BPTI (Bovine Pancreatic Trypsin Inhibitor; UCSS1a; cattle, ruminant, animals; 3S=S)
28	BPTI20	scaffold55	-	-	novel	BPTI (Bovine Pancreatic Trypsin Inhibitor; UCSS1a; cattle, ruminant, animals; 3S=S)
29	BPTI21	scaffold68	-	-	novel	BPTI (Bovine Pancreatic Trypsin Inhibitor; UCSS1a; cattle, ruminant, animals; 3S=S)
30	CDK-like1	H.erectus.005757	H.erectus.005757	-	novel	Scolopendin 1 (myriapods, arthropods, invertebrates, animals; XXA)
31	CDK-like2	H.erectus.009492	H.erectus.009492	-	novel	Scolopendin 1 (myriapods, arthropods, invertebrates, animals; XXA)
32	CDK-like3	H.erectus.015860	H.erectus.015860	-	novel	Scolopendin 1 (myriapods, arthropods, invertebrates, animals; XXA)
33	CDK-like4	H.erectus.020263	H.erectus.020263	-	novel	Scolopendin 1 (myriapods, arthropods, invertebrates, animals; XXA)
34	CDK-like5	H.erectus.017396	H.erectus.017396	-	novel	Scolopendin 1 (myriapods, arthropods, invertebrates, animals; XXA)
35	CDK-like6	H.erectus.001900	H.erectus.001900	-	novel	Scolopendin 1 (myriapods, arthropods, invertebrates, animals; XXA)
36	CDK-like7	H.erectus.006847	H.erectus.006847	-	novel	Scolopendin 1 (myriapods, arthropods, invertebrates, animals; XXA)
37	CDK-like8	H.erectus.005766	H.erectus.005766	-	novel	Scolopendin 1 (myriapods, arthropods, invertebrates, animals; XXA)
38	CDK-like9	H.erectus.014344	H.erectus.014344	-	novel	Scolopendin 1 (myriapods, arthropods, invertebrates, animals; XXA)
39	CDK-like10	H.erectus.001824	H.erectus.001824	-	novel	Scolopendin 1 (myriapods, arthropods, invertebrates, animals; XXA)
40	CDK-like11	H.erectus.001823	H.erectus.001823	-	novel	Scolopendin 1 (myriapods, arthropods, invertebrates, animals; XXA)
41	CDK-like12	H.erectus.013619	H.erectus.013619	-	novel	Scolopendin 1 (myriapods, arthropods, invertebrates, animals; XXA)
42	CDK-like13	H.erectus.005538	H.erectus.005538	-	novel	Scolopendin 1 (myriapods, arthropods, invertebrates, animals; XXA)
43	CDK-like14	H.erectus.015536	H.erectus.015536	H.erectus.015536	novel	Scolopendin 1 (myriapods, arthropods, invertebrates, animals; XXA)
44	CDK-like15	H.erectus.002030	H.erectus.002030	H.erectus.002030	novel	Scolopendin 1 (myriapods, arthropods, invertebrates, animals; XXA)
45	CDK-like16	H.erectus.018001	H.erectus.018001	H.erectus.018001	novel	Scolopendin 1 (myriapods, arthropods, invertebrates, animals; XXA)
46	CDK-like17	H.erectus.008823	H.erectus.008823	-	novel	Scolopendin 1 (myriapods, arthropods, invertebrates, animals; XXA)
47	CDK-like18	H.erectus.019960	H.erectus.019960	-	novel	Scolopendin 1 (myriapods, arthropods, invertebrates, animals; XXA)
48	CDK-like19	H.erectus.005031	H.erectus.005031	H.erectus.005031	novel	Scolopendin 1 (myriapods, arthropods, invertebrates, animals; XXA)
49	CDK-like20	H.erectus.005030	H.erectus.005030	-	novel	Scolopendin 1 (myriapods, arthropods, invertebrates, animals; XXA)
50	CDK-like21	H.erectus.001868	H.erectus.001868	H.erectus.001868	novel	Scolopendin 1 (myriapods, arthropods, invertebrates, animals; XXA)
51	CDK-like22	H.erectus.006188	H.erectus.006188	H.erectus.006188	novel	Scolopendin 1 (myriapods, arthropods, invertebrates, animals; XXA)
52	CDK-like23	H.erectus.003652	H.erectus.003652	H.erectus.003652	novel	Scolopendin 1 (myriapods, arthropods, invertebrates, animals; XXA)
53	Chem1	H.erectus.021417	H.erectus.021417	H.erectus.021417	novel	CXCL14 (BRAK, Bolekine; chemokine; CXC family; kinocidins; human; primates, mammals, animals)
54	Chem2	H.erectus.019941	H.erectus.019941	-	novel	CCL20 (macrophage inflammatory protein-3alpha, MIP-3alpha; Liver and activation-regulated chemokine, LARC; CC family; UCSS1a; 2S=S, humans; primates, mammals, animals)
55	Chem3	H.erectus.009966	H.erectus.009966	-	novel	CXCL1 (growth-related oncogene Groalpha, MGSA-alpha; GRO-alpha; chemokine, CXC family; kinocidins; UCSS1a; 2S=S, human, primates, mammals, animals)
56	Chem4	H.erectus.012005	H.erectus.012005	H.erectus.012005	novel	CXCL3 (Grogamma, MGSAgamma; chemokine, CXC family; kinocidins; human, primates, mammals, animals)
57	Chem5	H.erectus.007365	H.erectus.007365	-	novel	CXCL11 (IFN-inducible T cell-alpha chemoattractant, I-TAC, ITAC, chemokine, CXC family; kinocidins; UCSS1a; 2S=S, human, primates, mammals, animals)
58	Chem6	H.erectus.011957	H.erectus.011957	-	novel	CXCL12 (stromal cell-derived factor 1 isoform alpha, SDF1alpha/beta, SDF-1, chemokine, CXC family; kinocidins; UCSS1a; 2S=S, human, primates, mammals, animals)
59	Chem7	H.erectus.007441	H.erectus.007441	-	novel	CXCL12 (stromal cell-derived factor 1 isoform alpha, SDF1alpha/beta, SDF-1, chemokine, CXC family; kinocidins; UCSS1a; 2S=S, human, primates, mammals, animals)
60	Chem8	H.erectus.011639	H.erectus.011639	-	novel	CCL13 (MCP-4, chemokine, CC family; kinocidins; UCSS1a; 2S=S, human, primates, mammals, animals)
61	Chem9	H.erectus.009745	H.erectus.009745	H.erectus.009745	novel	CCL13 (MCP-4, chemokine, CC family; kinocidins; UCSS1a; 2S=S, human, primates, mammals, animals)
62	Chem10	H.erectus.001094	H.erectus.001094	H.erectus.001094	novel	CsCCK1 (chemokine, CC family; kinocidins; UCSS1a; 3S=S, fish, animals)
63	Chem11	H.erectus.000327	H.erectus.000327	-	novel	CsCCL17 (chemokine, CC family; kinocidins; UCSS1a; 2S=S, fish, animals)
64	Chem12	H.erectus.012158	H.erectus.012158	-	novel	CsCCL21 (chemokine, CC family; kinocidins; UCSS1a; 2S=S, fish, animals)
65	Chem13	H.erectus.000302	H.erectus.000302	-	novel	CsCCL21 (chemokine, CC family; kinocidins; UCSS1a; 2S=S, fish, animals)
66	Chem14	-	BGI_novel_G000819	-	novel	CsCCL17 (chemokine, CC family; kinocidins; UCSS1a; 2S=S, fish, animals)
67	Chem15	-	BGI_novel_G000818	-	novel	CsCCL17 (chemokine, CC family; kinocidins; UCSS1a; 2S=S, fish, animals)
68	Chem16	-	BGI_novel_G000729	-	novel	CsCCL21 (chemokine, CC family; kinocidins; UCSS1a; 2S=S, fish, animals)
69	Defensin1	H.erectus.021025	H.erectus.021025	-	novel	saBD (UCSS1a; 4S=S, seabream beta defensin, fish, animals)
70	Defensin2	H.erectus.004242	H.erectus.004242	-	novel	pdBD-2 (beta defensins; UCSS1a; fish, animals; 3S=S)
71	Defensin3	H.erectus.020265	-	-	novel	eNAP-1 (alpha defensin, 3S-S, UCSS1a; horse, mammals, animals; horsy)
72	Defensin4	H.erectus.008502	H.erectus.008502	-	novel	eNAP-1 (alpha defensin, 3S-S, UCSS1a; horse, mammals, animals; horsy)
73	ERH1	H.erectus.017731	H.erectus.017731	-	novel	Peptide 3910 (pigs, mammals; animals; XXA)
74	ERH2	H.erectus.017465	H.erectus.017465	H.erectus.017465	novel	Peptide 3910 (pigs, mammals; animals; XXA)
75	GAPDH	H.erectus.012085	H.erectus.012085	H.erectus.012085	novel	YFGAP (yellowfin tuna GAPDH-related antimicrobial peptide; fish, animals)
76	Hemo1	H.erectus.008667	H.erectus.008667	H.erectus.008667	novel	CHB2 (alpha-hemoglobin subunit D derived AMP, chicken, birds, animals)
77	Hemo2	H.erectus.008666	H.erectus.008666	H.erectus.008666	novel	CHB2 (alpha-hemoglobin subunit D derived AMP, chicken, birds, animals)
78	Hemo3	H.erectus.022172	H.erectus.022172	H.erectus.022172	novel	CHB2 (alpha-hemoglobin subunit D derived AMP, chicken, birds, animals)
79	Hemo4	H.erectus.022173	H.erectus.022173	H.erectus.022173	novel	Hemoglobinbeta1_1bp (fish, animals)
80	Histone1	H.erectus.003228	H.erectus.003228	-	novel	Histone H2A (shrimp, Crustaceans, arthropods, invertebrates, animals; UCLL1, more AMPs?)
81	Histone2	H.erectus.020810	H.erectus.020810	H.erectus.020810	novel	Histone H2A (shrimp, Crustaceans, arthropods, invertebrates, animals; UCLL1, more AMPs?)
82	Histone3	H.erectus.011666	H.erectus.011666	-	novel	Histone H2A (shrimp, Crustaceans, arthropods, invertebrates, animals; UCLL1, more AMPs?)
83	Histone4	H.erectus.009926	H.erectus.009926	H.erectus.009926	novel	Histone H2A (shrimp, Crustaceans, arthropods, invertebrates, animals; UCLL1, more AMPs?)
84	Histone5	H.erectus.021104	H.erectus.021104	H.erectus.021104	novel	Histone H2A (shrimp, Crustaceans, arthropods, invertebrates, animals; UCLL1, more AMPs?)
85	Histone6	H.erectus.011142	H.erectus.011142	H.erectus.011142	novel	Histone H2A (shrimp, Crustaceans, arthropods, invertebrates, animals; UCLL1, more AMPs?)
86	Histone7	H.erectus.019104	H.erectus.019104	-	novel	Histone H2A (shrimp, Crustaceans, arthropods, invertebrates, animals; UCLL1, more AMPs?)
87	Histone8	H.erectus.000584	H.erectus.000584	-	novel	Histone H2A (shrimp, Crustaceans, arthropods, invertebrates, animals; UCLL1, more AMPs?)
88	Histone9	H.erectus.001591	H.erectus.001591	H.erectus.001591	novel	Histone H2A (shrimp, Crustaceans, arthropods, invertebrates, animals; UCLL1, more AMPs?)
89	Histone10	H.erectus.004218	H.erectus.004218	-	novel	Histone H2A (shrimp, Crustaceans, arthropods, invertebrates, animals; UCLL1, more AMPs?)
90	Histone11	H.erectus.019109	H.erectus.019109	H.erectus.019109	novel	Histone H2A (shrimp, Crustaceans, arthropods, invertebrates, animals; UCLL1, more AMPs?)
91	Histone12	H.erectus.019082	H.erectus.019082	-	novel	Histone H2A (shrimp, Crustaceans, arthropods, invertebrates, animals; UCLL1, more AMPs?)
92	Histone13	H.erectus.019080	H.erectus.019080	-	novel	Histone H2A (shrimp, Crustaceans, arthropods, invertebrates, animals; UCLL1, more AMPs?)
93	Histone14	H.erectus.016015	H.erectus.016015	H.erectus.016015	novel	Histone H2A (shrimp, Crustaceans, arthropods, invertebrates, animals; UCLL1, more AMPs?)
94	Histone15	H.erectus.001592	H.erectus.001592	-	reported	Histone H4 (mollusca/molluscs/mollusks, invertebrates, animals; UCLL1)
95	Histone16	H.erectus.001588	H.erectus.001588	-	reported	Histone H4 (mollusca/molluscs/mollusks, invertebrates, animals; UCLL1)
96	Histone17	H.erectus.019081	H.erectus.019081	-	reported	Histone H4 (mollusca/molluscs/mollusks, invertebrates, animals; UCLL1)
97	Histone18	H.erectus.018833	H.erectus.018833	-	reported	Histone H4 (mollusca/molluscs/mollusks, invertebrates, animals; UCLL1)
98	Histone19	H.erectus.000552	H.erectus.000552	-	reported	Histone H4 (mollusca/molluscs/mollusks, invertebrates, animals; UCLL1)
99	Histone20	H.erectus.019085	H.erectus.019085	H.erectus.019085	reported	Histone H4 (mollusca/molluscs/mollusks, invertebrates, animals; UCLL1)
100	Histone21	H.erectus.020889	H.erectus.020889	H.erectus.020889	reported	Histone H4 (mollusca/molluscs/mollusks, invertebrates, animals; UCLL1)
101	Histone22	H.erectus.001587	H.erectus.001587	-	reported	Histone H4 (mollusca/molluscs/mollusks, invertebrates, animals; UCLL1)
102	Histone23	H.erectus.001559	H.erectus.001559	-	reported	Histone H4 (mollusca/molluscs/mollusks, invertebrates, animals; UCLL1)
103	Histone24	H.erectus.001558	H.erectus.001558	-	reported	Histone H4 (mollusca/molluscs/mollusks, invertebrates, animals; UCLL1)
104	Histone25	H.erectus.019105	H.erectus.019105	-	reported	Histone H4 (mollusca/molluscs/mollusks, invertebrates, animals; UCLL1)
105	Histone26	H.erectus.018834	-	-	reported	Histone H4 (mollusca/molluscs/mollusks, invertebrates, animals; UCLL1)
106	Histone27	H.erectus.000583	H.erectus.000583	-	reported	Histone H4 (mollusca/molluscs/mollusks, invertebrates, animals; UCLL1)
107	Histone28	H.erectus.000582	H.erectus.000582	-	reported	Histone H4 (mollusca/molluscs/mollusks, invertebrates, animals; UCLL1)
108	Histone29	H.erectus.000551	H.erectus.000551	-	reported	Histone H4 (mollusca/molluscs/mollusks, invertebrates, animals; UCLL1)
109	Histone30	H.erectus.000585	H.erectus.000585	-	novel	Histone H2B (mammals, animals; UCLL1)
110	Histone31	H.erectus.019102	H.erectus.019102	-	novel	Histone H2B (mammals, animals; UCLL1)
111	Histone32	H.erectus.020891	H.erectus.020891	H.erectus.020891	novel	Histone H2B (mammals, animals; UCLL1)
112	Histone33	H.erectus.020893	H.erectus.020893	H.erectus.020893	novel	Histone H2B (mammals, animals; UCLL1)
113	Histone34	H.erectus.019084	H.erectus.019084	H.erectus.019084	novel	Histone H2B (mammals, animals; UCLL1)
114	Histone35	H.erectus.019103	H.erectus.019103	H.erectus.019103	novel	Histone H2B (mammals, animals; UCLL1)
115	Histone36	H.erectus.003229	H.erectus.003229	-	novel	Histone H2B (mammals, animals; UCLL1)
116	Histone37	H.erectus.000581	H.erectus.000581	-	novel	Histone H2B (mammals, animals; UCLL1)
117	Histone38	H.erectus.005026	H.erectus.005026	-	novel	Histone H2B (mammals, animals; UCLL1)
118	Histone39	H.erectus.001589	H.erectus.001589	-	novel	Histone H2B (mammals, animals; UCLL1)
119	Histone40	H.erectus.019107	H.erectus.019107	-	novel	Histone H3 (mammals, animals; UCLL1)
120	Histone41	H.erectus.011454	H.erectus.011454	-	novel	Histone H3 (mammals, animals; UCLL1)
121	Histone42	H.erectus.019298	H.erectus.019298	-	novel	Histone H3 (mammals, animals; UCLL1)
122	Histone43	H.erectus.020364	H.erectus.020364	-	novel	Histone H3 (mammals, animals; UCLL1)
123	Histone44	H.erectus.003230	H.erectus.003230	-	novel	Histone H3 (mammals, animals; UCLL1)
124	Histone45	H.erectus.020890	H.erectus.020890	-	novel	Histone H3 (mammals, animals; UCLL1)
125	Histone46	H.erectus.019083	H.erectus.019083	-	novel	Histone H3 (mammals, animals; UCLL1)
126	Histone47	H.erectus.013224	H.erectus.013224	-	novel	Histone H3 (mammals, animals; UCLL1)
127	Histone48	H.erectus.013904	H.erectus.013904	-	novel	Histone H3 (mammals, animals; UCLL1)
128	Histone49	scaffold67	-	-	reported	Histone H2A (shrimp, Crustaceans, arthropods, invertebrates, animals; UCLL1, more AMPs?)
129	Histone50	C19137484	-	-	reported	Histone H3 (mammals, animals; UCLL1)
130	Histone51	scaffold351	-	-	novel	Histone H3 (mammals, animals; UCLL1)
131	Histone52	scaffold470	-	-	novel	Acipensin 6 (Ac6, bony fish, animals, UCLL1)
132	LEAP2-1	H.erectus.001245	H.erectus.001245	-	novel	miiuy croaker LEAP-2 (liver-expressed antimicrobial peptide 2, 2S=S, fish, animals; UCSS1a)
133	LEAP2-2	scaffold112	-	-	novel	miiuy croaker LEAP-2 (liver-expressed antimicrobial peptide 2, 2S=S, fish, animals; UCSS1a)
134	LEAP2-3	scaffold738	-	-	novel	miiuy croaker LEAP-2 (liver-expressed antimicrobial peptide 2, 2S=S, fish, animals; UCSS1a)
135	LEAP2-4	scaffold319	-	-	novel	miiuy croaker LEAP-2 (liver-expressed antimicrobial peptide 2, 2S=S, fish, animals; UCSS1a)
136	Lectin1	H.erectus.003965	H.erectus.003965	-	novel	RegIIIgamma (secreted C-type lectin, mouse, animals; BBS)
137	Lectin2	H.erectus.012440	H.erectus.012440	H.erectus.012440	novel	RegIIIgamma (secreted C-type lectin, mouse, animals; BBS)
138	Lectin3	H.erectus.010987	H.erectus.010987	-	novel	RegIIIgamma (secreted C-type lectin, mouse, animals; BBS)
139	Lectin4	H.erectus.001433	H.erectus.001433	H.erectus.001433	novel	RegIIIgamma (secreted C-type lectin, mouse, animals; BBS)
140	Lectin5	H.erectus.008813	H.erectus.008813	H.erectus.008813	novel	RegIIIgamma (secreted C-type lectin, mouse, animals; BBS)
141	Lectin6	H.erectus.019111	H.erectus.019111	-	novel	RegIIIgamma (secreted C-type lectin, mouse, animals; BBS)
142	Lectin7	H.erectus.009837	H.erectus.009837	-	novel	RegIIIgamma (secreted C-type lectin, mouse, animals; BBS)
143	Lectin8	H.erectus.000371	H.erectus.000371	-	novel	RegIIIgamma (secreted C-type lectin, mouse, animals; BBS)
144	Lectin9	H.erectus.000264	H.erectus.000264	H.erectus.000264	novel	RegIIIgamma (secreted C-type lectin, mouse, animals; BBS)
145	Lectin10	H.erectus.018783	H.erectus.018783	-	novel	RegIIIgamma (secreted C-type lectin, mouse, animals; BBS)
146	Lectin11	H.erectus.015768	H.erectus.015768	H.erectus.015768	novel	RegIIIgamma (secreted C-type lectin, mouse, animals; BBS)
147	Lectin12	H.erectus.010838	H.erectus.010838	-	novel	RegIIIgamma (secreted C-type lectin, mouse, animals; BBS)
148	Lectin13	H.erectus.013260	H.erectus.013260	-	novel	RegIIIgamma (secreted C-type lectin, mouse, animals; BBS)
149	Lectin14	H.erectus.011567	H.erectus.011567	H.erectus.011567	novel	RegIIIgamma (secreted C-type lectin, mouse, animals; BBS)
150	Lectin15	H.erectus.016003	H.erectus.016003	H.erectus.016003	novel	RegIIIgamma (secreted C-type lectin, mouse, animals; BBS)
151	Lectin16	H.erectus.018905	H.erectus.018905	H.erectus.018905	novel	RegIIIgamma (secreted C-type lectin, mouse, animals; BBS)
152	Lectin17	H.erectus.004910	H.erectus.004910	H.erectus.004910	novel	RegIIIgamma (secreted C-type lectin, mouse, animals; BBS)
153	Lectin18	H.erectus.016983	H.erectus.016983	H.erectus.016983	novel	RegIIIalpha (regenerating islet-derived protein 3-alpha ; UCSS1a; 3S=S, HIP/PAP, secreted C-type lectin, humans; primates, mammals, animals; BBS)
154	Lectin19	H.erectus.012532	H.erectus.012532	H.erectus.012532	novel	RegIIIalpha (regenerating islet-derived protein 3-alpha ; UCSS1a; 3S=S, HIP/PAP, secreted C-type lectin, humans; primates, mammals, animals; BBS)
155	Lectin20	H.erectus.009129	H.erectus.009129	H.erectus.009129	novel	RegIIIalpha (regenerating islet-derived protein 3-alpha ; UCSS1a; 3S=S, HIP/PAP, secreted C-type lectin, humans; primates, mammals, animals; BBS)
156	Lectin21	H.erectus.015764	H.erectus.015764	-	novel	RegIIIalpha (regenerating islet-derived protein 3-alpha ; UCSS1a; 3S=S, HIP/PAP, secreted C-type lectin, humans; primates, mammals, animals; BBS)
157	Lectin22	H.erectus.014253	H.erectus.014253	H.erectus.014253	novel	RegIIIalpha (regenerating islet-derived protein 3-alpha ; UCSS1a; 3S=S, HIP/PAP, secreted C-type lectin, humans; primates, mammals, animals; BBS)
158	Lectin23	H.erectus.009104	H.erectus.009104	-	novel	RegIIIalpha (regenerating islet-derived protein 3-alpha ; UCSS1a; 3S=S, HIP/PAP, secreted C-type lectin, humans; primates, mammals, animals; BBS)
159	Lectin24	H.erectus.013947	H.erectus.013947	H.erectus.013947	novel	RegIIIalpha (regenerating islet-derived protein 3-alpha ; UCSS1a; 3S=S, HIP/PAP, secreted C-type lectin, humans; primates, mammals, animals; BBS)
160	Lectin25	H.erectus.015767	H.erectus.015767	H.erectus.015767	novel	RegIIIalpha (regenerating islet-derived protein 3-alpha ; UCSS1a; 3S=S, HIP/PAP, secreted C-type lectin, humans; primates, mammals, animals; BBS)
161	Lectin26	-	BGI_novel_G000930	-	novel	RegIIIgamma (secreted C-type lectin, mouse, animals; BBS)
162	Lectin27	-	BGI_novel_G000655	-	novel	RegIIIgamma (secreted C-type lectin, mouse, animals; BBS)
163	Lectin28	-	BGI_novel_G000932	-	novel	RegIIIgamma (secreted C-type lectin, mouse, animals; BBS)
164	Lectin29	-	BGI_novel_G000654	-	novel	RegIIIgamma (secreted C-type lectin, mouse, animals; BBS)
165	Lectin30	-	BGI_novel_G000653	-	novel	RegIIIalpha (regenerating islet-derived protein 3-alpha ; UCSS1a; 3S=S, HIP/PAP, secreted C-type lectin, humans; primates, mammals, animals; BBS)
166	Lectin31	-	BGI_novel_G000931	-	novel	RegIIIgamma (secreted C-type lectin, mouse, animals; BBS)
167	Lectin32	-	BGI_novel_G000929	-	novel	RegIIIgamma (secreted C-type lectin, mouse, animals; BBS)
168	Neuropep1	H.erectus.020278	H.erectus.020278	-	novel	Neuropeptide Y (NPY, XXA; partial dimer; human; primates, primates, mammals, animals)
169	Neuropep2	H.erectus.021853	H.erectus.021853	H.erectus.021853	novel	Neuropeptide Y (NPY, XXA; partial dimer; human; primates, primates, mammals, animals)
170	Neuropep3	H.erectus.002026	H.erectus.002026	-	novel	Vasoactive intestinal polypeptide (VIP, neuropeptide; human; primates, mammals, animals; XXA)
171	Neuropep4	H.erectus.000259	H.erectus.000259	-	novel	Vasoactive intestinal polypeptide (VIP, neuropeptide; human; primates, mammals, animals; XXA)
172	Neuropep5	H.erectus.018770	H.erectus.018770	-	novel	Adrenomedullin (AM; ADM; neuropeptide; hypotensitve peptide; 1S=S; UCSS1a; human; primates, mammals, animals; XXA)
173	Neuropep6	H.erectus.006488	H.erectus.006488	H.erectus.006488	novel	Human alpha-synuclein (animals; UCLL1a)
174	Neuropep7	H.erectus.022313	H.erectus.022313	H.erectus.022313	novel	Human alpha-synuclein (animals; UCLL1a)
175	Neuropep8	H.erectus.011484	H.erectus.011484	H.erectus.011484	novel	Human alpha-synuclein (animals; UCLL1a)
176	Neuropep9	H.erectus.019233	H.erectus.019233	H.erectus.019233	novel	Human alpha-synuclein (animals; UCLL1a)
177	Neuropep10	H.erectus.013184	H.erectus.013184	-	novel	Skin peptide tyrosine-tyrosine (skin-PYY, SPYY, UCLL1; frog, amphibians, animals)
178	Neuropep11	-	BGI_novel_G000633	-	novel	Vasoactive intestinal polypeptide (VIP, neuropeptide; human; primates, mammals, animals; XXA)
179	Neuropep12	-	BGI_novel_G000631	-	novel	Vasoactive intestinal polypeptide (VIP, neuropeptide; human; primates, mammals, animals; XXA)
180	Neuropep13	-	BGI_novel_G000632	-	novel	Vasoactive intestinal polypeptide (VIP, neuropeptide; human; primates, mammals, animals; XXA)
181	Neuropep14	scaffold73	-	-	novel	Vasoactive intestinal polypeptide (VIP, neuropeptide; human; primates, mammals, animals; XXA)
182	Ap1	H.erectus.012638	H.erectus.012638	H.erectus.012638	novel	Ap (A. purpuratus (AMP), scallop, marine bivalve mollusca/molluscs/mollusks, invertebrates, animals; BWQ; Derivative: Ap-S)
183	Ap2	H.erectus.018093	H.erectus.018093	H.erectus.018093	novel	Ap (A. purpuratus (AMP), scallop, marine bivalve mollusca/molluscs/mollusks, invertebrates, animals; BWQ; Derivative: Ap-S)
184	CcAMP1	H.erectus.000409	H.erectus.000409	H.erectus.000409	novel	CcAMP1 (insects, arthropods, invertebrates, animals)
185	CcAMP2	-	BGI_novel_G001044	-	novel	CcAMP1 (insects, arthropods, invertebrates, animals)
186	Glyrichin	H.erectus.018102	H.erectus.018102	H.erectus.018102	novel	pCM19 (a fragment of hGlyrichin, synthetic)
187	Ixodidin	H.erectus.021932	H.erectus.021932	-	novel	Ixodidin (Cys-rich, ticks, Nuttalliellidae, arachnids, Chelicerata, arthropods, invertebrates, animals; XXQ)
188	saposin-like	H.erectus.013976	H.erectus.013976	H.erectus.013976	novel	SP-BN (N-terminal region of Surfactant Protein B; saposin-like, SAPLIP; 3S=S; UCSS1a; mouse, animals; Mimicries: KL4 peptide)
189	PLA2-1	H.erectus.006668	H.erectus.006668	-	novel	sPLA2-IIA (secreted type IIA Phospholipase A2, human, primates, mammals, animals; 7S=S; UCSS1a)
190	PLA2-2	H.erectus.008643	H.erectus.008643	-	novel	sPLA2-IIA (secreted type IIA Phospholipase A2, human, primates, mammals, animals; 7S=S; UCSS1a)
191	PLA2-3	H.erectus.002131	H.erectus.002131	-	novel	sPLA2-IIA (secreted type IIA Phospholipase A2, human, primates, mammals, animals; 7S=S; UCSS1a)
192	PLA2-4	H.erectus.002130	H.erectus.002130	-	novel	sPLA2-IIA (secreted type IIA Phospholipase A2, human, primates, mammals, animals; 7S=S; UCSS1a)
193	Throm1	H.erectus.001885	H.erectus.001885	H.erectus.001885	novel	TCP (Thrombin-derived C-terminal Peptide, humans; primates, mammals, animals; Derivatives: VFR17 and HVF18)
194	Throm2	H.erectus.018385	H.erectus.018385	-	novel	TCP (Thrombin-derived C-terminal Peptide, humans; primates, mammals, animals; Derivatives: VFR17 and HVF18)
195	Throm3	H.erectus.012583	H.erectus.012583	H.erectus.012583	novel	TCP (Thrombin-derived C-terminal Peptide, humans; primates, mammals, animals; Derivatives: VFR17 and HVF18)
196	Throm4	H.erectus.005720	H.erectus.005720	H.erectus.005720	novel	TCP (Thrombin-derived C-terminal Peptide, humans; primates, mammals, animals; Derivatives: VFR17 and HVF18)
197	Throm5	H.erectus.016850	H.erectus.016850	-	novel	TCP (Thrombin-derived C-terminal Peptide, humans; primates, mammals, animals; Derivatives: VFR17 and HVF18)
198	Throm6	H.erectus.021929	H.erectus.021929	H.erectus.021929	novel	TCP (Thrombin-derived C-terminal Peptide, humans; primates, mammals, animals; Derivatives: VFR17 and HVF18)
199	Throm7	H.erectus.010716	H.erectus.010716	H.erectus.010716	novel	TCP (Thrombin-derived C-terminal Peptide, humans; primates, mammals, animals; Derivatives: VFR17 and HVF18)
200	Throm8	H.erectus.000392	H.erectus.000392	-	novel	TCP (Thrombin-derived C-terminal Peptide, humans; primates, mammals, animals; Derivatives: VFR17 and HVF18)
201	Throm9	H.erectus.008913	H.erectus.008913	-	novel	TCP (Thrombin-derived C-terminal Peptide, humans; primates, mammals, animals; Derivatives: VFR17 and HVF18)
202	Throm10	H.erectus.001871	H.erectus.001871	-	novel	TCP (Thrombin-derived C-terminal Peptide, humans; primates, mammals, animals; Derivatives: VFR17 and HVF18)
203	Throm11	H.erectus.016294	H.erectus.016294	-	novel	TCP (Thrombin-derived C-terminal Peptide, humans; primates, mammals, animals; Derivatives: VFR17 and HVF18)
204	Throm12	H.erectus.001970	H.erectus.001970	H.erectus.001970	novel	TCP (Thrombin-derived C-terminal Peptide, humans; primates, mammals, animals; Derivatives: VFR17 and HVF18)
205	Throm13	H.erectus.000021	H.erectus.000021	-	novel	TCP (Thrombin-derived C-terminal Peptide, humans; primates, mammals, animals; Derivatives: VFR17 and HVF18)
206	Throm14	H.erectus.009177	H.erectus.009177	H.erectus.009177	novel	TCP (Thrombin-derived C-terminal Peptide, humans; primates, mammals, animals; Derivatives: VFR17 and HVF18)
207	Throm15	H.erectus.021906	H.erectus.021906	-	novel	TCP (Thrombin-derived C-terminal Peptide, humans; primates, mammals, animals; Derivatives: VFR17 and HVF18)
208	Throm16	H.erectus.021905	H.erectus.021905	-	novel	TCP (Thrombin-derived C-terminal Peptide, humans; primates, mammals, animals; Derivatives: VFR17 and HVF18)
209	Throm17	H.erectus.008571	H.erectus.008571	-	novel	TCP (Thrombin-derived C-terminal Peptide, humans; primates, mammals, animals; Derivatives: VFR17 and HVF18)
210	Throm18	H.erectus.011359	H.erectus.011359	-	novel	TCP (Thrombin-derived C-terminal Peptide, humans; primates, mammals, animals; Derivatives: VFR17 and HVF18)
211	Throm19	H.erectus.016614	H.erectus.016614	H.erectus.016614	novel	TCP (Thrombin-derived C-terminal Peptide, humans; primates, mammals, animals; Derivatives: VFR17 and HVF18)
212	Throm20	H.erectus.020726	H.erectus.020726	H.erectus.020726	novel	TCP (Thrombin-derived C-terminal Peptide, humans; primates, mammals, animals; Derivatives: VFR17 and HVF18)
213	Throm21	H.erectus.008572	H.erectus.008572	-	novel	TCP (Thrombin-derived C-terminal Peptide, humans; primates, mammals, animals; Derivatives: VFR17 and HVF18)
214	Throm22	H.erectus.018541	H.erectus.018541	-	novel	TCP (Thrombin-derived C-terminal Peptide, humans; primates, mammals, animals; Derivatives: VFR17 and HVF18)
215	Throm23	H.erectus.011362	H.erectus.011362	-	novel	TCP (Thrombin-derived C-terminal Peptide, humans; primates, mammals, animals; Derivatives: VFR17 and HVF18)
216	Throm24	H.erectus.015157	H.erectus.015157	H.erectus.015157	novel	TCP (Thrombin-derived C-terminal Peptide, humans; primates, mammals, animals; Derivatives: VFR17 and HVF18)
217	Throm25	H.erectus.015181	H.erectus.015181	H.erectus.015181	novel	TCP (Thrombin-derived C-terminal Peptide, humans; primates, mammals, animals; Derivatives: VFR17 and HVF18)
218	Throm26	H.erectus.010715	H.erectus.010715	-	novel	TCP (Thrombin-derived C-terminal Peptide, humans; primates, mammals, animals; Derivatives: VFR17 and HVF18)
219	Throm27	H.erectus.010965	H.erectus.010965	-	novel	TCP (Thrombin-derived C-terminal Peptide, humans; primates, mammals, animals; Derivatives: VFR17 and HVF18)
220	Throm28	H.erectus.007452	H.erectus.007452	-	novel	TCP (Thrombin-derived C-terminal Peptide, humans; primates, mammals, animals; Derivatives: VFR17 and HVF18)
221	Throm29	H.erectus.009180	H.erectus.009180	H.erectus.009180	novel	TCP (Thrombin-derived C-terminal Peptide, humans; primates, mammals, animals; Derivatives: VFR17 and HVF18)
222	Throm30	H.erectus.008160	H.erectus.008160	-	novel	TCP (Thrombin-derived C-terminal Peptide, humans; primates, mammals, animals; Derivatives: VFR17 and HVF18)
223	Throm31	H.erectus.006352	H.erectus.006352	-	novel	TCP (Thrombin-derived C-terminal Peptide, humans; primates, mammals, animals; Derivatives: VFR17 and HVF18)
224	Throm32	H.erectus.020746	H.erectus.020746	H.erectus.020746	novel	TCP (Thrombin-derived C-terminal Peptide, humans; primates, mammals, animals; Derivatives: VFR17 and HVF18)
225	Throm33	H.erectus.021923	H.erectus.021923	H.erectus.021923	novel	TCP (Thrombin-derived C-terminal Peptide, humans; primates, mammals, animals; Derivatives: VFR17 and HVF18)
226	Throm34	H.erectus.013896	H.erectus.013896	H.erectus.013896	novel	TCP (Thrombin-derived C-terminal Peptide, humans; primates, mammals, animals; Derivatives: VFR17 and HVF18)
227	Throm35	H.erectus.008000	H.erectus.008000	H.erectus.008000	novel	TCP (Thrombin-derived C-terminal Peptide, humans; primates, mammals, animals; Derivatives: VFR17 and HVF18)
228	Throm36	H.erectus.018540	H.erectus.018540	H.erectus.018540	novel	TCP (Thrombin-derived C-terminal Peptide, humans; primates, mammals, animals; Derivatives: VFR17 and HVF18)
229	Throm37	H.erectus.001859	H.erectus.001859	H.erectus.001859	novel	TCP (Thrombin-derived C-terminal Peptide, humans; primates, mammals, animals; Derivatives: VFR17 and HVF18)
230	Throm38	H.erectus.006162	H.erectus.006162	-	novel	TCP (Thrombin-derived C-terminal Peptide, humans; primates, mammals, animals; Derivatives: VFR17 and HVF18)
231	Throm39	H.erectus.001735	H.erectus.001735	H.erectus.001735	novel	TCP (Thrombin-derived C-terminal Peptide, humans; primates, mammals, animals; Derivatives: VFR17 and HVF18)
232	Throm40	H.erectus.012733	H.erectus.012733	-	novel	TCP (Thrombin-derived C-terminal Peptide, humans; primates, mammals, animals; Derivatives: VFR17 and HVF18)
233	Throm41	H.erectus.009178	H.erectus.009178	H.erectus.009178	novel	TCP (Thrombin-derived C-terminal Peptide, humans; primates, mammals, animals; Derivatives: VFR17 and HVF18)
234	Throm42	H.erectus.004588	H.erectus.004588	H.erectus.004588	novel	TCP (Thrombin-derived C-terminal Peptide, humans; primates, mammals, animals; Derivatives: VFR17 and HVF18)
235	Throm43	H.erectus.007145	H.erectus.007145	-	novel	TCP (Thrombin-derived C-terminal Peptide, humans; primates, mammals, animals; Derivatives: VFR17 and HVF18)
236	Throm44	H.erectus.009984	H.erectus.009984	H.erectus.009984	novel	TCP (Thrombin-derived C-terminal Peptide, humans; primates, mammals, animals; Derivatives: VFR17 and HVF18)
237	Throm45	H.erectus.013131	H.erectus.013131	-	novel	TCP (Thrombin-derived C-terminal Peptide, humans; primates, mammals, animals; Derivatives: VFR17 and HVF18)
238	Throm46	H.erectus.010123	H.erectus.010123	H.erectus.010123	novel	TCP (Thrombin-derived C-terminal Peptide, humans; primates, mammals, animals; Derivatives: VFR17 and HVF18)
239	Throm47	H.erectus.020672	H.erectus.020672	H.erectus.020672	novel	TCP (Thrombin-derived C-terminal Peptide, humans; primates, mammals, animals; Derivatives: VFR17 and HVF18)
240	Throm48	H.erectus.016615	H.erectus.016615	H.erectus.016615	novel	TCP (Thrombin-derived C-terminal Peptide, humans; primates, mammals, animals; Derivatives: VFR17 and HVF18)
241	Throm49	H.erectus.000914	H.erectus.000914	H.erectus.000914	novel	TCP (Thrombin-derived C-terminal Peptide, humans; primates, mammals, animals; Derivatives: VFR17 and HVF18)
242	Throm50	H.erectus.022148	H.erectus.022148	H.erectus.022148	novel	TCP (Thrombin-derived C-terminal Peptide, humans; primates, mammals, animals; Derivatives: VFR17 and HVF18)
243	Throm51	H.erectus.009179	H.erectus.009179	H.erectus.009179	novel	TCP (Thrombin-derived C-terminal Peptide, humans; primates, mammals, animals; Derivatives: VFR17 and HVF18)
244	Throm52	H.erectus.001247	H.erectus.001247	-	novel	TCP (Thrombin-derived C-terminal Peptide, humans; primates, mammals, animals; Derivatives: VFR17 and HVF18)
245	Throm53	H.erectus.015674	H.erectus.015674	-	novel	TCP (Thrombin-derived C-terminal Peptide, humans; primates, mammals, animals; Derivatives: VFR17 and HVF18)
246	Throm54	H.erectus.004587	H.erectus.004587	-	novel	TCP (Thrombin-derived C-terminal Peptide, humans; primates, mammals, animals; Derivatives: VFR17 and HVF18)
247	Throm55	H.erectus.011312	H.erectus.011312	-	novel	TCP (Thrombin-derived C-terminal Peptide, humans; primates, mammals, animals; Derivatives: VFR17 and HVF18)
248	Throm56	H.erectus.007643	H.erectus.007643	-	novel	TCP (Thrombin-derived C-terminal Peptide, humans; primates, mammals, animals; Derivatives: VFR17 and HVF18)
249	Throm57	H.erectus.014211	H.erectus.014211	-	novel	TCP (Thrombin-derived C-terminal Peptide, humans; primates, mammals, animals; Derivatives: VFR17 and HVF18)
250	Throm58	H.erectus.003491	H.erectus.003491	-	novel	TCP (Thrombin-derived C-terminal Peptide, humans; primates, mammals, animals; Derivatives: VFR17 and HVF18)
251	Throm59	-	BGI_novel_G000077	-	novel	TCP (Thrombin-derived C-terminal Peptide, humans; primates, mammals, animals; Derivatives: VFR17 and HVF18)
252	Throm60	-	BGI_novel_G001011	-	novel	TCP (Thrombin-derived C-terminal Peptide, humans; primates, mammals, animals; Derivatives: VFR17 and HVF18)
253	Throm61	C19428422	-	-	novel	TCP (Thrombin-derived C-terminal Peptide, humans; primates, mammals, animals; Derivatives: VFR17 and HVF18)
254	Throm62	scaffold93	-	-	novel	TCP (Thrombin-derived C-terminal Peptide, humans; primates, mammals, animals; Derivatives: VFR17 and HVF18)
255	Throm63	H.erectus.009150	H.erectus.009150	H.erectus.009150	novel	cgTbeta (C. gigas beta-thymosin; mollusca/molluscs/mollusks, invertebrates, animals; XXE)
256	Throm64	H.erectus.013861	H.erectus.013861	-	novel	cgTbeta (C. gigas beta-thymosin; mollusca/molluscs/mollusks, invertebrates, animals; XXE)
257	Throm65	scaffold214	-	-	novel	cgTbeta (C. gigas beta-thymosin; mollusca/molluscs/mollusks, invertebrates, animals; XXE)
258	Transfe1	H.erectus.004966	H.erectus.004966	H.erectus.004966	novel	sOT2 (UCSS1; Chinese softshell turtle, reptiles; animals)
259	Transfe2	H.erectus.016011	H.erectus.016011	H.erectus.016011	novel	sOT2 (UCSS1; Chinese softshell turtle, reptiles; animals)
260	Transfe3	H.erectus.013362	H.erectus.013362	H.erectus.013362	novel	sOT2 (UCSS1; Chinese softshell turtle, reptiles; animals)
261	Transfe4	scaffold330	-	-	novel	cOT2 (UCSS1; Siamese crocodile, reptiles; animals)
262	Ubiq1	H.erectus.012807	H.erectus.012807	H.erectus.012807	novel	cgUbiquitin (oyster, mollusca/molluscs/mollusks, invertebrates, animals)
263	Ubiq2	H.erectus.021549	H.erectus.021549	-	reported	cgUbiquitin (oyster, mollusca/molluscs/mollusks, invertebrates, animals)
264	Ubiq3	H.erectus.012809	H.erectus.012809	-	novel	cgUbiquitin (oyster, mollusca/molluscs/mollusks, invertebrates, animals)
265	Ubiq4	H.erectus.021555	H.erectus.021555	-	reported	cgUbiquitin (oyster, mollusca/molluscs/mollusks, invertebrates, animals)
266	Ubiq5	H.erectus.021554	H.erectus.021554	-	reported	cgUbiquitin (oyster, mollusca/molluscs/mollusks, invertebrates, animals)
267	Ubiq6	H.erectus.012810	H.erectus.012810	-	novel	cgUbiquitin (oyster, mollusca/molluscs/mollusks, invertebrates, animals)
268	Ubiq7	H.erectus.012821	-	-	novel	cgUbiquitin (oyster, mollusca/molluscs/mollusks, invertebrates, animals)
269	Ubiq8	H.erectus.012820	-	-	novel	cgUbiquitin (oyster, mollusca/molluscs/mollusks, invertebrates, animals)
270	Ubiq9	H.erectus.021541	H.erectus.021541	H.erectus.021541	reported	cgUbiquitin (oyster, mollusca/molluscs/mollusks, invertebrates, animals)
271	Ubiq10	H.erectus.012818	-	-	novel	cgUbiquitin (oyster, mollusca/molluscs/mollusks, invertebrates, animals)
272	Ubiq11	H.erectus.021548	H.erectus.021548	-	reported	cgUbiquitin (oyster, mollusca/molluscs/mollusks, invertebrates, animals)
273	Ubiq12	H.erectus.012819	H.erectus.012819	-	novel	cgUbiquitin (oyster, mollusca/molluscs/mollusks, invertebrates, animals)
274	Ubiq13	H.erectus.014790	H.erectus.014790	H.erectus.014790	novel	cgUbiquitin (oyster, mollusca/molluscs/mollusks, invertebrates, animals)
275	Ubiq14	H.erectus.019045	H.erectus.019045	H.erectus.019045	novel	cgUbiquitin (oyster, mollusca/molluscs/mollusks, invertebrates, animals)
276	Ubiq15	H.erectus.001337	H.erectus.001337	H.erectus.001337	novel	cgUbiquitin (oyster, mollusca/molluscs/mollusks, invertebrates, animals)
277	Ubiq16	H.erectus.017749	H.erectus.017749	H.erectus.017749	novel	cgUbiquitin (oyster, mollusca/molluscs/mollusks, invertebrates, animals)
278	Ubiq17	H.erectus.011601	H.erectus.011601	-	novel	cgUbiquitin (oyster, mollusca/molluscs/mollusks, invertebrates, animals)
279	Ubiq18	H.erectus.000938	H.erectus.000938	H.erectus.000938	novel	cgUbiquitin (oyster, mollusca/molluscs/mollusks, invertebrates, animals)
280	Ubiq19	H.erectus.010323	H.erectus.010323	H.erectus.010323	novel	cgUbiquitin (oyster, mollusca/molluscs/mollusks, invertebrates, animals)
281	Ubiq20	H.erectus.020723	H.erectus.020723	-	novel	cgUbiquitin (oyster, mollusca/molluscs/mollusks, invertebrates, animals)
282	Ubiq21	H.erectus.009321	H.erectus.009321	H.erectus.009321	novel	cgUbiquitin (oyster, mollusca/molluscs/mollusks, invertebrates, animals)
283	Ubiq22	H.erectus.021546	H.erectus.021546	-	reported	cgUbiquitin (oyster, mollusca/molluscs/mollusks, invertebrates, animals)
284	Ubiq23	H.erectus.012814	H.erectus.012814	-	novel	cgUbiquitin (oyster, mollusca/molluscs/mollusks, invertebrates, animals)
285	Ubiq24	scaffold248	-	-	novel	cgUbiquitin (oyster, mollusca/molluscs/mollusks, invertebrates, animals)
286	Ubiq25	scaffold134	-	-	novel	cgUbiquitin (oyster, mollusca/molluscs/mollusks, invertebrates, animals)
287	β2m1	H.erectus.000011	H.erectus.000011	H.erectus.000011	novel	Human Beta2-Microglobulin (UCSS1a; 1S=S, primates, mammals, animals)
288	β2m2	H.erectus.021786	H.erectus.021786	H.erectus.021786	novel	Human Beta2-Microglobulin (UCSS1a; 1S=S, primates, mammals, animals)
289	β2m3	H.erectus.001285	H.erectus.001285	H.erectus.001285	novel	Human Beta2-Microglobulin (UCSS1a; 1S=S, primates, mammals, animals)
290	β2m4	H.erectus.001287	H.erectus.001287	H.erectus.001287	novel	Human Beta2-Microglobulin (UCSS1a; 1S=S, primates, mammals, animals)
