# Supplementary material for: High-Throughput Identification of Putative Antimicrobial Peptides from Multi-Omics Data of the Lined Seahorse (Hippocampus erectus)
Source: Mar Drugs. 2019 Dec 29;18(1):30. doi: 10.3390/md18010030 (PMC7024384; doi:10.3390/md18010030)
Supplement: Supplementary file 1 [file marinedrugs-18-00030-s001.zip › File S6.xlsx]

## Sheet: Sheet1
Ranking	1d_embryos	3d_embryos	10d_embryos	1d_juvenile	juvenile_brain	rudimentary_brain	pre-pregnancy_brain	pregnancy_brain	post-pregnancy_brain	juvenile_haslet	rudimentary_testis	pre-pregnancy_testis	pregnancy_testis	post-pregnancy_testis	juvenile_body	rudimentary_pouch	pre-pregnancy_pouch	pregnancy_pouch	post-pregnancy_pouch
1	Histone3	Transfe1	Hemo4	Lectin20	Hemo4	Hemo4	Hemo4	Ubiq22	Hemo4	Throm22	Throm64	Throm64	Ubiq22	Throm64	Lectin20	Lectin20	Lectin25	Lectin25	Lectin25
2	Hemo4	Ubiq16	Ubiq16	Throm22	Hemo2	Hemo2	Transfe1	Transfe1	Hemo2	Antipro2	Ubiq16	Ubiq16	Throm64	Ubiq16	Hemo4	Lectin25	Lectin11	Transfe1	Hemo4
3	Hemo2	Ubiq22	Lectin20	Hemo4	Throm63	Transfe1	Throm63	Ubiq16	Transfe1	Throm42	Ubiq22	Hemo4	Hemo4	Ubiq22	Lectin11	Lectin11	Lectin20	Lectin11	Lectin20
4	Histone42	Throm64	Hemo1	Throm50	Transfe1	Throm63	Hemo2	Throm63	Throm63	Antipro3	β2m1	Ubiq22	Ubiq16	Ubiq2	Lectin25	Hemo4	Lectin21	Lectin20	Transfe1
5	Histone4	Hemo4	Ubiq22	Throm16	Ubiq2	Ubiq16	Ubiq16	Hemo4	Ubiq16	Throm15	Hemo4	Ubiq2	Transfe1	Hemo4	Hemo2	Hemo2	Hemo4	Hemo4	Lectin11
6	Ubiq22	Lectin25	Transfe1	Throm42	Ubiq22	Ubiq22	Ubiq22	Hemo2	Ubiq22	Throm50	Ubiq2	Hemo2	Hemo2	Throm63	GAPDH	Ubiq16	Hemo2	Hemo2	Hemo2
7	Throm64	Histone42	Throm64	Ubiq16	Neuropep7	Neuropep7	Neuropep7	Neuropep7	Ubiq2	Transfe1	Hemo2	Throm63	β2m1	Transfe1	Throm64	Ubiq2	Ubiq22	Ubiq16	Ubiq22
8	Histone41	Throm63	Histone42	Throm36	Ubiq16	Ubiq2	Throm64	Ubiq2	Neuropep7	Throm33	Histone42	Histone42	Antipro3	Ubiq11	Ubiq2	Throm64	Ubiq16	Ubiq22	Lectin21
9	Ubiq2	saposin-like	Antipro2	GAPDH	Histone42	Neuropep6	Ubiq2	Ubiq9	Throm64	Throm54	Throm63	Ubiq9	Antipro2	Hemo2	Ubiq16	Ubiq22	Throm64	Hemo1	PLA2-2
10	BPTI3	Ubiq2	Lectin23	Lectin11	Neuropep6	Neuropep8	Neuropep8	Neuropep8	Neuropep6	Hemo4	Transfe1	Transfe1	Ubiq2	β2m1	Ubiq22	β2m1	β2m1	Throm64	Throm64
11	Lectin11	Histone41	Throm63	Throm54	Throm64	Throm64	Ubiq11	Neuropep6	Neuropep8	BPTI4	Ubiq9	Ubiq11	BPTI4	Histone42	BPTI10	BPTI9	Ubiq2	β2m1	Ubiq2
12	saposin-like	Histone4	Ubiq2	Hemo1	Neuropep8	Histone42	Neuropep6	Histone42	Histone42	Antipro4	Lectin3	β2m1	Histone42	Lectin3	Hemo1	Histone42	Transfe1	Ubiq2	Hemo1
13	ERH1	Lectin11	saposin-like	Throm49	Hemo1	Hemo1	Ubiq9	Throm64	Hemo1	Throm36	saposin-like	saposin-like	Ubiq9	saposin-like	β2m1	Hemo1	PLA2-2	Chem12	Ubiq16
14	Histone48	Histone5	Lectin21	Lectin21	Histone48	Ubiq11	Histone42	saposin-like	saposin-like	Throm16	Lectin11	Chem12	Throm63	Ubiq9	Chem10	Throm17	Histone42	Histone42	Chem10
15	Hemo1	Antipro2	Lectin11	Antipro3	Ubiq11	Ubiq9	saposin-like	Ubiq11	β2m1	Throm53	Glyrichin	Histone47	saposin-like	Histone47	Antipro2	Ubiq11	Chem12	Throm63	β2m1
16	Ubiq11	Lectin20	Histone4	Antipro2	Ubiq9	Histone48	Hemo1	β2m1	Ubiq11	Throm49	Histone4	Histone48	Antipro4	Histone48	Lectin21	Chem12	BPTI13	saposin-like	Histone42
17	Histone10	Ubiq11	GAPDH	Lectin23	Histone47	Amyloid2	Histone48	Amyloid2	Ubiq9	Hemo2	Histone48	Lectin3	Ubiq11	PLA2-2	Antipro3	Chem10	Chem10	PLA2-2	saposin-like
18	Throm23	Histone47	Histone5	Throm33	saposin-like	saposin-like	Amyloid2	Histone48	Histone48	Throm25	Histone41	ERH1	Throm22	Throm17	Transfe1	β2m4	saposin-like	Lectin21	Chem12
19	CDK-like21	Hemo2	Histone47	Ubiq22	Throm17	BPTI18	BPTI18	BPTI18	Throm17	Throm1	β2m4	Throm22	Histone8	Lectin11	Histone42	saposin-like	Hemo1	BPTI13	BPTI13
20	CDK-like12	Histone48	Antipro3	Throm15	Amyloid2	Throm17	Throm17	Hemo1	Amyloid2	Throm35	Chem12	Histone41	Hemo1	ERH1	Ubiq11	Throm47	Throm4	Ubiq11	Throm63
