# Supplementary material for: High-Throughput Identification of Putative Antimicrobial Peptides from Multi-Omics Data of the Lined Seahorse (Hippocampus erectus)
Source: Mar Drugs. 2019 Dec 29;18(1):30. doi: 10.3390/md18010030 (PMC7024384; doi:10.3390/md18010030)
Supplement: Supplementary file 1 [file marinedrugs-18-00030-s001.zip › File S7.xlsx]

## Sheet: MS.F.20_1
gene_name	Protein_ID	Protein_Qscore	Protein_FDR	Protein_Mass	PeptideSeqs	PepIsUnique	Unique_Peptide_Num	Unique_Spectra_Num	Coverage	Peptide_Query	Sameset	Description
Amyloid1	H.erectus.013808	8.99352	0	83583.1	QQLVETHMAR;WYFMPEK	1;1	2	3	0.0229	108744;51933;51932	-	[mRNA] locus=scaffold35:2187470:2197704:+ [translate_table: standard]
Antipro2	H.erectus.009339	43.2139	0	44945.5	DMAINTTILR;EFAFHLYR;ELLTEMGMTNMFDVR;GMWDSPFEAK;ITLMSLQHVPVLK;LTKEDTFMVDENTEVPVQMMNK;RTYDIFVPK;TYDIFVPK	1;1;1;1;1;1;1;1	8	138	0.2175	94083;94090;72524;72526;72527;72513;72528;72512;72514;72518;72516;72517;72520;72523;72521;72515;72519;269081;269084;265708;269085;272797;272961;99762;99755;99770;99758;99753;99767;99764;99749;99748;99765;105089;99769;99766;99750;99772;99754;105093;99752;99760;105081;105084;105090;105082;105085;99761;105080;105086;99751;105087;105091;105079;190433;186768;186767;186754;186750;186740;186766;190420;1…	-	[mRNA] locus=scaffold216:514556:516124:+ [translate_table: standard]
Antipro3	H.erectus.015250	46.9535	0	44679.9	ADFHVDETTK;DVEGFISKDYIK;EFYSAEVLK;GEWFRPFNK;HWHNSVYR;MKDVEGFISK;QSVDVFLPK;SAKEFYSAEVLK;SNTSMMIVLPDEGK	1;1;1;1;1;1;1;1;1	9	137	0.1881	98549;98550;170122;170121;73447;73449;73453;73444;73450;73448;73446;73454;73443;73445;104569;104571;104282;104570;104567;104563;104560;104562;77684;77682;77933;77921;77687;77683;77927;77915;77922;77917;77918;77916;77935;77928;77920;77919;77930;77937;77926;77685;77931;77938;77936;77940;77925;77929;77932;77934;77681;95386;95408;95375;95367;95381;95387;95359;95404;95397;95376;95379;95389;100423;9539…	H.erectus.015249	[mRNA] locus=scaffold43:436920:438494:+ [translate_table: standard]
Antipro4	H.erectus.015249	-	-	-	-	-	-	-	-	-	-	-
Ap1	H.erectus.012638	425.37	0	299141	AATFTVVTK;AAVRPAFDPSK;AFGPGLQGGVAGKPAPFTIDTK;AFGPGLQPTGVTVNK;AHIPQTFAVDCTR;AWGPGLR;AYGPGLEGGVTNKPNCFTVETR;CSGPGLGSGVR;DAGEGLLTVQILDPEGKPK;DGSCGVSYIVK;DGTFDIYYTAPEPGK;DKGSYTVIVK;DNKDGTCTVSYLPTAPGDYNIIVK;DSPFMAHILPAANDAFPEK;DVFGDFLGR;EAGAGGLSIAVEGPSK;EVTTHFIVDAR;FDNKHIPGSPFVAK;FGGQNIPK;FIPQEMGPHTVNVK;FNGCHIPGSPFNVR;FNNEHIPDSPFIVPIATLSDEAR;GAGSGTLNVSVK;GAGTGGLGLTIEGASEAK;GDGTYLCTYTPTKPIK;GPLTIYAQDAE…	1;1;1;1;1;1;1;1;1;1;1;1;1;1;1;0;1;1;1;1;1;1;1;1;1;1;1;1;1;1;1;1;1;1;1;0;0;1;1;0;1;1;1;1;0;0;1;1;1;1;0;1;1;1;1;1;1;1;1;1;1;1;1;1;1;1;1;1;1;1;1;1;1;1;1;1;1;1;1;1;1;1;1;0;1;1;1;0	79	740	0.3729	34511;34509;97100;97102;97105;316467;316465;316512;316463;316468;316466;316464;188518;188502;188500;188499;188507;188497;188515;188508;188520;188509;188513;188735;188521;188516;188742;188517;188749;188738;188737;188739;188745;188511;188519;188522;188514;188523;195482;195484;195490;195487;195488;195491;195494;195475;195480;195507;195486;4716;4718;4724;4711;4723;4722;4710;4715;4717;4720;4714;4712;3…	-	[mRNA] locus=scaffold30:241038:269802:- [translate_table: standard]
Ap2	H.erectus.018093	61.9437	0	329439	EVPQSPFLVNVDPSHDAMK;FGGENIPGSPFK;GQLSLEAIPDPSSASAPAGVK;IQQNTFTR;KIQQNTFTR;LEVEVLSPSQR;LLGWIQNK;LVSIDSK;MANNHVGISFIPR;TGVESGIPTHFTTLTK;VLYTPMAPGSYIVAVK;VMVVPAINVSQVK;VPDMPITNFHQDWR;VQMECLEVAGGYK;VYGPGVAPGVR;YTIVVK	1;1;1;0;0;1;0;0;1;1;1;1;1;1;1;1	12	17	0.0609	314986;125426;125421;302015;53261;53263;53265;53275;89399;89402;89604;127697;44422;44409;44406;44687;44675;44688;44403;44425;5459;5460;5458;181603;181614;181611;243338;243359;248148;162999;260134;260132;187840;69741;1464	-	[mRNA] locus=scaffold62:2833953:2871972:+ [translate_table: standard]
BPTI1	H.erectus.017653	-	-	-	-	-	-	-	-	-	-	-
BPTI10	H.erectus.017462	32.7956	0	117800	AAGSCASWTAR;AIISYIPAENAVQCR;NLQGDYYLNGNWLLESTR;NYLAVR;TCNVQACPITHSWR;YFFNVLTNK	1;1;1;1;1;1	6	28	0.0663	89786;247575;247579;247385;247387;247577;247578;247382;247391;247573;247397;318959;2662;2669;253017;253014;253013;93273;93268;93264;93475;93252;93473;93267;93266;93272;93466;93472	-	[mRNA] locus=scaffold58:1612492:1625853:- [translate_table: standard]
BPTI11	H.erectus.020260	4.6239	0.00570984	21072.8	YYYNTITQK	1	1	1	0.0492	108262	-	[mRNA] locus=scaffold75:3486330:3487524:+ [translate_table: standard]
BPTI12	H.erectus.002573	40.5595	0	183410	EWTGMIR;IHGHSVVSENGLVYCIGGK;KEWTGMIR;LPGYLNDTR;LPGYLNDTRR;MFAYNHK;SEWKDVASMK;SMFGAVIHK;YAAGASCASMR;YGMFAK	1;1;1;1;1;0;1;1;1;1	9	42	0.047	25848;25846;306304;306308;306306;306305;306301;306307;56448;62959;62960;62961;62964;113328;29782;104263;104262;104259;108999;108994;48628;48632;48622;48625;48621;48624;48619;52903;48620;52900;48623;92901;92907;92904;92900;92906;92902;92905;1040;1042;1041;1039;2234	-	[mRNA] locus=scaffold13:3322332:3343304:- [translate_table: standard]
BPTI14	H.erectus.010921	25.9652	0	134880	AMFGTVIHDGK;FFTVGITPEAK;GLVYCIGGK;MFAYNHK;QWSGMLR;TIQVIR;YAAGASCVSMR	1;1;1;0;1;1;1	6	17	0.05	102805;102799;102800;102804;102816;102803;102811;102768;102817;114524;42191;29782;23270;23271;23269;23272;1970;101690	-	[mRNA] locus=scaffold250:39207:73239:- [translate_table: standard]
BPTI15	H.erectus.022226	-	-	-	-	-	-	-	-	-	-	-
BPTI17	H.erectus.015279	-	-	-	-	-	-	-	-	-	-	-
BPTI2	H.erectus.011240	5.92939	0.00133049	62744.7	ALVTVEEILKDEK	1	1	2	0.0228	188776;188777	-	[mRNA] locus=scaffold26:510113:512572:+ [translate_table: standard]
BPTI3	H.erectus.010611	-	-	-	-	-	-	-	-	-	-	-
BPTI4	H.erectus.019118	14.517	0	58967.3	TNIPGQFTYFSTR;YGGCLGNK;YGGCLGNKNNFK	1;1;1	3	8	0.0479	201209;21362;21361;21360;21358;21363;159762;159761	-	[mRNA] locus=scaffold67:3583569:3592311:- [translate_table: standard]
BPTI5	H.erectus.017114	5.92939	0.00133049	35086.7	YFFNVDTGR	1	1	1	0.0286	82966	-	[mRNA] locus=scaffold55:744785:758213:- [translate_table: standard]
BPTI6	H.erectus.011080	-	-	-	-	-	-	-	-	-	-	-
BPTI8	H.erectus.009428	52.4951	0	105859	AVASAPAQQFVQSLQDPQLEQR;DFVSALVDR;FSAWTDLDAFHGR;ISLFEK;LLSHICEDSSSLLFR;LPFLDR;MFAVGLSHIAQQGANSAK;NPDVLAAAIK;SMTYLGEGTFTGSAIHQANR;VAVVITDGQADKR	1;1;1;1;1;1;1;1;1;1	10	24	0.1364	332596;332595;332600;332601;332599;332598;332594;56612;56618;56604;56614;197931;2820;263796;5314;5300;5310;274822;54086;54088;54084;318022;318021;159698	-	[mRNA] locus=scaffold22:78401:91842:+ [translate_table: standard]
BPTI9	H.erectus.015412	377.287	0	559692	ALEWVSR;ATPLTPTVTADRPGR;ATPMTPTVTADRPGR;DFILNLIR;DFPIIQEFIR;DGFPAMR;DIVFVIDGSDGIGR;DVVFLIDGSSAAR;DVVFLLDGSNATR;FADALKK;FEDAALLEFGR;GEILDIVR;GGRPLNTGAALR;GGSPLNTGAALR;GPFVLSGK;GPGVVQCDLVK;GSIGVSGPK;HIQNVQFSK;HVEGLQTLQTNK;HVEGLQTLQTNKR;IIDDTTPEEIPTQGLPAAK;IIPQFPVIEEIVPSTGGEK;KDEGTPQILMVITGGPSSDDSK;KDIVFLLDGSDGTR;KVVENLNVGENK;LCVGVQEAPK;LDAISQFYDK;LDVGLDKVR;LHDSGVATLFLVK;LHDSGVATLFLVKSDDR;MAAILQR;MA…	1;1;1;1;1;1;1;1;1;1;1;1;1;1;1;1;1;1;1;1;1;1;1;1;1;1;1;1;1;1;1;1;1;1;1;1;1;1;1;1;1;1;1;1;1;1;1;1;1;1;1;1;1;1;1;1;1;1;1;1;1;1;1;1;1;1;1;1;1;1;1;1	72	720	0.153	20181;20185;20192;20172;20197;20208;20171;20170;20177;20173;20168;208242;208236;208240;208238;208234;208237;208241;208232;208233;208239;208235;214150;214162;52638;52773;52768;52637;52630;52775;52641;52644;52636;52642;52635;52640;52645;52632;52765;52634;52777;52639;134365;8557;8559;182895;182897;182896;154038;154033;154045;154036;154026;154052;154027;154049;154044;154042;154029;154039;168445;8520;…	-	[mRNA] locus=scaffold433:636728:664629:- [translate_table: standard]
CcAMP1	H.erectus.000409	24.8693	0	45466	ANWYFLLAR;IYQIYEGTAQIQR;MWITNGGK;NTYYASIAK;TGEYPLPIIK;TRPPVAAGATGLAQR	1;1;1;1;1;1	6	12	0.1542	95595;217412;217415;29264;29266;59122;87625;87624;87629;183962;183965;183964	-	[mRNA] locus=scaffold103:3215165:3219326:- [translate_table: standard]
CDK-like14	H.erectus.015536	14.7529	0	81297.5	AGNILLNTEGHAK;ATATQLLQHPFISQAKPVSILR;GLEYLHFMR;KPELWSDDFTDYVK	1;1;1;1	4	4	0.0812	150906;332891;99324;256438	-	[mRNA] locus=scaffold44:377657:383531:+ [translate_table: standard]
CDK-like15	H.erectus.002030	-	-	-	-	-	-	-	-	-	-	-
CDK-like16	H.erectus.018001	-	-	-	-	-	-	-	-	-	-	-
CDK-like19	H.erectus.005031	27.1636	0	30014.4	AFGIPVR;DLKPQNLLINR;DLLQNLLK;ETHEIVALKR;IGEGTYGTVFK;SFMFQLLK	1;1;1;1;1;1	6	10	0.2099	5217;147652;147653;147654;39648;108881;108882;101512;101522;54426	H.erectus.005030	[mRNA] locus=scaffold165:2316048:2321822:- [translate_table: standard]
CDK-like21	H.erectus.001868	-	-	-	-	-	-	-	-	-	-	-
CDK-like22	H.erectus.006188	-	-	-	-	-	-	-	-	-	-	-
CDK-like23	H.erectus.003652	-	-	-	-	-	-	-	-	-	-	-
Chem1	H.erectus.021417	-	-	-	-	-	-	-	-	-	-	-
Chem10	H.erectus.001094	-	-	-	-	-	-	-	-	-	-	-
Chem4	H.erectus.012005	10.4444	0	69349.8	DLKPENLLLASK;FYFENALSK;GAFSVVR;LTQYMDGGGMPR;MLTINPSK;MLTINPSKR;STVASMMHR	0;1;0;1;0;0;0	2	2	0.0935	151498;151501;151504;151499;82989;2664;2668;147843;28309;67036;67030;56194	-	[mRNA] locus=scaffold273:2499209:2531851:+ [translate_table: standard]
Chem9	H.erectus.009745	5.92939	0.00133049	10193.3	IFESYFMTDSR	1	1	1	0.1209	165489	-	[mRNA] locus=scaffold23:1443127:1443562:- [translate_table: standard]
ERH2	H.erectus.017465	-	-	-	-	-	-	-	-	-	-	-
GAPDH	H.erectus.012085	76.7458	0	239829	GASQNIIPASTGAAK;ISVFHER;ISVFHERDPANIK;LEKPAKYDDIK;LTGMAFR;LVSWYDNEFGYSNR;RVIISAPSADAPMFVMGVNHEK;TVDGPSGKLWR;VCDLMAHMASK;VCDLMAHMASKE;VGINGFGR;VIISAPSADAPMFVMGVNHEK;VIPELNGK;VPTPNVSVVDLTVR;VVSNASCTTNCLAPLAK;WGDAGAEYVVESTGVFTTIEK	1;1;1;1;0;1;1;1;1;1;1;1;0;1;1;1	14	458	0.0801	163300;163253;163245;163277;163301;163234;163246;163302;163261;163280;163213;163219;163221;163226;163216;163286;163204;163248;163235;163271;163287;163259;163258;163193;163224;163222;163207;163194;163263;163230;163206;163247;163220;163231;163218;163211;163515;163266;163232;163227;163225;163208;163205;163295;163274;163299;163223;163251;163262;163265;163269;163199;163270;163260;163229;163272;163273;…	-	[mRNA] locus=scaffold28:93746:126797:- [translate_table: standard]
Glyrichin	H.erectus.018102	-	-	-	-	-	-	-	-	-	-	-
Hemo1	H.erectus.008667	67.742	0	34248.4	AFWDKVSPK;GGLLPLSELHAFTLR;KVDLSDTFFK;LLVVYPQTK;SLLVMAAK;TIMAGVGSAVSMLDDLK;TSLEFPITK;TYFAHWSDLSPSSEPVR;TYFAHWSDLSPSSEPVRK;VDLSDTFFK;VEEIGVQALSR;VSPKVEEIGVQALSR	1;1;1;1;1;1;1;1;1;1;1;1	12	585	0.3397	70999;70998;71001;70997;227020;227019;227018;227017;227024;227022;227025;227021;227023;227016;110608;110609;110607;110605;67411;67341;67428;67429;67470;67373;67331;67371;67478;67424;67353;67413;67393;67338;67459;67354;67445;67417;67450;67418;67510;67305;67367;67290;67461;67419;67386;67464;67391;67315;67309;67466;67360;67448;67446;67430;67433;67415;67434;67317;67370;67321;67343;67435;67408;67500;6…	-	[mRNA] locus=scaffold21:3665895:3670509:- [translate_table: standard]
Hemo2	H.erectus.008666	40.6209	0	15910.5	AFWALIAGK;DLSLNSAPVR;DLSLNSAPVRK;IIMAGISDAIGK;LLYVYPQTK;LLYVYPQTKTYFDHWK;TDVIGSEALSR;TYFDHWK	1;1;1;1;1;1;1;1	8	307	0.4126	45603;45600;45608;45611;45607;45617;45619;45616;45604;45606;45612;45614;45602;45599;45609;45601;45610;45618;45615;45613;45620;45597;69723;69710;69713;69700;69709;69704;69716;69699;69706;69715;69726;69708;69701;69718;69721;69702;69719;69690;69694;69728;69707;69695;69722;69729;69712;69705;69720;69725;69731;69711;69698;69714;69942;69944;69684;69943;69954;69947;110946;111673;110940;111674;110942;1109…	-	[mRNA] locus=scaffold21:3663020:3664043:- [translate_table: standard]
Hemo3	H.erectus.022172	17.7882	0	15677.1	IVQAIAEGAQNISR;KIVQAIAEGAQNISR;MFTAFPGSK	1;1;1	3	8	0.1702	184867;184863;184866;184868;221356;47560;47561;47562	-	[mRNA] locus=scaffold96:377552:379789:+ [translate_table: standard]
Hemo4	H.erectus.022173	81.1669	0	16556.5	ALKNMDNIK;CLIVYPWTQR;ETYAELSK;ETYAELSKLHSEK;FLSVVVSALGR;IGEHGAKILHGLDR;ILHGLDR;LHSEKLHVDPDNFK;LHVDPDNFK;MGSSFNPDIQAAWQK;NMDNIK;NMDNIKETYAELSK;SAITNIMGSLIYEDDGPK;VVWTDQER;YFGAFGNLYNAEAIK;YFGAFGNLYNAEAIKNNPR	1;1;1;1;1;1;1;1;1;1;1;1;1;1;1;1	16	457	0.8571	62461;62456;62457;150318;150331;150325;150317;150517;150338;150328;150340;150332;150321;150333;150310;150346;150314;150504;150270;150524;34874;201982;93900;93902;93909;93908;93915;93906;93904;93901;93898;93905;93911;93912;93910;93913;93914;93897;93907;93899;93896;195838;195840;195843;195839;195841;14462;14466;14488;14479;14465;14474;14420;14428;14470;14460;14494;14435;14454;14441;14492;14484;1448…	-	[mRNA] locus=scaffold96:381829:382474:- [translate_table: standard]
Histone11	H.erectus.019109	-	-	-	-	-	-	-	-	-	-	-
Histone14	H.erectus.016015	13.5262	0	36134.6	GVTISNGGVLPR;IHPELLSK;LAVANDEELNQLLR	1;1;1	3	5	0.1021	100887;34340;221329;221341;221342	-	[mRNA] locus=scaffold470:3911:10618:- [translate_table: standard]
Histone2	H.erectus.020810	4.07258	0.00880626	39087.1	SVAFPSIGSGR	1	1	2	0.0298	70990;70992	-	[mRNA] locus=scaffold8:1440678:1445407:- [translate_table: standard]
Histone20	H.erectus.019085	-	-	-	-	-	-	-	-	-	-	-
Histone21	H.erectus.020889	43.3879	0	36346.2	DNIQGITKPAIR;GVLSQTTGIGASGSFK;INTSLVALVAK;ISGLIYEETR;KPTTTTGSTAAVTGR;KTVTAMDVVYALK;QIVAVIANSK;QIVAVIANSKER;RINTSLVALVAK;RVLASQGVDVPK;TVTAMDVVYALK;VFLENVIR;VLASQGVDVPK	1;1;1;1;1;1;1;1;1;1;1;1;1	13	202	0.3274	148057;148054;148471;148066;148071;148070;148059;148056;148061;148053;148060;148073;148072;148055;148463;148064;148465;148464;148058;194288;194287;194286;194290;194292;194291;86708;86710;86706;86513;86514;86707;86713;86709;86703;86509;86704;86705;86714;86512;86711;104323;104328;104315;104331;104316;104307;104329;104324;104330;179815;179821;179812;179824;179825;179826;179816;179828;179814;179836;1…	-	[mRNA] locus=scaffold8:2710422:2713448:+ [translate_table: standard]
Histone32	H.erectus.020891	-	-	-	-	-	-	-	-	-	-	-
Histone33	H.erectus.020893	16.9252	0	28406	ESYSIYVYK;LALYNK;LALYNKR;LLLPGELAK;MIMEVMAESK;VLKQVHPDTGISSK	1;1;1;0;1;0	4	15	0.1877	94791;94794;94795;94780;94787;94779;94790;94789;94788;94786;94777;94793;1397;23507;38516;38509;38522;38527;38489;38503;38514;38502;38492;38519;38512;38525;38494;38524;38511;38493;38523;38504;38501;38517;38518;38488;38510;38499;38491;100081;194024	-	[mRNA] locus=scaffold8:2722634:2724622:- [translate_table: standard]
Histone34	H.erectus.019084	11.8588	0	13714.5	AMSIMNSFVNDIFER;LLLPGELAK;QSYAIYVYK;VLKQVHPDTGISSK	1;0;1;0	2	7	0.379	266645;266644;38516;38509;38522;38527;38489;38503;38514;38502;38492;38519;38512;38525;38494;38524;38511;38493;38523;38504;38501;38517;38518;38488;38510;38499;38491;89116;89112;89113;89117;89114;194024	-	[mRNA] locus=scaffold67:3257530:3257904:- [translate_table: standard]
Histone35	H.erectus.019103	-	-	-	-	-	-	-	-	-	-	-
Histone4	H.erectus.009926	-	-	-	-	-	-	-	-	-	-	-
Histone5	H.erectus.021104	8.87063	0	17288.3	AGLQFPVGR;ATIAGGGVIPHIHK;HLQLAIR	0;1;1	2	3	0.1852	36193;36192;36191;36198;36197;36194;159462;19138;19139	H.erectus.009926	[mRNA] locus=scaffold81:1090123:1092233:+ [translate_table: standard]
Histone6	H.erectus.011142	-	-	-	-	-	-	-	-	-	-	-
Histone9	H.erectus.001591	11.5113	0	28998.2	AGLQFPVGR;HLQLAVR;KLPFQR;STELLIR;VTIMPK	0;1;1;1;0	3	32	0.1331	36193;36192;36191;36198;36197;36194;16644;16645;16642;8162;8171;8169;8172;8170;8161;8167;8166;8168;16031;15974;15950;16024;16016;15975;15962;16029;15957;15956;16015;15994;15955;16005;16018;15978;16038;16033;16040;16003;353	-	[mRNA] locus=scaffold117:535017:536836:+ [translate_table: standard]
Lectin11	H.erectus.015768	11.8588	0	137199	DAVLLVFANK;NISFTVWDVGGQDK;QDLPNALSIGELTEK	1;0;1	2	11	0.0316	75156;75158;75150;75159;75154;75147;75152;75142;75160;211820;211823;211818;227702;227699	-	[mRNA] locus=scaffold45:532909:586003:+ [translate_table: standard]
Lectin14	H.erectus.011567	4.12105	0.00860162	170929	VFYSMSVEK	1	1	1	0.0056	74840	-	[mRNA] locus=scaffold260:729628:746572:+ [translate_table: standard]
Lectin15	H.erectus.016003	43.7386	0	377426	LGQDYQWIGLNDK;LLASDAGTYR;LYGDVFYAPVSQK;NSQLATPGQLHAAWR;VSVPSHPEIVGDASLTMVK;VYSITHFR;YEINSLVR;YPIVNPR;YQCGMGYIQR	1;1;1;1;1;1;1;1;1	9	18	0.0293	207277;207487;68943;188698;188689;188700;188699;188712;232446;232171;232169;297413;56947;49721;20019;20016;20022;133571	-	[mRNA] locus=scaffold47:1166541:1208166:- [translate_table: standard]
Lectin16	H.erectus.018905	44.9689	0	123005	CDFGWLSDGSVR;GVVFHYR;LDGEVFYPPSISGK;LGQDFMGR;LVDDYQWIGLNDK;MTPQLVESR;SSAILSVR;VEGSLADTALLPCK;VVLVAQGGAVK;YDVFCYVEK	1;0;1;1;1;1;1;1;1;1	9	22	0.0922	166559;23303;193971;193970;193972;193968;193969;193967;193973;31955;216249;67169;16267;16265;185671;185673;185672;61262;61256;61252;61254;117585;117584	-	[mRNA] locus=scaffold67:667620:676441:- [translate_table: standard]
Lectin17	H.erectus.004910	17.9835	0	52797.2	ENLQAIYTTLAK;NVLQANYDSVIK;TNQIQTNNNLLK;WVDGTELTLK	1;1;1;1	4	5	0.0996	158086;158082;157802;167128;97700	-	[mRNA] locus=scaffold164:1308089:1315810:+ [translate_table: standard]
Lectin18	H.erectus.016983	26.1045	0	468338	DYQHLGSLTYEVVTQR;MLFSEFK;QQLPFVCER;SPVNYVNFHPLLIGMHK;VVNCQASLSR;YFWVGLNR	1;1;1;1;1;1	6	7	0.016	288324;27915;103166;297416;88846;88850;65304	-	[mRNA] locus=scaffold54:223742:342212:- [translate_table: standard]
Lectin19	H.erectus.012532	12.2646	0	58186.1	DVLAQLLR;FWIGLHR;NGHLMAVGSFASR	1;1;1	3	13	0.0512	32576;32570;32575;32571;32579;32718;32717;32716;153422;153432;153421;153415;153418	-	[mRNA] locus=scaffold298:729735:731378:- [translate_table: standard]
Lectin2	H.erectus.012440	-	-	-	-	-	-	-	-	-	-	-
Lectin20	H.erectus.009129	-	-	-	-	-	-	-	-	-	-	-
Lectin22	H.erectus.014253	14.6194	0	98985.4	DQLQTSYNSLVK;EIDVLHTLTR;QLLIANK;SEKDQLQTTYESLVK	0;1;1;1	3	5	0.0518	165661;109163;109152;10358;262522;262520	-	[mRNA] locus=scaffold376:204144:207546:+ [translate_table: standard]
Lectin24	H.erectus.013947	5.92939	0.00133049	189636	DQLQTSYNSLVK;LTAGLKPGQDANLSQTTR	0;1	1	1	0.0182	165661;281572	-	[mRNA] locus=scaffold355:89116:169271:+ [translate_table: standard]
Lectin25	H.erectus.015767	4.51502	0.00574426	20483.5	LDCFCYIFQR	1	1	1	0.0543	171791	-	[mRNA] locus=scaffold45:522036:530780:- [translate_table: standard]
Lectin4	H.erectus.001433	26.3129	0	154435	ADGQLWCATK;FGEQWYSECTK;GGCAPEWLAFQGK;KNFADLAVITGESER;NAQAVLNWHQAR	1;1;1;1;1	5	8	0.0444	94223;175394;175389;171619;232170;168682;168678;168849	-	[mRNA] locus=scaffold115:522047:535010:- [translate_table: standard]
Lectin5	H.erectus.008813	-	-	-	-	-	-	-	-	-	-	-
Lectin9	H.erectus.000264	46.5953	0	157047	DQKPALYIELK;FFTGPR;GTWLWLDK;HGFVCMK;IFVTSTK;QDAFFWSDGKPR;VQAYLVTK;WFGDCTPYDSSIK;YEHEQWGYCPTTSTEYWK;YFWLGLSNQK	1;1;1;1;1;1;1;1;1;1	10	19	0.0717	146067;146066;1537;1535;56050;56049;56040;23390;8905;180947;175771;175770;31785;31784;215279;330412;127050;127045;127047	-	[mRNA] locus=scaffold103:526783:540039:- [translate_table: standard]
Neuropep2	H.erectus.021853	11.8588	0	57989	DSATVELAHILQDPHFK;QGMLHTGDVIR	1;1	2	3	0.0542	290337;118839;114424	-	[mRNA] locus=scaffold93:1678225:1691124:+ [translate_table: standard]
Neuropep6	H.erectus.006488	5.92939	0.00133049	29158.8	TMEGVVTGVNTVSQK	1	1	6	0.0551	211842;207300;207301;207302;207299;207303	-	[mRNA] locus=scaffold180:1049812:1057960:+ [translate_table: standard]
Neuropep7	H.erectus.022313	11.8588	0	23299.5	EGVMFVGNK;TTGAMENIAAATGLLK	1;1	2	6	0.1121	46446;210886;215991;210889;210896;210895	-	[mRNA] locus=scaffold98:129827:144653:- [translate_table: standard]
Neuropep8	H.erectus.011484	5.92939	0.00133049	13694	EGVVSSVNTVANR	1	1	1	0.0985	149514	-	[mRNA] locus=scaffold26:3708798:3710258:- [translate_table: standard]
Neuropep9	H.erectus.019233	5.92939	0.00133049	11671.7	TVEGAGNIMATTGMSK	1	1	1	0.1379	212214	-	[mRNA] locus=scaffold67:5222501:5227306:- [translate_table: standard]
saposin-like	H.erectus.013976	60.4897	0	69826.9	ACQLIPDKGLSAECK;AIFELLVQQADPK;DLISTYGK;DNPSFVNSLIVK;EVVMVVMQILK;FMTDAQSEEKDNPSFVNSLIVK;LQAAEIRPASK;MAVTYIDEILEK;MGPGLSDMCK;QYISMYGSDVLQR;VCYYLPSSMTNECK	1;1;1;1;1;1;1;1;1;1;1	11	52	0.2057	243610;185319;185320;26507;26508;149723;146849;146865;146863;146861;146852;146867;146866;146845;146851;146854;146843;147125;146857;146870;146858;146847;146837;146836;146871;146855;147127;146862;146864;146868;146838;337027;337026;337047;337025;105343;105335;172465;172460;172463;172462;176659;172461;172474;176661;76953;76959;210279;215352;258286;258285;258287	-	[mRNA] locus=scaffold356:676481:688083:+ [translate_table: standard]
Throm1	H.erectus.001885	71.7571	0	70052.3	AFFNPR;ALPTVLQQIHLPIADQSTCK;DAQVSSAPWQVMLYK;DFLPDVSLVDNK;DIALLHMR;FEWNIER;GLNYNGDIHITK;MLMNAGFK;RPIAFTDQIHPICLPNKK;TDLFWQK;TFGQGETTCGMRPLFEK;VTGWGNMK;WTSGFPHPIIR;YGFFTHVFR	1;1;1;1;1;1;1;1;1;1;1;1;1;1	14	135	0.2561	4216;4218;4215;323967;251852;251851;251832;251854;255773;251850;255771;255775;252005;251843;251848;251846;255770;251849;255772;255774;251853;255776;255768;157233;157365;157373;157258;157317;157236;157286;157356;157211;157254;157249;157229;157223;42600;42607;42602;42605;42608;42601;42596;42603;47398;47390;47395;42599;47397;47394;49652;49651;49655;49868;153071;152886;153070;30248;29997;29998;32442;…	-	[mRNA] locus=scaffold120:1842851:1849392:- [translate_table: standard]
Throm12	H.erectus.001970	16.3738	0	40547.6	ASPATVSGWGR;VEVPYTSR;YLGLPSNTLNK	1;1;1	3	5	0.0824	74625;37866;37859;117061;117047	-	[mRNA] locus=scaffold121:876458:880636:- [translate_table: standard]
Throm14	H.erectus.009177	16.3738	0	66363.1	DSITCGMTPVLQDPNK;KTADNDIALLR;RAENGPTSHLLR	1;1;1	3	6	0.0652	263643;263633;119789;119788;154620;154619	-	[mRNA] locus=scaffold214:1713237:1719711:+ [translate_table: standard]
Throm19	H.erectus.016614	12.2129	0	371015	DLIHFLR;IEISPILLQK;VDYTGGFETFNTSR	1;1;1	3	3	0.0092	30516;95723;220205	-	[mRNA] locus=scaffold514:8970:180603:+ [translate_table: standard]
Throm20	H.erectus.020726	14.2643	0	57074.9	FNHDVALLK;LATAAELSAR;LQVPFVER	1;1;1	3	4	0.0522	66503;52401;48309;48315	-	[mRNA] locus=scaffold8:657824:661315:- [translate_table: standard]
Throm24	H.erectus.015157	-	-	-	-	-	-	-	-	-	-	-
Throm25	H.erectus.015181	28.2326	0	56198.3	ETPVSVHNDIALLR;LFNTCGKPQPK;NPDGDLTPWCFFR;VSHFLDWIK;VSPGALPWQVSLQVRPK	1;1;1;1;1	5	32	0.1252	211339;211341;211343;211342;211340;211338;211345;211344;137358;137185;137359;137186;137182;137187;137351;137184;137350;227047;93023;93025;93022;93021;93020;279681;279684;279686;279683;279687;279685;279688;279689;279682	-	[mRNA] locus=scaffold425:70401:73815:+ [translate_table: standard]
Throm29	H.erectus.009180	27.8386	0	56169.8	HILPACLPEPDFAEK;LGQNLPASTILQR;LSVPYVPQQTCK;QQDGMVSGFGR;SDTFHNDIALLK	1;1;1;1;1	5	23	0.1257	255447;255443;255439;255453;255457;255436;169444;169659;169656;169445;169447;169443;169661;169446;169662;171515;171516;98914;98921;160024;160025;160022;160020	-	[mRNA] locus=scaffold214:1735788:1744448:+ [translate_table: standard]
Throm3	H.erectus.012583	34.162	0	96247.5	FSSALNVIR;GESPWQVLLQNAK;GSSSCGQLLIGR;KGESPWQVLLQNAK;MAEAVLHR;VSNYNEWIDSVR	1;1;1;1;1;1	6	21	0.064	53163;53290;53161;53282;185078;184834;185077;121069;221349;221347;221532;221350;32301;187418;187578;187420;187415;187584;187422;187577;187419	-	[mRNA] locus=scaffold3:869318:885066:+ [translate_table: standard]
Throm32	H.erectus.020746	22.3032	0	500089	EMDIFVPGR;FLTGDHPAVVR;ITSLTETSTR;SVVVTAGTAVVSSAR;VGDFGLAR	1;1;1;1;1	5	6	0.0116	67997;67994;114967;80532;167870;16424	-	[mRNA] locus=scaffold8:815595:846772:+ [translate_table: standard]
Throm33	H.erectus.021923	80.5221	0	141796	ARFEELNADLFR;CNEVISWLDR;DAGAISGLNVLR;FEELNADLFR;FELTGIPPAPR;HWPFK;IINEPTAAAIAYGLDK;IINEPTAAAIAYGLDKK;LCNPIMSK;LLQDFFNGR;LLQDFFNGRELNK;LSSPVQITR;MDKSQIQDIVLVGGSTR;MKEISEAYLGK;MVNHFIGEFK;NALESLAFNLK;NQVAMNPSNTVFDAK;SQIQDIVLVGGSTR;TFYPEEISSMVLTK;TTPSYVAFTDTER;TVTNAVVTVPAYFNDSQR	0;1;1;0;0;0;0;0;1;1;1;1;1;1;1;1;1;1;1;0;1	14	288	0.1622	187171;137535;137540;137543;137537;137538;137539;137536;137545;105939;105935;105929;105940;106155;105945;105943;106154;106157;105933;106150;105928;105936;106152;105930;105931;105946;105938;105944;106149;126450;126463;126441;126436;126451;126448;126466;126465;126446;126431;126468;126462;126438;126460;126445;126482;126467;126428;126434;126442;126437;126433;126469;126478;126444;126479;126490;126426;…	-	[mRNA] locus=scaffold93:3015461:3030419:+ [translate_table: standard]
Throm34	H.erectus.013896	-	-	-	-	-	-	-	-	-	-	-
Throm35	H.erectus.008000	91.4037	0	80582.6	AHSWPWQISLR;APWCYTTDPR;CQAWASMSPHR;FVDWIDR;ICNRPSYLNGR;KPWCYTTDPETR;LQRPAVINDK;LVLGPNGADIALLK;NPDGDPKPWCFTTNPNK;NPDGDPKPWCFTTNPNKR;RWEFCSIPR;TCQSWSTQSPHK;TGGAWLTAINK;TGGAWLTAINKR;VSITESGVACQR;WDSQEPHNHGYNPNALPQK;WDYCQIPDCTGVTCGTPATKPK;WEFCSIPR	1;1;1;1;1;1;1;1;1;1;1;1;1;1;1;1;1;1	18	110	0.2585	161612;161620;130543;130541;130542;149230;149227;149232;149231;149233;149229;149228;149394;37830;37826;37822;37828;37831;37821;37823;37829;37824;37834;37832;37825;154239;154536;154238;154240;154242;154237;208292;208295;208293;208297;208298;95687;95682;95689;95692;95688;95683;95685;95686;95978;95983;95980;95981;165459;165456;165464;165451;165461;165453;165462;165458;165463;165455;165465;165457;300…	-	[mRNA] locus=scaffold204:777628:784127:- [translate_table: standard]
Throm36	H.erectus.018540	11.8588	0	32708.3	LSSPATLNQHVK;YSSYNIDNDIMLIK	1;1	2	3	0.0855	138674;243271;243557	H.erectus.018541	[mRNA] locus=scaffold65:1464412:1467459:- [translate_table: standard]
Throm37	H.erectus.001859	20.1488	0	57731.3	GPTAIPACLPDPHLSK;IVGGGLER;TVAFPCGIQQAAALER;VALPVVSQR;YGVFTR	1;1;1;1;1	5	5	0.1046	239556;10450;254338;42695;3122	-	[mRNA] locus=scaffold120:1482797:1487231:- [translate_table: standard]
Throm39	H.erectus.001735	-	-	-	-	-	-	-	-	-	-	-
Throm4	H.erectus.005720	11.8588	0	25637.7	VSQYQTWIR;WVQLGVVSFGR	1;1	2	4	0.083	104305;104304;125085;125086	-	[mRNA] locus=scaffold173:2739232:2741703:+ [translate_table: standard]
Throm41	H.erectus.009178	46.1296	0	43324.1	DYEPMTGHSDIALLHLSR;GVSLNSHVLPICLPTR;GYFGVYTNVAK;IPVSTVIVHK;ISGGNDDGTVSAGVPISPILR;KMSVPIIQNSLCSER;MSVPIIQNSLCSER;RISGGNDDGTVSAGVPISPILR;YHTVSGWGK	1;1;0;1;1;1;1;1;1	8	115	0.261	309342;309328;309335;309324;309330;309340;309333;311519;311520;309327;309337;309329;311523;309341;311521;311536;311527;309338;309332;311513;309331;309326;309336;311525;309339;311516;311526;311515;309343;311518;311514;311522;311535;311533;311512;261348;116944;116949;116940;76334;76335;76325;76337;76316;76338;76322;76329;76327;76319;76318;305942;305850;305944;305849;305845;305943;305853;305855;3059…	-	[mRNA] locus=scaffold214:1722317:1726216:+ [translate_table: standard]
Throm42	H.erectus.004588	22.3032	0	28266.9	LGTNVSPVCLAEAADDFAPGR;LQQAALPLLSNEQCK;TCVTSGWGLTR;TINNDIALIK	1;1;1;1	4	8	0.2159	319167;319166;249696;249693;121879;82197;82184;82209	-	[mRNA] locus=scaffold16:328924:331305:- [translate_table: standard]
Throm44	H.erectus.009984	53.9344	0	67657.7	ASCDLVFCAPWER;DLGHPLGAASAGSLASGDLR;GFETSLAECVIHDGVR;LLVCGQR;LQTGWPAVTK;RGHAPSPLPDR;SFLDPR;SYCQAMALSCR;TGALSLFVPDR;VIIHPR;WDAAAANVACK	1;1;1;1;1;1;1;1;1;1;1	11	57	0.1958	224003;224001;223995;224005;224004;280137;280141;280140;280142;280136;280139;280138;280144;266571;266566;266563;266567;266564;266570;266568;266573;266569;266565;18364;78336;78333;78332;78330;78326;78341;78325;78339;78327;78324;78337;112161;2494;2495;153186;157469;102878;102890;102896;102895;102889;102857;102891;102884;102880;102867;102874;102872;102875;102856;2605;103112;103104	-	[mRNA] locus=scaffold23:5722244:5727339:+ [translate_table: standard]
Throm46	H.erectus.010123	-	-	-	-	-	-	-	-	-	-	-
Throm47	H.erectus.020672	37.9314	0	70891.8	AGIKPEDVNEVYMGNVLQAGEGQAPTR;EIVPVSIPQK;GSLAAVPATK;HNVTPLAR;IVGHMVHNLK;VAYESGVLAK;VLDAAGLTK;VNVNGGAVSLGHPIGMSGAR	1;1;1;1;1;1;1;1	8	15	0.1576	350589;350591;350590;80829;80828;80827;80830;30680;30694;29337;94130;60548;60550;25357;285802	-	[mRNA] locus=scaffold8:254085:272962:- [translate_table: standard]
Throm48	H.erectus.016615	-	-	-	-	-	-	-	-	-	-	-
Throm49	H.erectus.000914	-	-	-	-	-	-	-	-	-	-	-
Throm50	H.erectus.022148	5.92939	0.00133049	58139.2	TSTGGNLSPQLK	1	1	1	0.0226	112159	-	[mRNA] locus=scaffold95:1633768:1650947:- [translate_table: standard]
Throm51	H.erectus.009179	21.6359	0	37304.2	ELLLEPTHVVSGWGR;FVDWVESK;GYFGVYTNVAK;NLLLTAMSPDMLEEK;NLLLTAMSPDMLEEKDQHSPR	1;1;0;1;1	4	8	0.1642	244486;244484;244504;244482;53562;116944;116949;116940;247354;333653;333652	-	[mRNA] locus=scaffold214:1726783:1734142:+ [translate_table: standard]
Throm6	H.erectus.021929	4.6239	0.00570984	90981.5	IDFLTSK	1	1	1	0.0085	14405	-	[mRNA] locus=scaffold93:3135020:3154181:+ [translate_table: standard]
Throm63	H.erectus.009150	17.32	0	39998.7	INNAPFEAVVVTNTIPQEEK;LGLDLGK;MVLVGDVK;PNIVLFSGSSHHDLSQK;VTAVIPCFPYAR	1;1;1;1;0	4	6	0.1753	322674;322673;1009;20234;280262;280263;165208	-	[mRNA] locus=scaffold214:880633:893173:+ [translate_table: standard]
Throm7	H.erectus.010716	-	-	-	-	-	-	-	-	-	-	-
Transfe1	H.erectus.004966	147.094	0	293042	AALLQSFLSDEQK;ADYELLCLDNTR;APIDDYKNCHLAR;APVFTCVK;ASAEEKYYGYAGAFR;AVVDILLK;CLVEDAGDVAFIK;CSQSGVSASSYYAVAVVK;DPVPVSDFESCHLALTPAHAVVTRPESR;EAGLNWSDFLSK;FFSSGCAPGSPPDSPFCSQCVGSGK;FQELMNQVK;GAIDLIFEK;GSGVTWDNLR;HLTVPDNMK;HLTVPDNMKADYELLCLDNTR;KAPVFTCVK;KAVVDILLK;KGGAFGLR;LIMSKNADAMAVDGGEVYTAGK;LLSTIGK;MFESAPDKNLLFK;NADAMAVDGGEVYTAGK;NLLFKDSTQK;RGSGVTWDNLR;SAGWNIPIGTLVK;SNAITWCAVSK;TAGWNIPMGK;TPLRPADP…	1;1;1;1;1;1;1;1;1;1;1;1;1;1;1;1;1;1;1;1;0;1;1;1;1;1;1;0;1;1;1;0	29	311	0.1241	180015;180007;180018;180030;187582;214618;31653;31652;31675;241766;241749;241761;22180;22186;22174;22175;22189;22178;22177;22188;22190;22187;175824;279822;279819;279820;279818;279910;279826;279824;279817;279821;279823;279829;357152;357151;357153;158374;341149;341154;341138;341140;341153;341150;341136;341132;341152;341135;341143;341145;341151;341139;341144;341147;341146;341137;341142;341157;341141…	-	[mRNA] locus=scaffold165:614873:653794:+ [translate_table: standard]
Transfe2	H.erectus.016011	39.7517	0	73631.7	ANSEEKYYGYAGAFR;APVFSCVK;CLVEGAGDVAFIK;DSGVTWANLMGK;HLTVPDGMK;MFESAPERNLLFK;SAGWNIPIGTLIK;TAGWNIPMGK;VPAHAVVTRPDFK;YYGYAGAFR	1;1;1;1;1;1;1;0;1;0	8	25	0.1547	252273;252272;252270;252271;29280;161043;134552;134745;50671;50668;217023;217021;217025;217031;217028;217015;217016;217328;217027;217022;217307;159263;70534;70336;70343;75424;70332;70362;70337;70539;70319;70353;70348;70361;70345;75425;70327;70354;70338;70329;70339;75429;70330;75413;70533;70356;75432;70318;70350;70323;70317;70324;70320;75443;70366;70537;75438;70322;70538;75411;70331;70340;70352;70…	-	[mRNA] locus=scaffold47:1360177:1364912:- [translate_table: standard]
Transfe3	H.erectus.013362	15.6481	0	84043.8	DGSNYYAVAVVK;TAGWNVPVSTLIEK;WCVLSTGEQQK	1;1;1	3	4	0.0481	136297;195367;195370;150222	-	[mRNA] locus=scaffold330:239018:251682:- [translate_table: standard]
Ubiq1	H.erectus.012807	-	-	-	-	-	-	-	-	-	-	-
Ubiq13	H.erectus.014790	17.4946	0	124061	LNLLSPVPR;LQPFIQR;LVLAENMLR;TGLGSGSLVSLSDAVSQAAR	1;1;1;1	4	5	0.0384	53525;27997;67020;66786;282198	-	[mRNA] locus=scaffold40:877380:888703:- [translate_table: standard]
Ubiq14	H.erectus.019045	6.7618	0.000666001	101883	DIFNVSPQQQR;IGEHSFDQTLTHMNR	1;1	2	2	0.0284	149495;265471	-	[mRNA] locus=scaffold67:2541335:2559532:- [translate_table: standard]
Ubiq15	H.erectus.001337	18.4799	0	40186.2	GKDNFPVSGQK;MQITLK;NFVVVMVSK;TQPQFLHMR	1;1;1;1	4	30	0.0975	103188;103189;103190;2452;2455;2453;57126;96713;96715;96710;96711;96703;96702;96722;96700;96720;96712;96706;96708;96701;96699;96714;96707;96698;96718;96709;96705;96716;96724;96691	-	[mRNA] locus=scaffold113:191090:197249:+ [translate_table: standard]
Ubiq16	H.erectus.017749	12.5842	0	14475.8	FVNVVPTFGK;MQLFLR;RFVNVVPTFGK	1;1;1	3	6	0.1278	80246;80247;80604;11533;129817;129815	-	[mRNA] locus=scaffold60:555640:556486:- [translate_table: standard]
Ubiq18	H.erectus.000938	4.51502	0.00574426	16709.5	LNLVIRPAGER	1	1	3	0.0728	122013;122015;122014	-	[mRNA] locus=scaffold110:1109625:1110622:+ [translate_table: standard]
Ubiq19	H.erectus.010323	-	-	-	-	-	-	-	-	-	-	-
Ubiq21	H.erectus.009321	31.7268	0	148593	APAPAAVSDEYLISPITGEK;LQYEGIFIK;RTDIFGVEETAIGK;VQVIQEAIIPK;VQVPNMQDK;VTWDGHSGSMAR;YMQEGFLVR	1;1;1;1;1;1;1	7	14	0.0639	306597;306598;81059;202175;202190;202185;202191;202187;122017;122018;66679;141181;141182;91689	-	[mRNA] locus=scaffold216:243764:259474:+ [translate_table: standard]
Ubiq9	H.erectus.021541	12.0998	0	17101.2	ESTLHLVLR;MQIFVK;TLSDYNIQK	1;1;1	3	19	0.1579	69184;69200;69182;69180;69193;69179;69181;69183;5871;5872;5869;5861;5863;5860;5859;5862;7327;5865;72225	H.erectus.012807;H.erectus.021546	[mRNA] locus=scaffold90:2145454:2145909:+ [translate_table: standard]
β2m1	H.erectus.000011	9.97914	0	10404.1	NWHFHLTK;YASFTPTR;YASFTPTREDK	1;1;1	3	5	0.2111	72557;72549;35625;35615;144724	-	[mRNA] locus=C19230200:55:324:- [translate_table: standard]
β2m2	H.erectus.021786	-	-	-	-	-	-	-	-	-	-	-
β2m3	H.erectus.001285	-	-	-	-	-	-	-	-	-	-	-
β2m4	H.erectus.001287	11.8588	0	28456.4	FVGYTEFGVK;LLSFSSTLDR	1;1	2	2	0.0797	93467;90121	-	[mRNA] locus=scaffold112:1956560:1959940:+ [translate_table: standard]

## Sheet: MS.F.20_2
gene_name	Protein_ID	Protein_Qscore	Protein_FDR	Protein_Mass	PeptideSeqs	PepIsUnique	Unique_Peptide_Num	Unique_Spectra_Num	Coverage	Peptide_Query	Sameset	Description
Amyloid1	H.erectus.013808	6.35033	0.00187813	83583.1	VEALLNSR;WYFMPEK	1;1	2	2	0.0202	26007;48776	-	[mRNA] locus=scaffold35:2187470:2197704:+ [translate_table: standard]
Antipro2	H.erectus.009339	53.4107	0	44945.5	DLKEAFHTDVSNVNFHQTTESADTINK;DMAINTTILR;EAFHTDVSNVNFHQTTESADTINKYVSDK;EDGFDTYR;EFAFHLYR;ELLTEMGMTNMFDVR;GMWDSPFEAK;IMNPKI;ITLMSLQHVPVLK;LTKEDTFMVDENTEVPVQMMNK	1;1;1;1;1;1;1;1;1;1	10	134	0.31	365014;365015;91381;367440;367441;49112;68361;68360;68357;68354;68366;68369;68351;68356;68363;68359;68358;68349;68355;68353;68364;68345;273254;273244;273243;273256;273253;273249;270204;273248;270206;273251;273471;273473;273472;97249;97265;97259;97255;97251;97253;97246;97260;97256;97248;97252;97247;97267;102706;97269;97264;97272;97250;102700;102707;97257;102714;102701;102716;97262;102710;102712;10…	-	[mRNA] locus=scaffold216:514556:516124:+ [translate_table: standard]
Antipro3	H.erectus.015250	65.1299	0	44679.9	ADFHVDETTK;DVEGFISKDYIK;EFYSAEVLK;EHVKDLNEDMAMMLINTVYFK;GEWFRPFNK;HWHNSVYR;MKDVEGFISK;QSVDVFLPK;SAKEFYSAEVLK;SNTSMMIVLPDEGK;VEVDMMKR	1;1;1;1;1;1;1;1;1;1;1	11	118	0.2599	96072;172611;172645;172638;172647;69488;69485;69492;69491;69484;69486;345043;102140;102142;102148;101858;102141;101859;74557;74302;74561;74570;74566;74296;74552;74300;74297;74553;74301;74562;74549;74298;74295;74564;74555;74547;74551;74558;74569;74559;74565;93053;93057;93065;93029;93035;93036;93046;93054;93045;93049;93040;93064;93022;93032;93037;93028;93062;97935;97934;93058;93061;97933;93048;9302…	H.erectus.015249	[mRNA] locus=scaffold43:436920:438494:+ [translate_table: standard]
Antipro4	H.erectus.015249	-	-	-	-	-	-	-	-	-	-	-
Ap1	H.erectus.012638	410.926	0	299141	AATFTVVTK;AAVRPAFDPSK;AAVRPAFDPSKVTASGPGLER;AFGPGLQGGVAGKPAPFTIDTK;AFGPGLQPTGVTVNK;AHIPQTFAVDCTR;AWGPGLR;AYGPGLEGGVTNKPNCFTVETR;CSGPGLGSGVR;DAGEGLLTVQILDPEGKPK;DGSCGVSYIVK;DGTFDIYYTAPEPGK;DKGSYTVIVK;DNKDGTCTVSYLPTAPGDYNIIVK;DSPFMAHILPAANDAFPEK;DVFGDFLGR;EVTTHFIVDAR;FAASGPGEAVRDFEIIDNHDYSYTVK;FDNKHIPGSPFVAK;FGGQNIPK;FIPQEMGPHTVNVK;FNGCHIPGSPFNVR;FNNEHIPDSPFIVPIATLSDEAR;GAGSGTLNVSVK;GAGTGGLGLTIEGAS…	1;1;1;1;1;1;1;1;1;1;1;1;1;1;1;1;1;1;1;1;1;1;1;1;1;1;1;1;1;1;1;1;1;1;1;1;0;0;1;1;0;1;1;1;1;0;0;1;1;1;1;0;1;1;1;1;1;1;1;1;1;1;1;1;1;1;1;1;1;1;1;1;1;1;1;1;1;1;1;0;1;1;1;0	76	444	0.36	32569;94688;319886;320081;320082;320080;191968;191962;191953;191967;191950;191970;191966;192194;191964;191951;191961;191960;191959;191971;191963;192193;192196;200192;200196;200199;200193;200187;200198;4272;4277;4276;4275;4273;4279;4282;4278;4284;336432;336402;336437;336403;336436;336404;336433;58892;304269;304264;304263;304267;304270;304260;304268;304265;304262;304261;304266;304271;304259;304256;…	-	[mRNA] locus=scaffold30:241038:269802:- [translate_table: standard]
Ap2	H.erectus.018093	121.415	0	329439	ADIHMPFDPSK;AHGDGLVHGTTFTDASFIVDTR;EAGYGGLALAVEGPSK;EVPQSPFLVNVDPSHDAMK;FGGENIPGSPFK;GLTDKNNSFNIITR;GQLSLEAIPDPSSASAPAGVK;HIPGSPFTVQVTGEGR;IQQNTFTR;KIQQNTFTR;LEVEVLSPSQR;LLGWIQNK;LVSIDSK;MANNHVGISFIPR;NPSGALTDCLVK;QAGQGQLSVLITDQDGKPK;SKGEGQYSCSYTPASALK;SSSPSVTAYGPGLSYGVANK;TGVESGIPTHFTTLTK;VLYTPMAPGSYIVAVK;VMVVPAINVSQVK;VPDMPITNFHQDWR;VQAFGPGLEK;VQMECLEVAGGYK;VYGPGVAPGVR;YIPPAAGQLTVK	1;1;1;1;1;1;1;1;0;0;1;0;0;1;1;1;1;1;1;1;1;1;1;1;1;1	22	39	0.1137	126531;333656;201383;318517;123986;123985;224332;224330;306146;306145;306144;246215;50054;50056;86392;86393;86387;86390;86388;86386;86396;86398;126300;42139;42403;42405;42144;42407;4925;4924;184785;184774;184768;184756;184775;132671;304640;296421;296420;297404;248937;248936;248935;252943;164685;264185;264186;264181;264182;58705;191277;191276;65852;65857;126759;126757	-	[mRNA] locus=scaffold62:2833953:2871972:+ [translate_table: standard]
BPTI1	H.erectus.017653	3.76442	0.00848765	55789.1	GNLNNFLSR	1	1	1	0.0175	56549	-	[mRNA] locus=scaffold59:1660456:1663987:- [translate_table: standard]
BPTI10	H.erectus.017462	32.3265	0	117800	AAGSCASWTAR;AIISYIPAENAVQCR;FVQQSDGALLIESLR;SICSLPK;TCNVQACPITHSWR;YFFNVLTNK	1;1;1;1;1;1	6	37	0.0645	86774;252412;252416;252196;252420;252409;252194;252415;252199;252200;252400;252414;252405;245008;10207;10201;257062;257058;257060;257064;257057;257065;257061;91006;91003;90767;90771;91002;90738;90761;90766;90769;90768;91008;90760;90765;91014	-	[mRNA] locus=scaffold58:1612492:1625853:- [translate_table: standard]
BPTI11	H.erectus.020260	4.75128	0.00488898	21072.8	YYYNTITQK	1	1	1	0.0492	106281	-	[mRNA] locus=scaffold75:3486330:3487524:+ [translate_table: standard]
BPTI12	H.erectus.002573	48.5364	0	183410	EWTGMIR;IHGHSVVSENGLVYCIGGK;LPGYLNDTR;LPGYLNDTRR;MFAYNHK;NPDIFSAVAEVK;SEWKDVASMK;SMFGAVIHK;YAAGASCASMR;YGMFAK	1;1;1;1;0;1;1;1;1;1	9	35	0.0535	24106;24104;310351;59440;59437;59432;59434;111390;111247;111385;27638;136789;101839;101837;101841;101836;106935;46041;46046;46047;46044;46045;46050;46051;46052;46048;90327;90329;90326;90322;90328;90324;90323;1101;1098;1099	-	[mRNA] locus=scaffold13:3322332:3343304:- [translate_table: standard]
BPTI14	H.erectus.010921	23.7267	0	134880	AMFGTVIHDGK;FFTVGITPEAK;GLVYCIGGK;MFAYNHK;TIQVIR;YAAGASCVSMR	1;1;1;0;1;1	5	9	0.0444	100415;100413;100409;100412;100410;112639;40176;27638;1969;99271	-	[mRNA] locus=scaffold250:39207:73239:- [translate_table: standard]
BPTI15	H.erectus.022226	20.3236	0	48490.6	FFWTGCHGNGNR;FYYDAVHGR;KLGGGCNGNFLR;LGGGCNGNFLR	1;1;1;1	4	5	0.0769	183999;82736;82735;137823;96772	-	[mRNA] locus=scaffold97:392884:408951:- [translate_table: standard]
BPTI17	H.erectus.015279	6.05216	0.00187813	316059	ALDIMLPLVEAK;FPVLILEPTK	1;0	1	1	0.0078	144013;94202;94203	-	[mRNA] locus=scaffold43:1303566:1348164:- [translate_table: standard]
BPTI2	H.erectus.011240	-	-	-	-	-	-	-	-	-	-	-
BPTI3	H.erectus.010611	14.2617	0	53358	DGAIFISSPK;ENLNNYLSK;VTVLVLTPEQSEHHCMAPK	1;1;1	3	3	0.0793	56590;72100;323607	-	[mRNA] locus=scaffold247:151995:160832:+ [translate_table: standard]
BPTI4	H.erectus.019118	21.8745	0	58967.3	VGFCQTDGNKFYSK;VGLAYDSPSFVQYR;YGGCLGNK;YGGCLGNKNNFK	1;1;1;1	4	11	0.0766	237659;237832;237657;226535;19991;19990;19989;19988;161380;161382;161383	-	[mRNA] locus=scaffold67:3583569:3592311:- [translate_table: standard]
BPTI5	H.erectus.017114	-	-	-	-	-	-	-	-	-	-	-
BPTI6	H.erectus.011080	-	-	-	-	-	-	-	-	-	-	-
BPTI8	H.erectus.009428	53.9084	0	105859	AVASAPAQQFVQSLQDPQLEQR;DFVSALVDR;FSAWTDLDAFHGR;ISLFEK;LPFLDR;MFAVGLSHIAQQGANSAK;NPDVLAAAIK;SMTYLGEGTFTGSAIHQANR;VAVVITDGQADKR;VPVGAPQITPELCR	1;1;1;1;1;1;1;1;1;1	10	26	0.1353	338616;338620;338617;338622;338618;338621;338619;53282;53277;202433;202430;202431;2771;4809;4806;278728;50861;50876;50873;50869;50867;321427;321428;321426;161327;206988	-	[mRNA] locus=scaffold22:78401:91842:+ [translate_table: standard]
BPTI9	H.erectus.015412	394.139	0	559692	ALEWVSR;ATPLTPTVTADRPGR;ATPMTPTVTADRPGR;DFILNLIR;DFPIIQEFIR;DGFPAMR;DIVFVIDGSDGIGR;DVVFLIDGSSAAR;DVVFLLDGSNATR;FADALKK;FEDAALLEFGR;GEILDIVK;GEILDIVR;GGRPLNTGAALR;GGSPLNTGAALR;GPFVLSGK;GPGVVQCDLVK;GSIGVSGPK;HIQNVQFSK;HVEGLQTLQTNK;HVEGLQTLQTNKR;IGVLQFADYPQADMYLNTHPTK;IGVLQFADYPQADMYLNTHPTKEDVLNAVR;IIPQFPVIEEIVPSTGGEK;IIPQFPVIEEIVPSTGGEKR;KDEGTPQILMVITGGPSSDDSK;KDIVFLLDGSDGTR;KVAVFFVGGSVANAQAVTNAAMR…	1;1;1;1;1;1;1;1;1;1;1;1;1;1;1;1;1;1;1;1;1;1;1;1;1;1;1;1;1;1;1;1;1;1;1;1;1;1;1;1;1;1;1;1;1;1;1;1;1;1;1;1;1;1;1;1;1;1;1;1;1;1;1;1;1;1;1;1;1;1;1;1;1	73	677	0.1644	18786;18787;18785;18779;18778;18799;212567;212564;212563;212569;212557;212566;212562;212551;212561;212552;212559;212555;212558;212554;212560;212565;212556;212553;218286;222435;218278;49423;49554;49424;49425;49427;49426;49563;49553;49556;133753;133752;133755;7933;7931;186183;154851;154841;154836;154834;154840;154845;154838;170920;170919;7901;129646;129636;129663;129638;129632;23507;28376;28374;283…	-	[mRNA] locus=scaffold433:636728:664629:- [translate_table: standard]
CcAMP1	H.erectus.000409	37.2062	0	45466	ANWYFLLAR;IYQIYEGTAQIQR;MWITNGGK;NTYYASIAK;TAAATGFSFEFTDQQR;TGEYPLPIIK;TRPPVAAGATGLAQR	1;1;1;1;1;1;1	7	23	0.1928	93175;93506;221480;221482;221479;221481;221483;221484;221477;27121;27123;55607;55606;268218;268224;84354;84352;84353;187030;187032;187027;187031;187029	-	[mRNA] locus=scaffold103:3215165:3219326:- [translate_table: standard]
CDK-like14	H.erectus.015536	44.5028	0	81297.5	AGNILLNTEGHAK;AIFMIPTNPPPTFR;ATATQLLQHPFISQAKPVSILR;GLEYLHFMR;KPELWSDDFTDYVK;LADFGVAGQLTDTMAK;LGEGSYGSVFK;LSALDPMMER	1;1;1;1;1;1;1;1	8	13	0.1527	151232;151236;226649;338994;338993;96837;96835;260249;260251;234707;89402;96079;96092	-	[mRNA] locus=scaffold44:377657:383531:+ [translate_table: standard]
CDK-like15	H.erectus.002030	6.05216	0.00187813	115135	IGSGTYGDVYK	1	1	1	0.0107	94859	-	[mRNA] locus=scaffold122:402931:436697:- [translate_table: standard]
CDK-like16	H.erectus.018001	-	-	-	-	-	-	-	-	-	-	-
CDK-like19	H.erectus.005031	24.4059	0	30014.4	AFGIPVR;DLKPQNLLINR;DLLQNLLK;ETHEIVALKR;IGEGTYGTVFK;SFMFQLLK	1;1;1;1;1;1	6	9	0.2099	4705;147719;37571;37567;37569;106800;99068;51310;51308	H.erectus.005030	[mRNA] locus=scaffold165:2316048:2321822:- [translate_table: standard]
CDK-like21	H.erectus.001868	-	-	-	-	-	-	-	-	-	-	-
CDK-like22	H.erectus.006188	6.05216	0.00187813	94041.9	TSNLLLSHK;VGDFGLAR	1;0	1	1	0.0209	51080;15094	-	[mRNA] locus=scaffold178:2384676:2400152:+ [translate_table: standard]
CDK-like23	H.erectus.003652	-	-	-	-	-	-	-	-	-	-	-
Chem1	H.erectus.021417	-	-	-	-	-	-	-	-	-	-	-
Chem10	H.erectus.001094	-	-	-	-	-	-	-	-	-	-	-
Chem4	H.erectus.012005	18.817	0	69349.8	DLKPENLLLASK;FYFENALSK;GAFSVVR;HPWICQR;ICDPGLTSFEPEALGNLVEGHDFHR;LLKHPNIVR;MLTINPSK;MLTINPSKR;STVASMMHR;WQNIHFHR	0;1;0;1;1;0;0;0;0;1	4	11	0.1532	152361;152366;152573;152360;152362;152367;152359;152356;79683;79682;79685;79916;79914;79917;2563;2562;47656;357509;357510;70895;26311;26313;63347;52867;52864;52869;52871;86836;86840	-	[mRNA] locus=scaffold273:2499209:2531851:+ [translate_table: standard]
Chem9	H.erectus.009745	6.05216	0.00187813	10193.3	IFESYFMTDSR	1	1	1	0.1209	167727	-	[mRNA] locus=scaffold23:1443127:1443562:- [translate_table: standard]
ERH2	H.erectus.017465	-	-	-	-	-	-	-	-	-	-	-
GAPDH	H.erectus.012085	92.7917	0	239829	AVGKVIPELNGK;GASQNIIPASTGAAK;GASQNIIPASTGAAKAVGK;ISVFHER;ISVFHERDPANIK;LEKPAKYDDIK;LTGMAFR;LVIDGHK;LVSWYDNEFGYSNR;RVIISAPSADAPMFVMGVNHEK;TVDGPSGKLWR;VCDLMAHMASK;VCDLMAHMASKE;VGINGFGR;VIISAPSADAPMFVMGVNHEK;VIPELNGK;VIPELNGKLTGMAFR;VPTPNVSVVDLTVR;VVSNASCTTNCLAPLAK;WGDAGAEYVVESTGVFTTIEK	0;1;1;1;1;1;0;1;1;1;1;1;1;1;1;0;0;1;1;1	16	707	0.0851	116860;165240;165229;165259;165254;165345;165289;165233;165237;165185;165263;165210;165261;165291;165200;165327;165356;165377;165372;165219;165217;165355;165313;165228;165245;165222;165234;165281;165358;165278;165365;165330;165300;165225;165269;165267;165362;165395;165226;165288;165264;165204;165304;165232;165244;165227;165230;165375;165196;165324;165186;165401;165390;165342;165301;165193;165187;…	-	[mRNA] locus=scaffold28:93746:126797:- [translate_table: standard]
Glyrichin	H.erectus.018102	6.05216	0.00187813	8439.93	PVAVAPYGQGQAQPSCFDR	1	1	2	0.2346	312574;312577	-	[mRNA] locus=scaffold62:3098133:3098806:+ [translate_table: standard]
Hemo1	H.erectus.008667	61.0852	0	34248.4	AFWDKVSPK;GGLLPLSELHAFTLR;KVDLSDTFFK;LLVVYPQTK;SLLVMAAK;TIMAGVGSAVSMLDDLK;TSLEFPITK;TYFAHWSDLSPSSEPVR;TYFAHWSDLSPSSEPVRK;VEEIGVQALSR;VSPKVEEIGVQALSR	1;1;1;1;1;1;1;1;1;1;1	11	114	0.3397	67109;231732;231733;108584;108586;108583;108585;63610;63613;63599;63616;63614;63609;63595;63606;63612;63624;63604;63629;63608;63603;63597;63627;63596;63617;63848;63847;63594;63592;63623;63619;63615;63600;63628;63625;63611;63626;63630;14956;14958;256075;259752;259751;259758;256081;256080;256074;259753;56763;56755;56758;304065;304082;304095;304090;304059;304063;304070;304069;304087;304060;304077;30…	-	[mRNA] locus=scaffold21:3665895:3670509:- [translate_table: standard]
Hemo2	H.erectus.008666	23.3457	0	15910.5	DLSLNSAPVR;DLSLNSAPVRK;IIMAGISDAIGK;LLYVYPQTK;TYFDHWK	1;1;1;1;1	5	44	0.2727	65832;65835;65824;65834;65831;65822;65829;65833;65826;65838;65828;65837;65816;65825;66019;108894;108895;109555;109569;108893;104456;81397;81396;81385;81392;81387;81391;81386;81384;81393;81383;81388;81389;81394;81390;47631;47623;47622;47625;47630;47627;47626;47633;47634	-	[mRNA] locus=scaffold21:3663020:3664043:- [translate_table: standard]
Hemo3	H.erectus.022172	-	-	-	-	-	-	-	-	-	-	-
Hemo4	H.erectus.022173	42.149	0	16556.5	CLIVYPWTQR;FLSVVVSALGR;ILHGLDR;LHSEKLHVDPDNFK;LHVDPDNFK;MGSSFNPDIQAAWQK;NMDNIKETYAELSK;SAITNIMGSLIYEDDGPK;YFGAFGNLYNAEAIK	1;1;1;1;1;1;1;1;1	9	112	0.7075	150706;91450;91451;13478;13480;13485;13487;13486;245588;69069;69071;69063;69054;250374;250395;245722;245729;245980;250389;245720;250388;250376;245707;245725;250393;250387;245715;245712;245702;245731;245723;245703;245717;245714;245719;245982;245724;250369;250373;245705;250372;245716;245988;245721;245981;250368;245711;245730;245706;245709;250382;250397;245713;250394;245996;238759;243888;243890;2387…	-	[mRNA] locus=scaffold96:381829:382474:- [translate_table: standard]
Histone11	H.erectus.019109	-	-	-	-	-	-	-	-	-	-	-
Histone14	H.erectus.016015	21.0139	0	36134.6	GVTISNGGVLPR;IHPELLSK;LAVANDEELNQLLR;SLAFPSLPAGR	1;1;1;1	4	8	0.1351	98552;32412;225781;225782;225768;225771;225780;79026	-	[mRNA] locus=scaffold470:3911:10618:- [translate_table: standard]
Histone2	H.erectus.020810	12.9972	0	39087.1	GKLETPLSPAPEK;SLFLGQK;SVAFPSIGSGR	1;1;1	3	10	0.084	160039;160034;160043;160038;7896;7891;67106;67105;67104;67108	-	[mRNA] locus=scaffold8:1440678:1445407:- [translate_table: standard]
Histone20	H.erectus.019085	6.05216	0.00187813	84797.2	DNIQGITKPAIR;ISGLIYEETR;KTVTAMDVVYALK;LWIDSIELHR;TVTAMDVVYALK;VFLENVIR	0;0;0;1;0;0	1	1	0.0707	148180;148186;148172;148189;148174;148179;148567;148182;148184;148173;148188;148185;148175;148187;148572;148178;148183;148554;148195;101900;101912;101909;101895;101902;101904;101911;101914;101918;101917;179524;179521;134717;143290;143303;143257;148505;143314;143293;143318;143291;143292;143297;143261;148501;143298;143304;143284;143286;143322;148506;143301;143306;143295;143294;148507;148517;148509;…	-	[mRNA] locus=scaffold67:3258876:3272485:- [translate_table: standard]
Histone21	H.erectus.020889	40.8051	0	36346.2	DNIQGITKPAIR;GVLSQTTGIGASGSFK;INTSLVALVAK;ISGLIYEETR;KPTTTTGSTAAVTGR;KTVTAMDVVYALK;QIVAVIANSK;RINTSLVALVAK;RVLASQGVDVPK;TVTAMDVVYALK;VFLENVIR;VLASQGVDVPK	0;1;1;0;1;0;1;1;1;0;0;1	7	69	0.3214	148180;148186;148172;148189;148174;148179;148567;148182;148184;148173;148188;148185;148175;148187;148572;148178;148183;148554;148195;198875;198882;198886;198890;198884;198888;198878;198891;83591;83318;83315;83595;83602;83314;83589;83594;83596;83603;83600;83588;83587;83593;83598;101900;101912;101909;101895;101902;101904;101911;101914;101918;101917;182898;182900;182901;182897;182902;182893;182892;1…	-	[mRNA] locus=scaffold8:2710422:2713448:+ [translate_table: standard]
Histone32	H.erectus.020891	-	-	-	-	-	-	-	-	-	-	-
Histone33	H.erectus.020893	28.2135	0	28406	AMSIMNSFVTDIFER;ESYSIYVYK;LALYNK;LALYNKR;LLLPGELAK;MIMEVMAESK;RESYSIYVYK;SSLISVQK	1;1;1;1;0;1;1;1	7	21	0.2261	268308;92373;92364;92363;92371;92365;92367;92376;92369;92368;92381;92375;1430;1428;1427;1471;1480;21992;36659;36653;36651;36642;36639;36654;36645;36663;36652;36660;36640;36650;36664;36662;36668;36655;36672;36641;36669;97558;142294;19005	-	[mRNA] locus=scaffold8:2722634:2724622:- [translate_table: standard]
Histone34	H.erectus.019084	12.1043	0	13714.5	AMSIMNSFVNDIFER;LLLPGELAK;QSYAIYVYK	1;0;1	2	7	0.2661	267833;267999;270885;270883;267998;36659;36653;36651;36642;36639;36654;36645;36663;36652;36660;36640;36650;36664;36662;36668;36655;36672;36641;36669;86033;86034	-	[mRNA] locus=scaffold67:3257530:3257904:- [translate_table: standard]
Histone35	H.erectus.019103	-	-	-	-	-	-	-	-	-	-	-
Histone4	H.erectus.009926	-	-	-	-	-	-	-	-	-	-	-
Histone5	H.erectus.021104	8.32298	0	17288.3	AGLQFPVGR;ATIAGGGVIPHIHK;HLQLAIR	0;1;1	2	2	0.1852	34526;34527;34524;34519;34525;34520;34521;34523;161066;17694	H.erectus.009926	[mRNA] locus=scaffold81:1090123:1092233:+ [translate_table: standard]
Histone6	H.erectus.011142	4.75128	0.00488898	230575	LFNGSLLIEPR	1	1	1	0.0053	127456	-	[mRNA] locus=scaffold256:274451:295703:+ [translate_table: standard]
Histone9	H.erectus.001591	13.631	0	28998.2	AGLQFPVGR;HLQLAVR;KLPFQR;STELLIR;YRPGTVALR	0;1;1;1;1	4	37	0.1445	34526;34527;34524;34519;34525;34520;34521;34523;15334;15332;15333;15335;7560;7556;7557;7559;7553;7564;7562;7552;14748;14734;14731;14703;14706;14699;14762;14725;14746;14733;14726;14756;14697;14729;14687;14688;14743;14744;14757;14692;14714;14711;14752;14719;56318	-	[mRNA] locus=scaffold117:535017:536836:+ [translate_table: standard]
Lectin11	H.erectus.015768	6.05216	0.00187813	137199	DAVLLVFANK;NISFTVWDVGGQDK;QDLPNALSIGELTEK	0;0;1	1	6	0.0316	70870;70867;70863;70869;70871;70868;70864;216203;216200;216199;216201;216195;216198;216209;232656;228630;232659;232660;232650;232662	-	[mRNA] locus=scaffold45:532909:586003:+ [translate_table: standard]
Lectin14	H.erectus.011567	69.2339	0	170929	CRPGWLMDR;DNCAGNLLHLPGVR;ELNAHLVSVR;GGMDVCNAGWLGDR;GLHQCDAGWLGDQSVR;LLTVDVVSK;VFYSMSVEK;WSFVTK;YDAYCFK;YDVFCYVER;YPINIPRPQCGGGLLGVR;YPITTSR;YPIVSPR;YTLTFEK;YTLTFLEAQQACK	1;1;1;1;1;1;1;1;1;1;1;1;1;1;1	15	49	0.0959	104803;104804;206542;206543;206547;206549;206544;206806;206809;87159;87158;202603;198233;198236;198235;272704;272696;272695;272699;272692;42616;70619;70625;70623;70629;70624;70627;70620;70618;70615;76104;5505;5504;5502;5503;40103;124151;124149;301997;301996;15400;15395;14672;14660;14663;25950;25951;218831;218832	-	[mRNA] locus=scaffold260:729628:746572:+ [translate_table: standard]
Lectin15	H.erectus.016003	58.8724	0	377426	HVPTIR;ITCMNPSNYQR;LGQDYQWIGLNDK;LLASDAGTYR;LYGDVFYAPVSQK;NSQLATPGQLHAAWR;QWPDQQAFR;VSVPSHPEIVGDASLTMVK;VYSITHFR;YPIVNPR;YQCGMGYIQR	1;1;1;1;1;1;1;1;1;1;1	11	31	0.0345	1495;164089;164105;211630;211819;211822;211631;211821;211824;64981;64982;192136;192139;192134;192126;192148;237473;237742;237465;237740;94511;301904;301901;53556;18626;18620;18619;18625;18622;132890;132889	-	[mRNA] locus=scaffold47:1166541:1208166:- [translate_table: standard]
Lectin16	H.erectus.018905	56.9527	0	123005	GVVFHYR;LDGEVFYPPSISGK;LVDDYQWIGLNDK;MTPQLVESR;SSAILSVR;VEGSLADTALLPCK;VSLPSDAPEMGEAALAVTGLR;VVLVAQGGAVK;YDVFCYVEK;YEVNALTR;YPITQPRPGCEGDLK	0;1;1;1;1;1;1;1;1;1;1	10	24	0.1133	21775;198600;198599;198598;198596;198597;198595;220342;63485;63476;14929;14927;189041;189046;189044;316316;316317;57712;57714;57710;57708;115803;39969;258161;258158	-	[mRNA] locus=scaffold67:667620:676441:- [translate_table: standard]
Lectin17	H.erectus.004910	23.14	0	52797.2	ENLQAIYTTLAK;NLEVNHEHLQQSYNFISK;TNQIQTNNNLLK;TWYLSR;WVDGTELTLK	1;1;1;1;1	5	6	0.1255	159598;159587;325799;169495;13698;95428	-	[mRNA] locus=scaffold164:1308089:1315810:+ [translate_table: standard]
Lectin18	H.erectus.016983	23.8454	0	468338	DYQHLGSLTYEVVTQR;FEQAFISR;MLFSEFK;SPVNYVNFHPLLIGMHK;VVNCQASLSR;YFWVGLNR	1;1;1;1;1;1	6	8	0.0158	292116;292117;47798;25933;301905;85784;85786;61637	-	[mRNA] locus=scaffold54:223742:342212:- [translate_table: standard]
Lectin19	H.erectus.012532	14.2862	0	58186.1	DVLAQLLR;FWIGLHR;NGHLMAVGSFASR;NTYGGFVCSCR	1;1;1;1	4	12	0.0713	30508;30511;30512;30501;30507;30502;30662;30661;30660;154186;154184;146645	-	[mRNA] locus=scaffold298:729735:731378:- [translate_table: standard]
Lectin2	H.erectus.012440	-	-	-	-	-	-	-	-	-	-	-
Lectin20	H.erectus.009129	-	-	-	-	-	-	-	-	-	-	-
Lectin22	H.erectus.014253	-	-	-	-	-	-	-	-	-	-	-
Lectin24	H.erectus.013947	6.05216	0.00187813	189636	LTAGLKPGQDANLSQTTR	1	1	2	0.0109	285250;285248	-	[mRNA] locus=scaffold355:89116:169271:+ [translate_table: standard]
Lectin25	H.erectus.015767	6.05216	0.00187813	20483.5	LDCFCYIFQR	1	1	4	0.0543	174505;174504;174506;174503	-	[mRNA] locus=scaffold45:522036:530780:- [translate_table: standard]
Lectin4	H.erectus.001433	-	-	-	-	-	-	-	-	-	-	-
Lectin5	H.erectus.008813	-	-	-	-	-	-	-	-	-	-	-
Lectin9	H.erectus.000264	42.0937	0	157047	ATLASLR;AVLSWAQADESCK;DQKPALYIELK;FFTGPR;GTWLWLDK;HGFVCMK;IFVTSTK;QDAFFWSDGKPR;VQAYLVTK;YFWLGLSNQK	0;1;1;1;1;1;1;1;1;1	9	16	0.0638	2152;186517;145916;145920;1559;52736;52733;52737;52731;21876;8336;178896;178895;29589;29590;125746;125748	-	[mRNA] locus=scaffold103:526783:540039:- [translate_table: standard]
Neuropep2	H.erectus.021853	9.70085	0	57989	DGQNYSFVTR;DIDLIFLR;QGMLHTGDVIR	1;1;1	3	3	0.0561	103640;49558;112531	-	[mRNA] locus=scaffold93:1678225:1691124:+ [translate_table: standard]
Neuropep6	H.erectus.006488	9.18848	0	29158.8	KGFSIAK;TMEGVVTGVNTVSQK;VGPNLWGLFGR	1;1;0	2	6	0.1213	3818;211654;211653;211652;211675;211687;114209	-	[mRNA] locus=scaffold180:1049812:1057960:+ [translate_table: standard]
Neuropep7	H.erectus.022313	10.8034	0	23299.5	EGVMFVGNK;TTGAMENIAAATGLLK	1;1	2	8	0.1121	44005;44009;220130;215335;215339;215340;215342;215346	-	[mRNA] locus=scaffold98:129827:144653:- [translate_table: standard]
Neuropep8	H.erectus.011484	6.05216	0.00187813	13694	EGVVSSVNTVANR	1	1	1	0.0985	149796	-	[mRNA] locus=scaffold26:3708798:3710258:- [translate_table: standard]
Neuropep9	H.erectus.019233	6.05216	0.00187813	11671.7	TVEGAGNIMATTGMSK	1	1	3	0.1379	221564;216600;216596	-	[mRNA] locus=scaffold67:5222501:5227306:- [translate_table: standard]
saposin-like	H.erectus.013976	47.9531	0	69826.9	AIFELLVQQADPK;DLISTYGK;EVVMVVMQILK;FMTDAQSEEKDNPSFVNSLIVK;LQAAEIRPASK;MAVTYIDEILEK;MGPGLSDMCK;QYISMYGSDVLQR;VCYYLPSSMTNECK	1;1;1;1;1;1;1;1;1	9	33	0.1818	188645;24763;24762;146840;146824;146829;146820;146822;146813;146815;146837;146809;146814;146816;146819;146839;146826;146835;146841;343401;102954;102970;175322;175317;175323;175318;179863;179827;73619;219518;214703;214687;262326	-	[mRNA] locus=scaffold356:676481:688083:+ [translate_table: standard]
Throm1	H.erectus.001885	79.7858	0	70052.3	AFFNPR;AKFEWNIER;ALPTVLQQIHLPIADQSTCK;DAQVSSAPWQVMLYK;DIALLHMR;FEWNIER;GLNYNGDIHITK;MLMNAGFK;NCITGQCISSK;RPIAFTDQIHPICLPNKK;TDLFWQK;TFGQGETTCGMRPLFEK;VTGWGNMK;WTSGFPHPIIR;WYQIGIVSWGEGCDRDGK;YGFFTHVFR	1;1;1;1;1;1;1;1;1;1;1;1;1;1;1;1	16	106	0.2869	3841;3843;3840;3839;105446;328651;255867;259553;255878;255877;259552;255883;255876;255879;255882;255875;259546;255862;255881;255871;255864;259548;255869;255872;259551;259550;259557;40555;40554;40561;40560;40559;40553;40556;40552;40558;44858;44857;44850;40557;44848;46901;46903;46898;46913;46910;46899;46902;46900;46914;46915;153754;153752;153753;153751;153755;27804;27807;27806;27978;27805;27808;279…	-	[mRNA] locus=scaffold120:1842851:1849392:- [translate_table: standard]
Throm12	H.erectus.001970	25.451	0	40547.6	ASPATVSGWGR;DNTEQDLQVSQQHMHPLYNPR;SPTLSVNPDELYPLHR;VEVPYTSR;YLGLPSNTLNK	1;1;1;1;1	5	9	0.1841	70355;70356;70359;345295;279910;279911;35891;35890;115285	-	[mRNA] locus=scaffold121:876458:880636:- [translate_table: standard]
Throm14	H.erectus.009177	18.1565	0	66363.1	DSITCGMTPVLQDPNK;KTADNDIALLR;RAENGPTSHLLR	1;1;1	3	4	0.0652	268010;118097;155445;155451	-	[mRNA] locus=scaffold214:1713237:1719711:+ [translate_table: standard]
Throm19	H.erectus.016614	8.69443	0	371015	DLIHFLR;IEISPILLQK	1;1	2	2	0.0051	28207;93327	-	[mRNA] locus=scaffold514:8970:180603:+ [translate_table: standard]
Throm20	H.erectus.020726	20.9951	0	57074.9	AGDFPWQAALISHSAR;FNHDVALLK;LATAAELSAR;LQVPFVER;RLQVPFVER	1;1;1;1;1	5	12	0.0851	256504;256506;256502;62548;62549;49212;49211;49216;45718;45721;45706;90281	-	[mRNA] locus=scaffold8:657824:661315:- [translate_table: standard]
Throm24	H.erectus.015157	6.05216	0.00187813	210974	EDLVLPDFLR	1	1	1	0.0052	114468	-	[mRNA] locus=scaffold42:1134304:1171495:- [translate_table: standard]
Throm25	H.erectus.015181	32.8671	0	56198.3	ETPVSVHNDIALLR;LFNTCGKPQPK;NGIDPFNSFEDSDGLGPHNFCR;NPDGDLTPWCFFR;VSHFLDWIK;VSPGALPWQVSLQVRPK	1;1;1;1;1;1	6	48	0.1683	215789;215795;215788;215787;215785;215794;215780;215791;215792;215796;215793;215797;215783;215782;215786;216102;215790;216104;136780;137043;137046;136782;343244;343243;231759;231758;231757;90456;90458;90459;90451;90457;283504;283499;283496;283501;283503;283507;283502;283508;283494;283495;283498;283500;283505;283510;283497;283506	-	[mRNA] locus=scaffold425:70401:73815:+ [translate_table: standard]
Throm29	H.erectus.009180	35.2716	0	56169.8	HILPACLPEPDFAEK;LGQNLPASTILQR;LSVPYVPQQTCK;QQDGMVSGFGR;SDTFHNDIALLK;YGVYTQVSK	1;1;1;1;1;1	6	26	0.1437	259284;259275;259282;259283;259281;172116;171924;171922;171925;171923;171926;172115;172118;171927;174163;174164;174165;174157;96471;96462;96476;96477;161661;161660;161658;58428	-	[mRNA] locus=scaffold214:1735788:1744448:+ [translate_table: standard]
Throm3	H.erectus.012583	30.2608	0	96247.5	FSSALNVIR;GESPWQVLLQNAK;GSSSCGQLLIGR;KGESPWQVLLQNAK;VSNYNEWIDSVR	1;1;1;1;1	5	29	0.0547	50078;49931;49917;50076;49928;187990;188281;188283;119388;119390;225993;225992;225995;225994;225999;225791;225998;226000;225989;226002;225990;190872;190873;190875;191029;190870;191020;191024;190871	-	[mRNA] locus=scaffold3:869318:885066:+ [translate_table: standard]
Throm32	H.erectus.020746	14.3801	0	500089	EMDIFVPGR;FLTGDHPAVVR;VGDFGLAR;YVSTLTLAR	1;1;0;1	3	8	0.0081	64134;64140;64129;64125;64143;113095;113094;15094;53819	-	[mRNA] locus=scaffold8:815595:846772:+ [translate_table: standard]
Throm33	H.erectus.021923	87.4118	0	141796	AIIDKCNEVISWLDR;ARFEELNADLFR;CNEVISWLDR;DAGAISGLNVLR;FEELNADLFR;FELTGIPPAPR;HWPFK;IINEPTAAAIAYGLDK;IINEPTAAAIAYGLDKK;LCNPIMSK;LLQDFFNGR;LLQDFFNGRELNK;LSSPVQITR;MDKSQIQDIVLVGGSTR;MKEISEAYLGK;MVNHFIGEFK;NALESLAFNLK;NQVAMNPSNTVFDAK;SQIQDIVLVGGSTR;TFYPEEISSMVLTK;TTPSYVAFTDTER;TVTNAVVTVPAYFNDSQR	1;0;1;1;0;0;0;0;0;1;1;1;1;1;1;1;1;1;1;1;0;1	15	245	0.1661	279119;279116;190630;137256;137262;137254;103532;103533;103771;103769;103525;103775;103770;103521;103537;103530;103520;103522;103531;103773;103526;103536;103529;103539;125103;125092;125094;125105;125118;125097;125113;125098;125117;125093;125133;125126;125111;125110;125100;125107;125134;125099;125108;125149;125090;125106;125086;125102;125087;125115;125077;107353;107400;107371;107376;107365;107390;…	-	[mRNA] locus=scaffold93:3015461:3030419:+ [translate_table: standard]
Throm34	H.erectus.013896	12.4932	0	87408.5	EGGFAATVLQK;LFSTEFSR;WTIEVPAGNAVK	1;1;1	3	3	0.0392	80360;45273;135736	-	[mRNA] locus=scaffold351:234675:246510:- [translate_table: standard]
Throm35	H.erectus.008000	89.1728	0	80582.6	AHSWPWQISLR;APWCYTTDPR;CQAWASMSPHR;FVDWIDR;ICNRPSYLNGR;KPWCYTTDPETR;LQRPAVINDK;LVLGPNGADIALLK;NPDGDPKPWCFTTNPNK;NPDGDPKPWCFTTNPNKR;RWEFCSIPR;TCQSWSTQSPHK;TGGAWLTAINK;TGGAWLTAINKR;VSITESGVACQR;WDSQEPHNHGYNPNALPQK;WEFCSIPR	1;1;1;1;1;1;1;1;1;1;1;1;1;1;1;1;1	17	132	0.2285	163472;163456;163477;163481;163459;163463;129307;129300;129304;129301;153896;149419;149423;149424;149421;149422;153895;149425;35867;35864;35870;35874;35871;35876;35878;155020;155017;155022;155027;155026;155021;155015;155354;155350;155018;212646;212651;212647;212653;212652;212654;212656;212649;212650;212655;212645;212642;212641;93295;93304;93302;93307;93305;93306;93309;93299;93573;93572;93575;9357…	-	[mRNA] locus=scaffold204:777628:784127:- [translate_table: standard]
Throm36	H.erectus.018540	6.05216	0.00187813	32708.3	VTGWGNTMSSTADKNK	1	1	2	0.0526	250558;250562	H.erectus.018541	[mRNA] locus=scaffold65:1464412:1467459:- [translate_table: standard]
Throm37	H.erectus.001859	34.6713	0	57731.3	GDFLCLCPPR;GPTAIPACLPDPHLSK;IVGGGLER;KVALPVVSQR;LGNFLSWIR;TVAFPCGIQQAAALER;VALPVVSQR;YGVFTR;YHGSTCHLEVSSCVYR	1;1;1;1;1;1;1;1;1	9	11	0.173	119338;244453;9669;74025;76296;258354;258352;40668;3045;3047;299174	-	[mRNA] locus=scaffold120:1482797:1487231:- [translate_table: standard]
Throm39	H.erectus.001735	-	-	-	-	-	-	-	-	-	-	-
Throm4	H.erectus.005720	12.1043	0	25637.7	GCALPDIPGVYAR;WVQLGVVSFGR	1;1	2	5	0.0996	165983;123646;123645;123644;123643	-	[mRNA] locus=scaffold173:2739232:2741703:+ [translate_table: standard]
Throm41	H.erectus.009178	42.3651	0	43324.1	DYEPMTGHSDIALLHLSR;GYFGVYTNVAK;IPVSTVIVHK;ISGGNDDGTVSAGVPISPILR;KMSVPIIQNSLCSER;MSVPIIQNSLCSER;RISGGNDDGTVSAGVPISPILR;YHTVSGWGK	1;0;1;1;1;1;1;1	7	85	0.2196	313294;313293;313279;313297;313281;313302;313291;313289;315275;313283;315273;313299;315271;313287;313286;313298;313285;313280;313284;315268;313288;313295;313292;313296;315270;313282;313290;315272;315269;115132;115137;71787;71779;71783;71786;71776;71770;71774;71775;309994;309906;309993;309992;309910;309995;309904;309908;309907;309902;309909;309905;309996;309911;309903;265480;265467;265478;265243;2…	-	[mRNA] locus=scaffold214:1722317:1726216:+ [translate_table: standard]
Throm42	H.erectus.004588	24.2087	0	28266.9	GYGSNEAVQVLRPAK;LGTNVSPVCLAEAADDFAPGR;LQQAALPLLSNEQCK;TINNDIALIK	1;1;1;1	4	6	0.2311	223234;322614;254023;254027;78865;78868	-	[mRNA] locus=scaffold16:328924:331305:- [translate_table: standard]
Throm44	H.erectus.009984	55.6737	0	67657.7	ASCDLVFCAPWER;DLGHPLGAASAGSLASGDLR;DLGHPLGAASAGSLASGDLRR;GFETSLAECVIHDGVR;LQTGWPAVTK;RGHAPSPLPDR;SYCQAMALSCR;TGALSLFVPDR;VIIHPR;WDAAAANVACK	1;1;1;1;1;1;1;1;1;1	10	55	0.175	228527;228525;228530;228529;228526;283897;283904;283898;283899;283903;283901;283905;283900;283902;309370;270811;270813;270812;270810;74979;74981;74982;74977;74984;74983;74970;74973;74986;74985;74975;74974;110046;110042;153893;153894;100538;100527;100541;100509;100528;100518;100516;100519;100543;100523;100520;100513;100534;100502;100506;100486;2518;100744;100743;100742	-	[mRNA] locus=scaffold23:5722244:5727339:+ [translate_table: standard]
Throm46	H.erectus.010123	-	-	-	-	-	-	-	-	-	-	-
Throm47	H.erectus.020672	56.3691	0	70891.8	AGIKPEDVNEVYMGNVLQAGEGQAPTR;EIVPVSIPQK;GSLAAVPATK;HNVTPLAR;IVGHMVHNLK;MEDLIVKDGLTDVYNK;TPMGSFK;VAYESGVLAK;VLDAAGLTK;VNVNGGAVSLGHPIGMSGAR	1;1;1;1;1;1;1;1;1;1	10	55	0.1924	358763;358770;358765;358760;358761;358767;358764;358768;358762;358766;358769;77470;77473;77469;77474;77477;77475;77471;77476;28370;28387;27191;27190;91422;91691;91693;91421;91692;282060;282056;282058;282061;5489;56935;56936;56926;56929;23614;23625;23616;23615;23627;23620;289566;289564;289570;289560;289568;289563;289562;289932;289567;289569;289930;292309	-	[mRNA] locus=scaffold8:254085:272962:- [translate_table: standard]
Throm48	H.erectus.016615	7.65273	0.000263644	53921.3	IILNGNYDPAR;SGPFTALR	1;1	2	3	0.0383	123308;17395;17397	-	[mRNA] locus=scaffold514:19732:27699:- [translate_table: standard]
Throm49	H.erectus.000914	-	-	-	-	-	-	-	-	-	-	-
Throm50	H.erectus.022148	-	-	-	-	-	-	-	-	-	-	-
Throm51	H.erectus.009179	20.957	0	37304.2	ELLLEPTHVVSGWGR;FVDWVESK;GYFGVYTNVAK;NLLLTAMSPDMLEEK;NLLLTAMSPDMLEEKDQHSPR	1;1;0;1;1	4	8	0.1642	250013;250006;250010;250008;50356;115132;115137;252170;252171;339662	-	[mRNA] locus=scaffold214:1726783:1734142:+ [translate_table: standard]
Throm6	H.erectus.021929	9.63378	0	90981.5	IDFLTSK;KDPLLATYYTK	1;1	2	2	0.0219	13454;143857	-	[mRNA] locus=scaffold93:3135020:3154181:+ [translate_table: standard]
Throm63	H.erectus.009150	11.9021	0	39998.7	INNAPFEAVVVTNTIPQEEK;LGLDLGK;LNVDFALIHK;MVLVGDVK;VTAVIPCFPYAR;VYAILTHGIFSGPAISR	1;1;0;1;0;0	3	5	0.2027	327072;327069;327071;1069;98103;18852;167370;273217	-	[mRNA] locus=scaffold214:880633:893173:+ [translate_table: standard]
Throm7	H.erectus.010716	6.05216	0.00187813	246868	AVSSQSAAAVPR	1	1	1	0.0054	89980	-	[mRNA] locus=scaffold25:402459:441385:+ [translate_table: standard]
Transfe1	H.erectus.004966	164.349	0	293042	AALLQSFLSDEQK;ADYELLCLDNTR;APIDDYKNCHLAR;APVFTCVK;ASAEEKYYGYAGAFR;AVVDILLK;AVVDILLKQQER;CSQSGVSASSYYAVAVVK;DPVPVSDFESCHLALTPAHAVVTRPESR;EAGLNWSDFLSK;FFSSGCAPGSPPDSPFCSQCVGSGK;FQELMNQVK;GAIDLIFEK;GSGVTWDNLR;HLTVPDNMK;HLTVPDNMKADYELLCLDNTR;KAPVFTCVK;KAVVDILLK;KGGAFGLR;LIMSKNADAMAVDGGEVYTAGK;LLSTIGK;LLSTIGKDLDFEK;MFESAPDKNLLFK;NADAMAVDGGEVYTAGK;NLLFKDSTK;NLLFKDSTQK;RGSGVTWDNLR;SAGWNIPIGTLVK;SNAITWCA…	1;1;1;1;1;1;1;1;1;1;1;1;1;1;1;1;1;1;1;1;0;0;1;1;1;1;1;1;1;0;1;1;1;0	30	417	0.126	183103;183098;183118;183123;183082;183117;191030;191034;191031;191028;218731;218786;218790;29450;29453;29440;29438;29445;29439;29441;29444;29449;246302;246304;20614;20607;20612;20609;20601;20608;20619;20610;20617;20611;20615;20605;172129;283639;283644;283640;283645;283638;283642;283636;283637;283744;283646;283647;283643;283750;365299;365300;365298;159917;159916;348208;348203;348198;348202;348195;…	-	[mRNA] locus=scaffold165:614873:653794:+ [translate_table: standard]
Transfe2	H.erectus.016011	50.8399	0	73631.7	ANSEEKYYGYAGAFR;APIDSYKECHLAR;APVFSCVK;CLVEGAGDVAFIK;DSGVTWANLMGK;HLTVPDGMK;MFESAPERNLLFK;RDSGVTWANLMGK;SAGWNIPIGTLIK;TAGWNIPMGK;VPAHAVVTRPDFK;YYGYAGAFR	1;1;1;1;1;1;1;1;1;0;1;0	10	45	0.1752	256316;256320;256318;256321;256319;256315;256317;256323;256314;214721;27138;27135;162801;133922;133915;133914;47802;47807;47803;221094;221084;221089;221092;221086;221082;221075;221088;221095;221091;221087;221085;221381;221379;221386;221083;221090;221097;225924;178531;160890;66411;66410;66426;71021;66430;66385;66444;66626;66388;66419;71065;66418;66404;66447;66420;66423;71038;66383;66399;71068;7103…	-	[mRNA] locus=scaffold47:1360177:1364912:- [translate_table: standard]
Transfe3	H.erectus.013362	23.5166	0	84043.8	DFQLLCPHSTK;DGSNYYAVAVVK;RPIDQWESCNLVR;TAGWNVPVSTLIEK;WCVLSTGEQQK	1;1;1;1;1	5	9	0.0792	153744;135656;135657;244152;200083;200086;200082;150619;150616	-	[mRNA] locus=scaffold330:239018:251682:- [translate_table: standard]
Ubiq1	H.erectus.012807	-	-	-	-	-	-	-	-	-	-	-
Ubiq13	H.erectus.014790	18.1168	0	124061	AQPPLSDAYLHGMPAK;LNLLSPVPR;LQPFIQR;LVLAENMLR	1;1;1;1	4	8	0.035	250451;250446;50317;26029;26031;63331;63101;63097	-	[mRNA] locus=scaffold40:877380:888703:- [translate_table: standard]
Ubiq14	H.erectus.019045	9.64239	0	101883	DIFNVSPQQQR;IGEHSFDQTLTHMNR	1;1	2	3	0.0284	149778;269771;269772	-	[mRNA] locus=scaffold67:2541335:2559532:- [translate_table: standard]
Ubiq15	H.erectus.001337	18.8441	0	40186.2	GKDNFPVSGQK;MQITLK;NFVVVMVSK;TQPQFLHMR	1;1;1;1	4	25	0.0975	100817;100812;100815;2364;2362;2366;2369;2358;53755;94311;94303;94298;94310;94300;94313;94302;94306;94309;94299;94301;94297;94307;94304;94312;94305	-	[mRNA] locus=scaffold113:191090:197249:+ [translate_table: standard]
Ubiq16	H.erectus.017749	12.6263	0	14475.8	FVNVVPTFGK;MQLFLR;RFVNVVPTFGK	1;1;1	3	5	0.1278	76885;76882;10745;128663;128664	-	[mRNA] locus=scaffold60:555640:556486:- [translate_table: standard]
Ubiq18	H.erectus.000938	6.05216	0.00187813	16709.5	LNLVIRPAGER	1	1	6	0.0728	120381;120386;120383;120385;120382;120387	-	[mRNA] locus=scaffold110:1109625:1110622:+ [translate_table: standard]
Ubiq19	H.erectus.010323	-	-	-	-	-	-	-	-	-	-	-
Ubiq21	H.erectus.009321	50.8145	0	148593	APAPAAVSDEYLISPITGEK;EILEVPITAR;LIMLADPPR;LQYEGIFIK;RTDIFGVEETAIGK;TQQAAQANITLQEQIEAIHK;VMQQTMQQTQQLPQK;VQVIQEAIIPK;VQVPNMQDK;VTWDGHSGSMAR	1;1;1;1;1;1;1;1;1;1	10	17	0.0982	310627;310623;310621;87942;54263;77722;206567;206586;206575;206582;328815;276309;120389;120388;62977;141115;141114	-	[mRNA] locus=scaffold216:243764:259474:+ [translate_table: standard]
Ubiq9	H.erectus.021541	13.1536	0	17101.2	ESTLHLVLR;MQIFVK;TLSDYNIQK	1;1;1	3	18	0.1579	65245;65235;65237;65229;65230;65238;65231;5355;5361;5356;5358;5353;5354;5352;5359;5357;68127;68117	H.erectus.012807;H.erectus.021546	[mRNA] locus=scaffold90:2145454:2145909:+ [translate_table: standard]
β2m1	H.erectus.000011	20.0496	0	10404.1	NGKEMFDVVESDLSFGK;NWHFHLTK;YASFTPTR;YASFTPTREDK	1;1;1;1	4	7	0.4	291209;68393;68398;33974;33970;144521;144524	-	[mRNA] locus=C19230200:55:324:- [translate_table: standard]
β2m2	H.erectus.021786	3.8178	0.00816009	222274	DILVTWLK	1	1	1	0.004	45772	-	[mRNA] locus=scaffold93:303192:345428:+ [translate_table: standard]
β2m3	H.erectus.001285	3.60135	0.00901765	129141	NSFWTVK	1	1	2	0.006	22477;22475	-	[mRNA] locus=scaffold112:1937466:1951711:+ [translate_table: standard]
β2m4	H.erectus.001287	9.28289	0	28456.4	FVGYTEFGVK;LLSFSSTLDR	1;1	2	3	0.0797	91013;91007;87443	-	[mRNA] locus=scaffold112:1956560:1959940:+ [translate_table: standard]

## Sheet: MS.F.20_3
gene_name	Protein_ID	Protein_Qscore	Protein_FDR	Protein_Mass	PeptideSeqs	PepIsUnique	Unique_Peptide_Num	Unique_Spectra_Num	Coverage	Peptide_Query	Sameset	Description
Amyloid1	H.erectus.013808	16.3821	0	83583.1	QQLVETHMAR;VEALLNSR;VQSELSQQVSSLQSDNR;WYFMPEK	1;1;1;1	4	5	0.0567	93828;22830;273339;42744;42745	-	[mRNA] locus=scaffold35:2187470:2197704:+ [translate_table: standard]
Antipro2	H.erectus.009339	65.118	0	44945.5	DLKEAFHTDVSNVNFHQTTESADTINK;DMAINTTILR;EAFHTDVSNVNFHQTTESADTINK;EAFHTDVSNVNFHQTTESADTINKYVSDK;EDGFDTYR;EFAFHLYR;ELLTEMGMTNMFDVR;GMWDSPFEAK;IMNPKI;ITLMSLQHVPVLK;LTKEDTFMVDENTEVPVQMMNK;RTYDIFVPK;TYDIFVPK	1;1;1;1;1;1;1;1;1;1;1;1;1	13	251	0.3325	356312;356311;80915;80921;80687;340605;340603;340604;359039;359038;43050;61114;61117;61122;61100;61098;61120;61099;61121;61112;61116;61102;61089;61106;61094;61107;61105;61101;61096;61104;61097;254266;254437;254270;254261;254435;254430;254431;254269;254429;254271;254260;251138;254276;251303;254265;257514;257517;254428;251309;254275;254432;254433;254267;254439;254255;254262;251307;254434;257629;254…	-	[mRNA] locus=scaffold216:514556:516124:+ [translate_table: standard]
Antipro3	H.erectus.015250	63.0343	0	44679.9	ADFHVDETTK;ASHEAVLNVDETGTEAAAVTTLEVMPMSMPMR;DVEGFISKDYIK;EFYSAEVLK;GEWFRPFNK;HLFEMLAHHDQEHHQQLDVSNAVAIDDGFSPSDAFMK;HWHNSVYR;MKDVEGFISK;QSVDVFLPK;SAKEFYSAEVLK;SNTSMMIVLPDEGK;VEVDMMKR	1;1;1;1;1;1;1;1;1;1;1;1	12	163	0.3787	84777;359927;153731;153728;153735;153733;61979;61980;61996;61981;61984;61987;61991;61989;61990;61976;61968;61986;61988;61974;61977;61995;61997;61994;61992;61985;61972;61998;61975;61967;61969;61971;61970;90177;89904;90173;90174;90172;90175;90169;90185;90179;90181;364954;65466;65677;65673;65680;65473;65679;65470;65472;65474;65686;65687;65683;65698;65682;65676;65667;65702;65700;65672;65694;65699;654…	H.erectus.015249	[mRNA] locus=scaffold43:436920:438494:+ [translate_table: standard]
Antipro4	H.erectus.015249	-	-	-	-	-	-	-	-	-	-	-
Ap1	H.erectus.012638	361.406	0	299141	AATFTVVTK;AAVRPAFDPSK;AFGPGLQGGVAGKPAPFTIDTK;AFGPGLQPTGVTVNK;AHIPQTFAVDCTR;AWGPGLR;AYGPGLEGGVTNKPNCFTVETR;CSGPGLGSGVR;DAGEGLLTVQILDPEGKPK;DGSCGVSYIVK;DGTCTVSYLPTAPGDYNIIVK;DKGSYTVIVK;DNKDGTCTVSYLPTAPGDYNIIVK;DSPFMAHILPAANDAFPEK;DVFGDFLGR;ESLGSFAGIAARPEAAELGSQAMTAQVTSPGGK;EVTTHFIVDAR;FAASGPGEAVRDFEIIDNHDYSYTVK;FIPQEMGPHTVNVK;FNGCHIPGSPFNVR;FNNEHIPDSPFIVPIATLSDEAR;GAGAGGLGLTVEGPCEAK;GAGSGTLNVSVK;GA…	1;1;1;1;1;1;1;1;1;1;1;1;1;1;1;1;1;1;1;1;1;1;1;1;1;1;1;1;1;1;1;1;0;0;1;1;0;1;1;1;1;0;0;1;1;1;1;0;1;1;1;1;1;1;1;1;1;1;1;1;1;1;1;1;1;1;1;1;1;1;1;1;1;1;1;0;1;1;1	72	369	0.3586	28298;83365;303594;303593;303639;171687;171685;171683;171678;171686;171684;171682;171688;171677;171679;178564;178563;178561;178557;3410;3413;3415;321174;321133;321172;321135;321175;321173;321177;321136;52209;285862;285864;285860;285859;285858;285857;285865;285854;285863;285853;285861;285856;285866;90966;90969;90965;90967;316570;68261;68263;68266;335746;298099;298094;298100;47840;47834;47827;47823…	-	[mRNA] locus=scaffold30:241038:269802:- [translate_table: standard]
Ap2	H.erectus.018093	72.1882	0	329439	ADIHMPFDPSK;EAGYGGLALAVEGPSK;EVPQSPFLVNVDPSHDAMK;FGGENIPGSPFK;GQLSLEAIPDPSSASAPAGVK;HISGSPFTAR;IQQNTFTR;KIQQNTFTR;LEVEVLSPSQR;LLGWIQNK;LVSIDSK;MANNHVGISFIPR;TGVESGIPTHFTTLTK;VPDMPITNFHQDWR;VVATGSGLNK;VYGPGVAPGVR;YIPPAAGQLTVK;YTIVVK	1;1;1;1;1;1;0;0;1;0;0;1;1;1;1;1;1;1	14	24	0.0664	112719;179704;301905;301906;110367;110366;287748;287749;287747;58909;43901;76152;76153;76150;76147;76144;76156;76155;112473;112469;112468;36708;36711;36487;36496;3954;165101;165128;165118;229249;229247;245830;245831;29742;58766;112845;1164	-	[mRNA] locus=scaffold62:2833953:2871972:+ [translate_table: standard]
BPTI1	H.erectus.017653	-	-	-	-	-	-	-	-	-	-	-
BPTI10	H.erectus.017462	50.2211	0	117800	AAGSCASWTAR;AIISYIPAENAVQCR;DGTPCHPGRPDICVDGVCR;FVQQSDGALLIESLR;NLQGDYYLNGNWLLESTR;NYLAVR;SAPSLLETLVGNTVR;SICSLPK;TCNVQACPITHSWR;YFFNVLTNK;YVWVPYYGAENPCELNCVPK	1;1;1;1;1;1;1;1;1;1;1	11	64	0.1353	76489;232822;232823;232642;232835;232831;232824;232832;232839;232833;232641;232638;232639;232827;232644;232834;232841;232635;232838;307290;225908;306407;306406;2120;193474;8272;238009;238013;238012;238014;238010;238011;238007;238015;238006;238005;238016;80329;80108;80330;80113;80107;80322;80313;80316;80098;80118;80323;80318;80077;80115;80110;80328;80103;80117;80112;80320;80109;80114;80116;80104;8…	-	[mRNA] locus=scaffold58:1612492:1625853:- [translate_table: standard]
BPTI11	H.erectus.020260	-	-	-	-	-	-	-	-	-	-	-
BPTI12	H.erectus.002573	35.121	0	183410	EWTGMIR;IHGHSVVSENGLVYCIGGK;LPGYLNDTR;LPGYLNDTRR;MFAYNHK;SEWKDVASMK;SMFGAVIHK;YAAGASCASMR;YGMFAK	1;1;1;1;0;1;1;1;1	8	16	0.0464	20988;292366;292365;52696;98646;24250;89882;89881;39901;39899;39903;39904;39900;39902;79678;79679;880	-	[mRNA] locus=scaffold13:3322332:3343304:- [translate_table: standard]
BPTI14	H.erectus.010921	11.4577	0	134880	AMFGTVIHDGK;MFAYNHK;QWSGMLR;WEPFAEFPQER	1;0;1;1	3	4	0.029	88608;88610;24250;18778;159383	-	[mRNA] locus=scaffold250:39207:73239:- [translate_table: standard]
BPTI15	H.erectus.022226	-	-	-	-	-	-	-	-	-	-	-
BPTI17	H.erectus.015279	-	-	-	-	-	-	-	-	-	-	-
BPTI2	H.erectus.011240	8.42912	0	62744.7	ALVTVEEILKDEK;WAYSSSLR	1;1	2	3	0.0368	171991;171990;34864	-	[mRNA] locus=scaffold26:510113:512572:+ [translate_table: standard]
BPTI3	H.erectus.010611	20.1402	0	53358	DGAIFISSPK;ENLNNYLSK;FQLTVTDTIGQSDSTK;VTVLVLTPEQSEHHCMAPK	1;1;1;1	4	7	0.1127	50222;50208;64557;64551;241666;307802;307794	-	[mRNA] locus=scaffold247:151995:160832:+ [translate_table: standard]
BPTI4	H.erectus.019118	23.5562	0	58967.3	TNIPGQFTYFSTR;VGFCQTDGNKFYSK;VGLAYDSPSFVQYR;YGGCLGNK;YGGCLGNKNNFK	1;1;1;1;1	5	13	0.1015	183734;218091;217885;206779;17354;17355;17349;17352;17351;143361;143360;143355;143358	-	[mRNA] locus=scaffold67:3583569:3592311:- [translate_table: standard]
BPTI5	H.erectus.017114	3.65496	0.00950835	35086.7	YFFNVDTGR	1	1	1	0.0286	70268	-	[mRNA] locus=scaffold55:744785:758213:- [translate_table: standard]
BPTI6	H.erectus.011080	-	-	-	-	-	-	-	-	-	-	-
BPTI8	H.erectus.009428	48.0964	0	105859	AVASAPAQQFVQSLQDPQLEQR;DFVSALVDR;FSAWTDLDAFHGR;ISLFEK;LLSHICEDSSSLLFR;LPFLDR;NPDVLAAAIK;SIPGGGLPPSRPEVSGSDIR;SMTYLGEGTFTGSAIHQANR;VPVGAPQITPELCR	1;1;1;1;1;1;1;1;1;1	10	39	0.1395	323530;323535;323534;323531;323536;323533;323537;323532;323528;47022;47026;180592;180589;180588;180590;2236;249486;249488;3846;3836;3837;44706;44719;44704;44722;44699;44701;44713;44714;44718;44700;44717;285506;305373;305371;305375;305372;305374;185141	-	[mRNA] locus=scaffold22:78401:91842:+ [translate_table: standard]
BPTI9	H.erectus.015412	430.139	0	559692	ALEWVSR;ATPLTPTVTADRPGR;ATPMTPTVTADRPGR;DEGTPQILMVITGGPSSDDSK;DFILNLIR;DFPIIQEFIR;DGFPAMR;DIVFVIDGSDGIGR;DVVFLIDGSSAAR;DVVFLLDGSNATR;FADALKK;FEDAALLEFGR;GEILDIVK;GEILDIVR;GGRPLNTGAALR;GGSPLNTGAALR;GPFVLSGK;GPGVVQCDLVK;GSIGVSGPK;HIQNVQFSK;HIQNVQFSKEK;HVEGLQTLQTNK;HVEGLQTLQTNKR;IGVLQFADYPQADMYLNTHPTK;IIDDTTPEEIPTQGLPAAK;IIPQFPVIEEIVPSTGGEK;IIPQFPVIEEIVPSTGGEKR;KDEGTPQILMVITGGPSSDDSK;KDIVFLLDGSDGTR;…	1;1;1;1;1;1;1;1;1;1;1;1;1;1;1;1;1;1;1;1;1;1;1;1;1;1;1;1;1;1;1;1;1;1;1;1;1;1;1;1;1;1;1;1;1;1;1;1;1;1;1;1;1;1;1;1;1;1;1;1;1;1;1;1;1;1;1;1;1;1;1;1;1;1;1;1;1;1;1;1;1;1;1;1	84	989	0.1745	16329;16348;191528;191529;191521;191516;191520;191527;191522;191514;191524;191515;191518;191525;191517;191523;191519;191513;191526;191512;197643;197630;305777;43463;43464;43348;43344;43469;43471;43349;43342;43346;43343;43467;43465;43340;118877;118879;118878;6413;6412;166342;166341;166343;166345;137562;137540;137552;137541;137546;137553;137536;137538;137560;137534;137555;137556;137568;137549;13756…	-	[mRNA] locus=scaffold433:636728:664629:- [translate_table: standard]
CcAMP1	H.erectus.000409	22.45	0	45466	ANWYFLLAR;IYQIYEGTAQIQR;MWITNGGK;TGEYPLPIIK;TRPPVAAGATGLAQR	1;1;1;1;1	5	8	0.1325	82154;201320;201321;23841;74518;74517;167112;167113	-	[mRNA] locus=scaffold103:3215165:3219326:- [translate_table: standard]
CDK-like14	H.erectus.015536	11.6379	0	81297.5	AIFMIPTNPPPTFR;ATATQLLQHPFISQAKPVSILR;KPELWSDDFTDYVK;LADFGVAGQLTDTMAK	1;1;1;1	4	5	0.0924	206872;206873;323905;241920;214947	-	[mRNA] locus=scaffold44:377657:383531:+ [translate_table: standard]
CDK-like15	H.erectus.002030	4.41489	0.00614855	115135	IGSGTYGDVYK	1	1	1	0.0107	83472	-	[mRNA] locus=scaffold122:402931:436697:- [translate_table: standard]
CDK-like16	H.erectus.018001	-	-	-	-	-	-	-	-	-	-	-
CDK-like19	H.erectus.005031	16.3164	0	30014.4	DLKPQNLLINR;DLLQNLLK;IGEGTYGTVFK;SFMFQLLK	1;1;1;1	4	5	0.145	131178;131177;32191;87439;45086	H.erectus.005030	[mRNA] locus=scaffold165:2316048:2321822:- [translate_table: standard]
CDK-like21	H.erectus.001868	-	-	-	-	-	-	-	-	-	-	-
CDK-like22	H.erectus.006188	-	-	-	-	-	-	-	-	-	-	-
CDK-like23	H.erectus.003652	-	-	-	-	-	-	-	-	-	-	-
Chem1	H.erectus.021417	4.77756	0.00389206	9030.77	MIFVTMENVAR	1	1	1	0.1507	127111	-	[mRNA] locus=scaffold87:610731:615207:+ [translate_table: standard]
Chem10	H.erectus.001094	5.81896	0.00130856	10397.5	QLVVSYYHQEAGK	1	1	1	0.1368	176113	-	[mRNA] locus=scaffold110:4172333:4173042:+ [translate_table: standard]
Chem4	H.erectus.012005	14.3739	0	69349.8	DLKPENLLLASK;FYFENALSK;GAFSVVR;ICDPGLTSFEPEALGNLVEGHDFHR;LTQYMDGGGMPR;MLTINPSK;STVASMMHR	0;1;0;1;1;0;0	3	4	0.1323	134940;134938;134945;134949;134950;70554;70314;2118;346155;131394;23088;46643	-	[mRNA] locus=scaffold273:2499209:2531851:+ [translate_table: standard]
Chem9	H.erectus.009745	5.81896	0.00130856	10193.3	IFESYFMTDSR	1	1	1	0.1209	149009	-	[mRNA] locus=scaffold23:1443127:1443562:- [translate_table: standard]
ERH2	H.erectus.017465	-	-	-	-	-	-	-	-	-	-	-
GAPDH	H.erectus.012085	69.4859	0	239829	GASQNIIPASTGAAK;ISVFHER;ISVFHERDPANIK;LTGMAFR;LVIDGHK;LVSWYDNEFGYSNR;RVIISAPSADAPMFVMGVNHEK;VCDLMAHMASK;VCDLMAHMASKE;VGINGFGR;VIISAPSADAPMFVMGVNHEK;VIPELNGK;VIPELNGKLTGMAFR;VPTPNVSVVDLTVR;VVSNASCTTNCLAPLAK;WGDAGAEYVVESTGVFTTIEK	1;1;1;0;1;1;1;1;1;1;1;0;0;1;1;1	13	317	0.0731	146947;146989;146952;146941;146946;146975;146953;146932;146929;146950;146938;146945;146937;146970;146948;146930;146931;146922;146942;146983;146936;146935;146976;146925;146926;146986;146940;146921;146949;146969;146977;146993;147177;146923;146962;146973;146995;146960;146939;146965;146990;146944;146933;146958;146954;146920;146979;146943;146972;146934;147007;20484;182548;182500;182515;182529;182507;1…	-	[mRNA] locus=scaffold28:93746:126797:- [translate_table: standard]
Glyrichin	H.erectus.018102	-	-	-	-	-	-	-	-	-	-	-
Hemo1	H.erectus.008667	60.6121	0	34248.4	AFWDKVSPK;GGLLPLSELHAFTLR;KVDLSDTFFK;LLVVYPQTK;SLLVMAAK;TIMAGVGSAVSMLDDLK;TSLEFPITK;TYFAHWSDLSPSSEPVR;TYFAHWSDLSPSSEPVRK;VEEIGVQALSR;VSPKVEEIGVQALSR	1;1;1;1;1;1;1;1;1;1;1	11	217	0.3397	59927;59924;212067;212068;212070;95631;95630;56548;56556;56559;56636;56571;56563;56552;56626;56576;56583;56630;56598;56560;56621;56642;56617;56634;56631;56620;56664;56646;56647;56640;56633;56650;56584;56658;56572;56637;56649;56562;56602;56639;56663;56565;56641;56550;56591;56638;56607;56595;56628;56578;56551;56603;56582;56544;56568;56613;56592;56657;56547;56625;56601;56566;56608;56618;56555;56600;…	-	[mRNA] locus=scaffold21:3665895:3670509:- [translate_table: standard]
Hemo2	H.erectus.008666	36.1181	0	15910.5	AFWALIAGK;DLSLNSAPVR;DLSLNSAPVRK;IIMAGISDAIGK;LLYVYPQTK;TYFDHWK;TYFDHWKDLSLNSAPVR	1;1;1;1;1;1;1	7	85	0.3357	37315;58740;58757;58747;58742;58751;58734;58748;58749;58739;58758;58752;58754;58736;58735;58737;58745;58743;58728;58738;58750;58731;58727;58919;58753;58729;58916;58741;95936;96725;96729;96726;96718;96723;95931;95935;95930;92298;71888;71878;71893;71910;71903;71906;71907;71917;71874;71879;71904;71912;71914;71880;71901;71902;71886;71915;71891;71908;71877;71899;71919;71897;71918;71883;71920;71898;719…	-	[mRNA] locus=scaffold21:3663020:3664043:- [translate_table: standard]
Hemo3	H.erectus.022172	11.6379	0	15677.1	IVQAIAEGAQNISR;MFTAFPGSK	1;1	2	2	0.1631	168068;39054	-	[mRNA] locus=scaffold96:377552:379789:+ [translate_table: standard]
Hemo4	H.erectus.022173	61.2877	0	16556.5	CLIVYPWTQR;FLSVVVSALGR;IGEHGAKILHGLDR;ILHGLDR;LHSEKLHVDPDNFK;LHVDPDNFK;MGSSFNPDIQAAWQK;NMDNIKETYAELSK;SAITNIMGSLIYEDDGPK;VVWTDQER;YFGAFGNLYNAEAIK;YFGAFGNLYNAEAIKNNPR	1;1;1;1;1;1;1;1;1;1;1;1	12	298	0.8367	133897;133902;133899;134060;80743;80749;80741;80748;80747;80751;80753;80742;80745;80739;80736;80740;80752;80738;80744;80746;80750;178881;178883;178882;178877;178878;11320;11334;11331;11317;11325;11324;11326;11323;11322;11313;11332;11328;226483;226478;61769;61735;61753;61767;61775;61754;61740;61732;61741;61748;61745;61729;61743;61728;230760;230749;226606;230781;230777;230771;226901;226617;230743;2…	-	[mRNA] locus=scaffold96:381829:382474:- [translate_table: standard]
Histone11	H.erectus.019109	-	-	-	-	-	-	-	-	-	-	-
Histone14	H.erectus.016015	15.1419	0	36134.6	IHPELLSK;LAVANDEELNQLLR;SLAFPSLPAGR	1;1;1	3	5	0.0991	28161;206091;206087;206094;69730	-	[mRNA] locus=scaffold470:3911:10618:- [translate_table: standard]
Histone2	H.erectus.020810	8.38403	0	39087.1	GKLETPLSPAPEK;SVAFPSIGSGR	1;1	2	4	0.065	141982;59922;59916;59913	-	[mRNA] locus=scaffold8:1440678:1445407:- [translate_table: standard]
Histone20	H.erectus.019085	-	-	-	-	-	-	-	-	-	-	-
Histone21	H.erectus.020889	36.1823	0	36346.2	DNIQGITKPAIR;GVLSQTTGIGASGSFK;INTSLVALVAK;ISGLIYEETR;KPTTTTGSTAAVTGR;KTVTAMDVVYALK;QIVAVIANSK;QIVAVIANSKER;RISGLIYEETR;RVLASQGVDVPK;TVTAMDVVYALK;VFLENVIR;VLASQGVDVPK	1;1;1;1;1;1;1;1;1;1;1;1;1	13	133	0.3274	131591;131584;131587;131588;131585;131581;131583;131580;131579;131577;131590;177400;177398;177395;177402;177414;177410;177405;73819;73821;73816;73813;73590;73812;73823;73591;73817;73593;73814;73808;73810;73807;89930;89934;89949;89940;89941;89939;89944;89932;163363;163366;163361;163365;163362;163367;163368;160039;160038;164720;48210;51740;51595;51739;51742;51600;47936;48209;48218;51594;48212;48219…	-	[mRNA] locus=scaffold8:2710422:2713448:+ [translate_table: standard]
Histone32	H.erectus.020891	-	-	-	-	-	-	-	-	-	-	-
Histone33	H.erectus.020893	17.723	0	28406	AMSIMNSFVTDIFER;ESYSIYVYK;LALYNK;LLLPGELAK;MIMEVMAESK;VLKQVHPDTGISSK	1;1;1;0;1;0	4	18	0.2414	249557;81540;81536;81548;81539;81549;81543;81537;81538;81533;81547;81551;81535;81541;81545;1123;1120;31399;31408;31394;31414;31407;31391;31413;31396;31412;31392;31395;86148;177227	-	[mRNA] locus=scaffold8:2722634:2724622:- [translate_table: standard]
Histone34	H.erectus.019084	11.6379	0	13714.5	AMSIMNSFVNDIFER;LLLPGELAK;QSYAIYVYK;VLKQVHPDTGISSK	1;0;1;0	2	4	0.379	249340;252251;31399;31408;31394;31414;31407;31391;31413;31396;31412;31392;31395;75885;75891;177227	-	[mRNA] locus=scaffold67:3257530:3257904:- [translate_table: standard]
Histone35	H.erectus.019103	-	-	-	-	-	-	-	-	-	-	-
Histone4	H.erectus.009926	-	-	-	-	-	-	-	-	-	-	-
Histone5	H.erectus.021104	6.22496	0.00128783	17288.3	AGLQFPVGR;ATIAGGGVIPHIHK;HLQLAIR	0;1;1	2	3	0.1852	29622;29628;29623;29624;29625;29620;29621;143095;143094;15479	H.erectus.009926	[mRNA] locus=scaffold81:1090123:1092233:+ [translate_table: standard]
Histone6	H.erectus.011142	-	-	-	-	-	-	-	-	-	-	-
Histone9	H.erectus.001591	9.43168	0	28998.2	AGLQFPVGR;HLQLAVR;KLPFQR;STELLIR	0;1;1;1	3	16	0.1103	29622;29628;29623;29624;29625;29620;29621;12864;12865;12863;6087;12358;12308;12377;12329;12322;12330;12376;12386;12381;12351;12392;12340	-	[mRNA] locus=scaffold117:535017:536836:+ [translate_table: standard]
Lectin11	H.erectus.015768	5.81896	0.00130856	137199	DAVLLVFANK;HYFQNTQGLIFVVDSNDRER;NISFTVWDVGGQDK;QDLPNALSIGELTEK	0;0;0;1	1	6	0.0478	63182;63185;63184;63190;63186;63178;63191;63188;325585;195406;195408;195418;209033;212906;212899;212905;212904;212907	-	[mRNA] locus=scaffold45:532909:586003:+ [translate_table: standard]
Lectin14	H.erectus.011567	8.58825	0	170929	DNCAGNLLHLPGVR;YTLTFEK	1;1	2	2	0.013	184706;22805	-	[mRNA] locus=scaffold260:729628:746572:+ [translate_table: standard]
Lectin15	H.erectus.016003	56.9963	0	377426	LGQDYQWIGLNDK;LLASDAGTYR;LYGDVFYAPVSQK;MQGGHLTSILSHEEQFFVNR;NSQLATPGQLHAAWR;QWPDQQAFR;VSVPSHPEIVGDASLTMVK;VYSITHFR;YEINSLVR;YPIVNPR;YQCGMGYIQR	1;1;1;1;1;1;1;1;1;1;1	11	32	0.0376	190690;190468;190687;190479;190688;57943;57941;171867;171880;171909;171898;318926;218002;217701;217999;217708;217996;217995;218004;83201;283391;283390;47261;40863;40867;16186;16182;16185;16188;16184;118142;118140	-	[mRNA] locus=scaffold47:1166541:1208166:- [translate_table: standard]
Lectin16	H.erectus.018905	45.6769	0	123005	LDGEVFYPPSISGK;LVDDYQWIGLNDK;MTPQLVESR;SSAILSVR;VEGSLADTALLPCK;VSLPSDAPEMGEAALAVTGLR;VVLVAQGGAVK;YDVFCYVEK;YPITQPRPGCEGDLK	1;1;1;1;1;1;1;1;1	9	20	0.1001	177157;177152;177158;177153;177156;200084;56465;12540;12538;168864;168863;168862;168869;168871;299273;51180;51356;51164;102606;239522	-	[mRNA] locus=scaffold67:667620:676441:- [translate_table: standard]
Lectin17	H.erectus.004910	19.7898	0	52797.2	ENLQAIYTTLAK;NVLQANYDSVIK;TWYLSR;WVDGTELTLK;YSVYALR	1;1;1;1;1	5	9	0.1017	141584;141588;141586;141585;141206;11466;83987;83992;17887	-	[mRNA] locus=scaffold164:1308089:1315810:+ [translate_table: standard]
Lectin18	H.erectus.016983	29.4703	0	468338	DMGGIWIGLK;DYQHLGSLTYEVVTQR;FEQAFISR;MLFSEFK;SPVNYVNFHPLLIGMHK;VVNCQASLSR;YFWVGLNR	1;1;1;1;1;1;1	7	9	0.0182	63073;273816;273817;41781;22787;283395;75644;54845;54844	-	[mRNA] locus=scaffold54:223742:342212:- [translate_table: standard]
Lectin19	H.erectus.012532	12.2401	0	58186.1	DVLAQLLR;FWIGLHR;KFVCSDSWVEAPWSCEILEGGCEHK;NTYGGFVCSCR	1;1;1;1	4	13	0.0932	26758;26742;26751;26761;26756;26746;26754;26753;26875;26878;355268;130286;130283	-	[mRNA] locus=scaffold298:729735:731378:- [translate_table: standard]
Lectin2	H.erectus.012440	-	-	-	-	-	-	-	-	-	-	-
Lectin20	H.erectus.009129	-	-	-	-	-	-	-	-	-	-	-
Lectin22	H.erectus.014253	11.6379	0	98985.4	EIDVLHTLTR;SEKDQLQTTYESLVK	1;1	2	4	0.0294	94213;94186;248244;248241	-	[mRNA] locus=scaffold376:204144:207546:+ [translate_table: standard]
Lectin24	H.erectus.013947	5.81896	0.00130856	189636	LTAGLKPGQDANLSQTTR	1	1	1	0.0109	266003	-	[mRNA] locus=scaffold355:89116:169271:+ [translate_table: standard]
Lectin25	H.erectus.015767	5.81896	0.00130856	20483.5	LDCFCYIFQR	1	1	1	0.0543	155402	-	[mRNA] locus=scaffold45:522036:530780:- [translate_table: standard]
Lectin4	H.erectus.001433	39.1419	0	154435	ADGQLWCATK;FGEQWYSECTK;GGCAPEWLAFQGK;GVSYTNWAK;KNFADLAVITGESER;NAQAVLNWHQAR;NFADLAVITGESER;TQMLFEWSDR	1;1;1;1;1;1;1;1	8	10	0.0582	81063;159124;155209;47819;217705;217703;152277;152271;180382;127764	-	[mRNA] locus=scaffold115:522047:535010:- [translate_table: standard]
Lectin5	H.erectus.008813	-	-	-	-	-	-	-	-	-	-	-
Lectin9	H.erectus.000264	64.7071	0	157047	ATLASLR;AVLSWAQADESCK;DQKPALYIELK;FFTGPR;GTWLWLDK;HGFVCMK;HGSYCYFVGAETK;QCYSMGGNLASIPTR;QDAFFWSDGKPR;TTGPGNSFTITGTANGACSR;TVLDYTNWGADAAER;VQAYLVTK;YEHEQWGYCPTTSTEYWK;YFWLGLSNQK	0;1;1;1;1;1;1;1;1;1;1;1;1;1	13	38	0.1168	1771;166703;166702;129562;129563;129565;1244;1245;46556;46561;46557;46559;46558;18859;179594;218787;218789;164442;164437;159538;159539;159536;159535;159534;283803;283802;227096;227087;227094;227097;25968;25971;25967;321007;111762;111758;111759;111760;111757	-	[mRNA] locus=scaffold103:526783:540039:- [translate_table: standard]
Neuropep2	H.erectus.021853	-	-	-	-	-	-	-	-	-	-	-
Neuropep6	H.erectus.006488	9.28451	0	29158.8	KGFSIAK;TMEGVVTGVNTVSQK	1;1	2	4	0.0809	3041;190497;190501;190500	-	[mRNA] locus=scaffold180:1049812:1057960:+ [translate_table: standard]
Neuropep7	H.erectus.022313	9.67795	0	23299.5	EGVMFVGNK;TTGAMENIAAATGLLK	1;1	2	9	0.1121	38099;38096;194448;199734;194440;194450;194432;194458;194452	-	[mRNA] locus=scaffold98:129827:144653:- [translate_table: standard]
Neuropep8	H.erectus.011484	5.81896	0.00130856	13694	EGVVSSVNTVANR	1	1	2	0.0985	133106;133109	-	[mRNA] locus=scaffold26:3708798:3710258:- [translate_table: standard]
Neuropep9	H.erectus.019233	11.6379	0	11671.7	TVEGAGNIMATTGMSK;TVEGVSQVSGAVVSGMTNIAQK	1;1	2	3	0.3276	195822;306937;306938	-	[mRNA] locus=scaffold67:5222501:5227306:- [translate_table: standard]
saposin-like	H.erectus.013976	54.6418	0	69826.9	ACQLIPDKGLSAECK;AIFELLVQQADPK;DLISTYGK;DNPSFVNSLIVK;FMTDAQSEEKDNPSFVNSLIVK;LQAAEIRPASK;MAVTYIDEILEK;MGPGLSDMCK;QYISMYGSDVLQR;VCYYLPSSMTNECK	1;1;1;1;1;1;1;1;1;1	10	24	0.1882	229446;168480;168479;168478;168481;21589;133349;133348;133562;133346;329306;329305;90856;90860;156113;156115;156114;160354;64819;64802;193929;193930;244018;244284	-	[mRNA] locus=scaffold356:676481:688083:+ [translate_table: standard]
Throm1	H.erectus.001885	88.7877	0	70052.3	AFFNPR;AKFEWNIER;ALPTVLQQIHLPIADQSTCK;DAQVSSAPWQVMLYK;DFLPDVSLVDNK;DIALLHMR;FEWNIER;GLNYNGDIHITK;LSQGKDFLPDVSLVDNK;MLMNAGFK;RPIAFTDQIHPICLPNKK;TDLFWQK;TFGQGETTCGMRPLFEK;VTGWGNMK;WTSGFPHPIIR;WYQIGIVSWGEGCDRDGK;YGFFTHVFR	1;1;1;1;1;1;1;1;1;1;1;1;1;1;1;1;1	17	180	0.2966	3065;3064;3061;3063;3060;93242;312709;312711;241159;236764;236770;241166;241148;241153;236768;236771;236963;236756;236784;236783;236774;236778;236780;236789;236777;241158;236772;236775;241154;241156;241157;241147;236773;241152;236781;241165;236792;241164;241162;140717;140747;140719;140724;140768;140718;140777;140788;140755;140675;140743;140715;140758;140737;140770;140682;140778;140769;140781;1407…	-	[mRNA] locus=scaffold120:1842851:1849392:- [translate_table: standard]
Throm12	H.erectus.001970	24.1577	0	40547.6	ASPATVSGWGR;DNTEQDLQVSQQHMHPLYNPR;SPTLSVNPDELYPLHR;VEVPYTSR;YLGLPSNTLNK	1;1;1;1;1	5	11	0.1841	62755;331541;331542;260556;260552;260551;260553;30783;30785;30784;102075	-	[mRNA] locus=scaffold121:876458:880636:- [translate_table: standard]
Throm14	H.erectus.009177	17.4569	0	66363.1	DSITCGMTPVLQDPNK;KTADNDIALLR;RAENGPTSHLLR	1;1;1	3	7	0.0652	249350;249351;249349;104722;104724;138195;138194	-	[mRNA] locus=scaffold214:1713237:1719711:+ [translate_table: standard]
Throm19	H.erectus.016614	4.53316	0.00558943	371015	IEISPILLQK	1	1	1	0.003	82269	-	[mRNA] locus=scaffold514:8970:180603:+ [translate_table: standard]
Throm20	H.erectus.020726	9.21041	0	57074.9	LATAAELSAR;LQVPFVER	1;1	2	4	0.0348	43142;43141;39651;39648	-	[mRNA] locus=scaffold8:657824:661315:- [translate_table: standard]
Throm24	H.erectus.015157	-	-	-	-	-	-	-	-	-	-	-
Throm25	H.erectus.015181	36.9654	0	56198.3	ETPVSVHNDIALLR;GSDMQVVMGR;LFNTCGKPQPK;NGIDPFNSFEDSDGLGPHNFCR;NPDGDLTPWCFFR;VSHFLDWIK;VSPGALPWQVSLQVRPK	1;1;1;1;1;1;1	7	56	0.1879	194943;194939;194941;194950;194946;194951;194945;194940;194942;195312;194948;195309;194949;194944;60221;60223;121542;121541;121536;121540;121720;121723;121537;121718;121543;121719;121538;121722;121539;329134;329135;212101;212102;212100;79795;79800;79799;79792;264037;264047;264045;264048;264036;264046;264042;264040;264043;264049;264051;264034;264035;264039;264044;264038;264050;264041	-	[mRNA] locus=scaffold425:70401:73815:+ [translate_table: standard]
Throm29	H.erectus.009180	36.193	0	56169.8	HILPACLPEPDFAEK;ISAHMFCAGYDK;ISAHMFCAGYDKK;LGQNLPASTILQR;LSVPYVPQQTCK;QQDGMVSGFGR;SDTFHNDIALLK	1;1;1;1;1;1;1	7	37	0.1517	240850;240844;240851;240856;240857;240854;240855;240849;150394;182849;182847;153072;153071;153066;153267;153266;153070;153067;153065;153068;153069;153265;155113;155112;155115;155111;155114;90087;85075;85078;143629;143620;143625;143626;143631;143624;143632	-	[mRNA] locus=scaffold214:1735788:1744448:+ [translate_table: standard]
Throm3	H.erectus.012583	40.7327	0	96247.5	FSSALNVIR;GESPWQVLLQNAK;GSSSCGQLLIGR;KGESPWQVLLQNAK;KMAEAVLHR;MAEAVLHR;VSNYNEWIDSVR	1;1;1;1;1;1;1	7	31	0.0651	43804;43789;43914;43916;168035;168211;168210;168223;105893;105892;206098;206100;206266;206275;206270;206265;206267;206271;206276;206273;206281;206269;54904;26484;170614;170608;170741;170613;170740;170615;170607	-	[mRNA] locus=scaffold3:869318:885066:+ [translate_table: standard]
Throm32	H.erectus.020746	24.0618	0	500089	DPASPSDVFVTPHFTPDVK;EMDIFVPGR;SVVVTAGTAVVSSAR;VGDFGLAR;WSSTALLSPPLAR	1;1;1;1;1	5	7	0.014	295652;295659;57065;57059;151490;12688;150329	-	[mRNA] locus=scaffold8:815595:846772:+ [translate_table: standard]
Throm33	H.erectus.021923	85.714	0	141796	AIIDKCNEVISWLDR;ARFEELNADLFR;CNEVISWLDR;DAGAISGLNVLR;FEELNADLFR;FELTGIPPAPR;HWPFK;IINEPTAAAIAYGLDK;IINEPTAAAIAYGLDKK;LCNPIMSK;LLQDFFNGR;LLQDFFNGRELNK;LSSPVQITR;MDKSQIQDIVLVGGSTR;MKEISEAYLGK;MVNHFIGEFK;NALESLAFNLK;NQVAMNPSNTVFDAK;SQIQDIVLVGGSTR;TFYPEEISSMVLTK;TTPSYVAFTDTER;TVTNAVVTVPAYFNDSQR;VTAKNALESLAFNLK	1;0;1;1;0;0;0;0;0;1;1;1;1;1;1;1;1;1;1;1;0;1;1	16	262	0.1693	259783;170375;170377;121923;121922;121919;91397;91390;91403;91398;91603;91392;91598;91597;91399;91394;91601;91404;91412;91389;111227;111225;111240;111243;111246;111223;111226;111235;111232;111241;111245;111254;111242;111215;111221;111224;111251;111278;111220;111214;111228;111222;111285;111238;111211;111213;94480;94500;94475;94509;94484;94491;94492;94479;94528;94496;94527;94476;94511;94524;94483;9…	-	[mRNA] locus=scaffold93:3015461:3030419:+ [translate_table: standard]
Throm34	H.erectus.013896	7.79558	0	87408.5	EGGFAATVLQK;WTIEVPAGNAVK	1;1	2	2	0.0291	70927;120418	-	[mRNA] locus=scaffold351:234675:246510:- [translate_table: standard]
Throm35	H.erectus.008000	83.604	0	80582.6	AHSWPWQISLR;APWCYTTDPR;CQAWASMSPHR;FVDWIDR;ICNRPSYLNGR;KPWCYTTDPETR;LQRPAVINDK;LVLGPNGADIALLK;NPDGDPKPWCFTTNPNK;NPDGDPKPWCFTTNPNKR;RPSSYMVILGSHR;RWEFCSIPR;TCQSWSTQSPHK;TGGAWLTAINK;TGGAWLTAINKR;VSITESGVACQR;WDSQEPHNHGYNPNALPQK;WEFCSIPR	1;1;1;1;1;1;1;1;1;1;1;1;1;1;1;1;1;1	18	146	0.2462	145264;145278;145255;145280;145257;145265;145289;145269;145266;145275;115098;115099;132850;132851;132847;132848;132849;136658;136656;132846;133010;30746;30758;30762;30753;30755;30764;30765;30759;30763;30760;30750;30761;30752;138107;137709;137711;137710;138105;137704;137705;137715;137713;191581;191584;191585;191582;191583;191586;191587;82244;82255;82250;82254;82248;82454;82241;82252;82251;82246;82…	-	[mRNA] locus=scaffold204:777628:784127:- [translate_table: standard]
Throm36	H.erectus.018540	8.2417	0	32708.3	VTGWGNTMSSTADKNK;YSSYNIDNDIMLIK	1;1	2	3	0.0987	230943;229190;229385	H.erectus.018541	[mRNA] locus=scaffold65:1464412:1467459:- [translate_table: standard]
Throm37	H.erectus.001859	30.8863	0	57731.3	ADGYGFCGGTLVSDR;GDFLCLCPPR;GPTAIPACLPDPHLSK;IVGGGLER;KVALPVVSQR;TVAFPCGIQQAAALER;VALPVVSQR	1;1;1;1;1;1;1	7	11	0.1426	198802;105853;105855;225269;225275;7899;65203;239746;239751;239749;34822	-	[mRNA] locus=scaffold120:1482797:1487231:- [translate_table: standard]
Throm39	H.erectus.001735	-	-	-	-	-	-	-	-	-	-	-
Throm4	H.erectus.005720	11.6379	0	25637.7	VSQYQTWIR;WVQLGVVSFGR	1;1	2	4	0.083	89928;89926;110047;110050	-	[mRNA] locus=scaffold173:2739232:2741703:+ [translate_table: standard]
Throm41	H.erectus.009178	45.2659	0	43324.1	DYEPMTGHSDIALLHLSR;GVSLNSHVLPICLPTR;GYFGVYTNVAK;IPVSTVIVHK;ISGGNDDGTVSAGVPISPILR;KMSVPIIQNSLCSER;MSVPIIQNSLCSER;RISGGNDDGTVSAGVPISPILR;YHTVSGWGK	1;1;0;1;1;1;1;1;1	8	115	0.261	295598;295599;295591;295594;295588;295589;295614;295597;295603;295608;298084;295595;295592;295600;295610;295593;298092;295611;298087;295613;295596;295604;298085;295607;298086;298088;298097;295602;295606;295612;295590;295609;295605;298082;298091;247049;247050;247051;101539;101976;101543;101988;64187;64195;64188;64189;64191;64181;291727;291822;291725;291723;291728;291821;291735;291818;291726;291819…	-	[mRNA] locus=scaffold214:1722317:1726216:+ [translate_table: standard]
Throm42	H.erectus.004588	21.99	0	28266.9	GYGSNEAVQVLRPAK;LGTNVSPVCLAEAADDFAPGR;LQQAALPLLSNEQCK;TINNDIALIK	1;1;1;1	4	9	0.2311	203368;203370;306671;235008;235006;235009;235011;69588;69580	-	[mRNA] locus=scaffold16:328924:331305:- [translate_table: standard]
Throm44	H.erectus.009984	48.377	0	67657.7	ASCDLVFCAPWER;DLGHPLGAASAGSLASGDLR;GFETSLAECVIHDGVR;LKELPEAPGK;LQTGWPAVTK;SYCQAMALSCR;TGALSLFVPDR;VIIHPR;WDAAAANVACK	1;1;1;1;1;1;1;1;1	9	61	0.1734	208883;208875;208882;264438;264439;264433;264432;264440;264435;264437;264436;264434;264441;252177;252176;252180;252175;252178;252174;252181;60955;60958;66130;66127;66126;66134;66139;66135;66131;66128;66137;66122;66136;66125;66140;66124;136653;88702;88691;88677;88717;88696;88679;88684;88708;88704;88678;88706;88663;88693;88694;88697;88692;88710;88698;88689;88661;88703;2067;88873;88871	-	[mRNA] locus=scaffold23:5722244:5727339:+ [translate_table: standard]
Throm46	H.erectus.010123	3.504	0.00950835	110606	IWIESSMK	1	1	1	0.008	40842	-	[mRNA] locus=scaffold233:944122:962895:+ [translate_table: standard]
Throm47	H.erectus.020672	28.1922	0	70891.8	AGIKPEDVNEVYMGNVLQAGEGQAPTR;EIVPVSIPQK;HNVTPLAR;VAYESGVLAK;VLDAAGLTK;VNVNGGAVSLGHPIGMSGAR	1;1;1;1;1;1	6	12	0.1273	347734;347732;347733;347735;68278;68279;23896;50554;50558;20526;271070;271072	-	[mRNA] locus=scaffold8:254085:272962:- [translate_table: standard]
Throm48	H.erectus.016615	-	-	-	-	-	-	-	-	-	-	-
Throm49	H.erectus.000914	-	-	-	-	-	-	-	-	-	-	-
Throm50	H.erectus.022148	-	-	-	-	-	-	-	-	-	-	-
Throm51	H.erectus.009179	20.6387	0	37304.2	ELLLEPTHVVSGWGR;FVDWVESK;GYFGVYTNVAK;NLLLTAMSPDMLEEK;NLLLTAMSPDMLEEKDQHSPR	1;1;0;1;1	4	9	0.1642	230320;230312;230324;230314;44174;44177;101539;101976;101543;101988;232613;324881;324880	-	[mRNA] locus=scaffold214:1726783:1734142:+ [translate_table: standard]
Throm6	H.erectus.021929	-	-	-	-	-	-	-	-	-	-	-
Throm63	H.erectus.009150	9.40195	0	39998.7	INNAPFEAVVVTNTIPQEEK;MVLVGDVK	1;1	2	4	0.0767	311056;311058;311057;16369	-	[mRNA] locus=scaffold214:880633:893173:+ [translate_table: standard]
Throm7	H.erectus.010716	-	-	-	-	-	-	-	-	-	-	-
Transfe1	H.erectus.004966	179.373	0	293042	AALLQSFLSDEQK;ADYELLCLDNTR;APIDDYKNCHLAR;APVFTCVK;ASAEEKYYGYAGAFR;AVVDILLK;CLQKVPSTNDYK;CLVEDAGDVAFIK;CSQSGVSASSYYAVAVVK;DPVPVSDFESCHLALTPAHAVVTRPESR;EAGLNWSDFLSK;FFSSGCAPGSPPDSPFCSQCVGSGK;FQELMNQVK;GAIDLIFEK;GSGVTWDNLR;GSVPQDEGWNTVPITK;HLTVPDNMK;HLTVPDNMKADYELLCLDNTR;KAPVFTCVK;KAVVDILLK;KGGAFGLR;LDVLKWGGIEDESIESAVGK;LHPIIAEDYGAGSESCYYAVAVVK;LIMSKNADAMAVDGGEVYTAGK;MFESAPDK;MFESAPDKNLLFK;NADAMAVDG…	1;1;1;1;1;1;1;1;1;1;1;1;1;1;1;1;1;1;1;1;1;1;1;1;1;1;1;1;1;1;1;1;0;1;1;1;0	35	678	0.1457	163529;163539;170747;170746;170745;170743;198260;198000;198160;198117;197987;198336;198210;25873;25867;25864;25880;25874;25868;25866;25869;25872;227276;227272;17772;17765;17766;17774;17770;17759;17775;17771;17768;17760;17761;164271;164267;159585;159584;159588;159580;264206;264212;264213;264218;264210;264319;264311;264219;264224;264221;264299;264216;264227;264225;264209;264220;264215;264217;264321…	-	[mRNA] locus=scaffold165:614873:653794:+ [translate_table: standard]
Transfe2	H.erectus.016011	45.5118	0	73631.7	ANSEEKYYGYAGAFR;APVFSCVK;CLVEGAGDVAFIK;DSGVTWANLMGK;GPVPITDFEACHLGVAPAHAVVTRPETR;HLTVPDGMK;MFESAPERNLLFK;RDSGVTWANLMGK;SAGWNIPIGTLIK;TAGWNIPMGK;VPAHAVVTRPDFK;YYGYAGAFR	1;1;1;1;1;1;1;1;1;0;1;0	10	45	0.1971	237238;237235;237239;237237;237241;237243;237236;237240;23855;144697;119089;119099;119091;354879;41786;41784;41788;200879;200871;200863;200870;200881;200869;200855;200877;200872;201205;200874;206223;200866;200868;206222;200882;201203;201197;201215;201204;159220;159226;142888;142891;59208;59517;63371;59267;59229;59233;59288;59264;59246;59227;59217;59234;59305;59204;59236;59257;59255;59224;59276;59…	-	[mRNA] locus=scaffold47:1360177:1364912:- [translate_table: standard]
Transfe3	H.erectus.013362	23.2601	0	84043.8	ADHTGASYFAVAVAK;DFQLLCPHSTK;DGSNYYAVAVVK;GLTPLVNCIYGDSVTDCMEK;TAGWNVPVSTLIEK	1;1;1;1;1	5	6	0.0935	176847;136444;120643;315711;178455;178456	-	[mRNA] locus=scaffold330:239018:251682:- [translate_table: standard]
Ubiq1	H.erectus.012807	-	-	-	-	-	-	-	-	-	-	-
Ubiq13	H.erectus.014790	10.3783	0	124061	LNLLSPVPR;LQPFIQR;LVLAENMLR	1;1;1	3	4	0.0213	44140;22848;56341;56115	-	[mRNA] locus=scaffold40:877380:888703:- [translate_table: standard]
Ubiq14	H.erectus.019045	11.6379	0	101883	DIFNVSPQQQR;ILLGGPGDVIGDCK	1;1	2	2	0.0273	133096;153752	-	[mRNA] locus=scaffold67:2541335:2559532:- [translate_table: standard]
Ubiq15	H.erectus.001337	16.0114	0	40186.2	GKDNFPVSGQK;MQITLK;NFVVVMVSK;TQPQFLHMR	1;1;1;1	4	27	0.0975	88931;88932;88934;1931;1932;1929;47297;47296;47295;47436;83058;83050;83063;83056;83052;83048;83064;83059;83061;83065;83066;83057;83051;83053;83060;83068;83055	-	[mRNA] locus=scaffold113:191090:197249:+ [translate_table: standard]
Ubiq16	H.erectus.017749	5.58994	0.00182434	14475.8	FVNVVPTFGK;RFVNVVPTFGK	1;1	2	2	0.0827	67810;114517	-	[mRNA] locus=scaffold60:555640:556486:- [translate_table: standard]
Ubiq18	H.erectus.000938	4.41489	0.00614855	16709.5	LNLVIRPAGER	1	1	3	0.0728	106889;106890;106888	-	[mRNA] locus=scaffold110:1109625:1110622:+ [translate_table: standard]
Ubiq19	H.erectus.010323	-	-	-	-	-	-	-	-	-	-	-
Ubiq21	H.erectus.009321	42.8383	0	148593	APAPAAVSDEYLISPITGEK;EILEVPITAR;LQYEGIFIK;RTDIFGVEETAIGK;TQQAAQANITLQEQIEAIHK;VMQQTMQQTQQLPQK;VQVIQEAIIPK;VTWDGHSGSMAR;YMQEGFLVR	1;1;1;1;1;1;1;1;1	9	15	0.0913	292637;292635;292636;77316;68467;184736;184735;184738;184741;312871;257186;106891;125310;125311;78524	-	[mRNA] locus=scaffold216:243764:259474:+ [translate_table: standard]
Ubiq9	H.erectus.021541	9.01119	0	17101.2	ESTLHLVLR;MQIFVK	1;1	2	8	0.0987	58216;58218;58220;58212;58211;4259;4258;4257	H.erectus.012807;H.erectus.021546	[mRNA] locus=scaffold90:2145454:2145909:+ [translate_table: standard]
β2m1	H.erectus.000011	8.94805	0	10404.1	YASFTPTR;YASFTPTREDK	1;1	2	4	0.1222	29066;29068;128518;128523	-	[mRNA] locus=C19230200:55:324:- [translate_table: standard]
β2m2	H.erectus.021786	-	-	-	-	-	-	-	-	-	-	-
β2m3	H.erectus.001285	-	-	-	-	-	-	-	-	-	-	-
β2m4	H.erectus.001287	5.81896	0.00130856	28456.4	FVGYTEFGVK;LLSFSSTLDR	1;1	2	3	0.0797	80321;80326;76860	-	[mRNA] locus=scaffold112:1956560:1959940:+ [translate_table: standard]

## Sheet: MS.F.1_1
gene_name	Protein_ID	Protein_Qscore	Protein_FDR	Protein_Mass	PeptideSeqs	PepIsUnique	Unique_Peptide_Num	Unique_Spectra_Num	Coverage	Peptide_Query	Sameset	Description
Amyloid1	H.erectus.013808	-	-	-	-	-	-	-	-	-	-	-
Antipro2	H.erectus.009339	73.3701	0	44945.5	ADLSGISEGK;EAFHTDVSNVNFHQTTESADTINK;EDGFDTYR;EDTFMVDENTEVPVQMMNK;EDTFMVDENTEVPVQMMNKEDGFDTYR;EFAFHLYR;ELLTEMGMTNMFDVR;GMWDSPFEAK;ITLMSLQHVPVLK;KLLVSGVVHQAALDIDEAGATAAASTGIR;LLVSGVVHQAALDIDEAGATAAASTGIR;LTKEDTFMVDENTEVPVQMMNK;NIFYSPSSVSVALAALSVGAR;TYDIFVPK	1;1;1;1;1;1;1;1;1;1;1;1;1;1	14	58	0.42	1489;28998;28993;28992;29136;28994;28995;28997;28996;1695;24462;24469;24457;24463;24787;24461;24460;32072;2614;2615;2618;2613;2612;2616;2617;16537;16536;16531;16533;16562;16518;16522;3763;9179;9175;9510;9180;9178;9511;9182;9176;9177;9181;9509;30091;30090;29137;29139;29138;28097;28095;28098;28099;28096;22336;22337;1537;1536	-	[mRNA] locus=scaffold216:514556:516124:+ [translate_table: standard]
Antipro3	H.erectus.015250	74.9695	0	44679.9	AALDSTLK;ADFHVDETTK;ADFHVDETTKVEVDMMK;AGAAENIFFSPLGISTALSLMSTGAHGETHSQMFSTLGYSGQEQATVNGAYK;DLNEDMAMMLINTVYFK;DVEGFISK;EFYSAEVLK;EHVKDLNEDMAMMLINTVYFK;EMGITAAFGDTADFSGISDDVK;HLFEMLAHHDQEHHQQLDVSNAVAIDDGFSPSDAFMK;HWHNSVYR;MDRPFLVLIVEDSTQSVLFMGK;MKDVEGFISK;QSVDVFLPK;VEVDMMK	1;1;1;1;1;1;1;1;1;1;1;1;1;1;1	15	97	0.5322	388;3718;3717;20730;20740;20728;20727;20733;20731;20743;20737;20729;20726;20735;20736;20745;20734;20738;20724;20725;20739;20744;20732;20742;20741;34001;21481;21486;772;2651;2650;27691;27688;24320;24308;24321;24309;24325;24323;24322;24335;24332;24306;24324;24303;24333;24319;24340;24317;24305;24330;24310;24307;24314;24331;24315;24341;24328;24329;24327;24318;24316;24302;24301;24313;24337;24311;24334…	H.erectus.015249	[mRNA] locus=scaffold43:436920:438494:+ [translate_table: standard]
Antipro4	H.erectus.015249	-	-	-	-	-	-	-	-	-	-	-
Ap1	H.erectus.012638	352.526	0	299141	AATFTVVTK;AFGPGLQGGVAGKPAPFTIDTK;AFGPGLQPTGVTVNK;AGETATFAVDCTR;AGSNMLMVGVHGPHAPCEEVYVK;ATEFTIDAR;AYGPGLEGGVTNKPNCFTVETR;DAANGVYDCEYYPLKPGK;DAGEGLLTVQILDPEGKPK;DFEIIDNHDYSYTVK;DGSCSVEYVPFTPGDYDVNINYGGHPIPGSPFK;DGTFDIYYTAPEPGK;DLAEDAPWK;DSPFMAHILPAANDAFPEK;DVFGDFLGR;EAGAGGLSIAVEGPSK;ENGVHSIDVK;ESLGSFAGIAARPEAAELGSQAMTAQVTSPGGK;EVTTHFIVDAR;FIPQEMGPHTVNVK;FNGCHIPGSPFNVR;FNNEHIPDSPFIVPIATLSDEAR;GAGAGG…	1;1;1;1;1;1;1;1;1;1;1;1;0;1;1;0;1;1;1;1;1;1;1;1;1;1;1;1;1;1;1;1;1;0;0;1;1;1;1;1;1;1;1;1;1;1;1;1;1;1;1;1;1;1;1;1;1;1;1;1;1;1;1;1;1;1;1;0;1;1;0;1	66	173	0.4068	1079;22709;22707;22708;22706;9301;9300;7694;27161;27162;1907;25773;21641;21650;21647;20475;20476;20474;20473;20472;17917;17918;32827;13809;13808;2094;2092;2093;21826;1921;8384;8388;8385;8386;2851;31910;31909;5726;5725;12090;12091;12226;12228;12227;12224;12223;12225;27964;27973;27966;27974;27965;13081;2712;2711;11827;11828;11826;17155;17156;19521;19516;19519;19517;19518;25542;25539;9442;9446;9443;…	-	[mRNA] locus=scaffold30:241038:269802:- [translate_table: standard]
Ap2	H.erectus.018093	4.0855	0.00963597	329439	DLAEDAPWK;EAGYGGLALAVEGPSK;IQQNTFTR	0;1;0	1	1	0.0106	2094;2092;2093;10062;1755	-	[mRNA] locus=scaffold62:2833953:2871972:+ [translate_table: standard]
BPTI1	H.erectus.017653	-	-	-	-	-	-	-	-	-	-	-
BPTI10	H.erectus.017462	16.6273	0	117800	LAHGYNQMFTIPAGATSISIR;NLQGDYYLNGNWLLESTR;YFFNVLTNK	1;1;1	3	4	0.0436	24347;23072;3493;3494	-	[mRNA] locus=scaffold58:1612492:1625853:- [translate_table: standard]
BPTI11	H.erectus.020260	-	-	-	-	-	-	-	-	-	-	-
BPTI12	H.erectus.002573	5.54242	0.00223714	183410	CLFAMGETDNLIFAVAGK	1	1	1	0.0106	20072	-	[mRNA] locus=scaffold13:3322332:3343304:- [translate_table: standard]
BPTI14	H.erectus.010921	4.50103	0.00557414	134880	WEPFAEFPQER	1	1	2	0.0089	8238;8237	-	[mRNA] locus=scaffold250:39207:73239:- [translate_table: standard]
BPTI15	H.erectus.022226	-	-	-	-	-	-	-	-	-	-	-
BPTI17	H.erectus.015279	-	-	-	-	-	-	-	-	-	-	-
BPTI2	H.erectus.011240	-	-	-	-	-	-	-	-	-	-	-
BPTI3	H.erectus.010611	-	-	-	-	-	-	-	-	-	-	-
BPTI4	H.erectus.019118	8.52504	0	58967.3	DTVLDDFK;EQGMSDDTIIIK	1;1	2	3	0.0383	1201;1202;6893	-	[mRNA] locus=scaffold67:3583569:3592311:- [translate_table: standard]
BPTI5	H.erectus.017114	-	-	-	-	-	-	-	-	-	-	-
BPTI6	H.erectus.011080	-	-	-	-	-	-	-	-	-	-	-
BPTI8	H.erectus.009428	-	-	-	-	-	-	-	-	-	-	-
BPTI9	H.erectus.015412	350.078	0	559692	DFILNLIR;DFPIIQEFIR;DFVQSVVETLSLDDDKDR;DHVSLVQYSTDPEANFYLNTYTTK;DIIFLIDGSDNTGVTGIAHIR;DIVFVIDGSDGIGR;DNVFTASAGSR;DVVFLIDGSSAAR;EDVVNAVR;FEDAALLEFGR;GEILDIVK;GEILDIVR;HALVVSELSDLPSVQEQLSSVISR;HIQNVQFSK;HVEGLQTLQTNK;HVEGLQTLQTNKR;IEDGVPQFLIVVTGGSSTDDVTTPADQLK;IGLAQYGTDVSDVFYLNTYK;IGVLQFADYPQADMYLNTHPTK;IGVLQFADYPQADMYLNTHPTKEDVLNAVR;IIDDTTPEEIPTQGLPAAK;IIPQFPVIEEIVPSTGGEK;KADIVFLVDGSINLGR;KDEGTPQIL…	1;1;1;1;1;1;1;1;1;1;1;1;1;1;1;1;1;1;1;1;1;1;1;1;1;1;1;1;1;1;1;1;1;1;1;1;1;1;1;1;1;1;1;1;1;1;1;1;1;1;1;1;1;1;1;1;1;1;1;1;1;1;1;1;1;1;1	67	258	0.1892	1706;1718;1719;1717;1707;5527;5525;5526;21945;29945;29944;24021;24017;24018;24022;24020;24019;8862;8861;8864;3190;6905;6906;6902;6900;6901;6904;6903;841;5367;5366;5368;5365;5362;5363;5361;742;938;939;28041;28040;2879;7186;10220;31261;31262;24740;24739;24734;24732;24733;27456;27445;27446;27455;27450;27457;27454;27451;27449;27448;27447;32478;32480;32479;32474;32472;32475;32476;32477;32473;20954;209…	-	[mRNA] locus=scaffold433:636728:664629:- [translate_table: standard]
CcAMP1	H.erectus.000409	5.54242	0.00223714	45466	TGEYPLPIIK	1	1	1	0.0241	3270	-	[mRNA] locus=scaffold103:3215165:3219326:- [translate_table: standard]
CDK-like14	H.erectus.015536	-	-	-	-	-	-	-	-	-	-	-
CDK-like15	H.erectus.002030	-	-	-	-	-	-	-	-	-	-	-
CDK-like16	H.erectus.018001	-	-	-	-	-	-	-	-	-	-	-
CDK-like19	H.erectus.005031	-	-	-	-	-	-	-	-	-	-	-
CDK-like21	H.erectus.001868	-	-	-	-	-	-	-	-	-	-	-
CDK-like22	H.erectus.006188	-	-	-	-	-	-	-	-	-	-	-
CDK-like23	H.erectus.003652	-	-	-	-	-	-	-	-	-	-	-
Chem1	H.erectus.021417	-	-	-	-	-	-	-	-	-	-	-
Chem10	H.erectus.001094	-	-	-	-	-	-	-	-	-	-	-
Chem4	H.erectus.012005	-	-	-	-	-	-	-	-	-	-	-
Chem9	H.erectus.009745	-	-	-	-	-	-	-	-	-	-	-
ERH2	H.erectus.017465	-	-	-	-	-	-	-	-	-	-	-
GAPDH	H.erectus.012085	72.7707	0	239829	AAADGPMK;AEGDKLVIDGHK;GASQNIIPASTGAAK;GFLGYTDHQVVSTDFNGDTHSSIFDAGAGIALNDHFVK;ISVFHER;ISVFHERDPANIK;LTGMAFR;LVIDGHK;LVSWYDNEFGYSNR;RVIISAPSADAPMFVMGVNHEK;VCDLMAHMASKE;VGINGFGR;VIISAPSADAPMFVMGVNHEK;VIISAPSADAPMFVMGVNHEKYDNSLK;VIPELNGK;VIPELNGKLTGMAFR;VPTPNVSVVDLTVR;WGDAGAEYVVESTGVFTTIEK;YDNSLK	1;1;1;1;1;1;0;1;1;1;1;1;1;1;0;0;1;1;1	16	130	0.0916	159;5610;5609;7482;33251;33249;33247;33263;33261;33250;33266;33256;33253;33238;33229;33246;33264;33244;33242;33267;33230;33275;33233;33239;33252;33226;33274;33248;33228;33255;33236;33271;33227;33259;33265;33237;33254;33258;33262;33268;33234;33273;33270;33276;33260;33240;33269;33245;33231;33241;33272;33257;33243;33232;33225;33235;744;10300;286;219;15652;15692;15651;15691;15656;15693;15659;15657;15…	-	[mRNA] locus=scaffold28:93746:126797:- [translate_table: standard]
Glyrichin	H.erectus.018102	-	-	-	-	-	-	-	-	-	-	-
Hemo1	H.erectus.008667	31.9446	0	34248.4	GGLLPLSELHAFTLR;KVDLSDTFFK;TIMAGVGSAVSMLDDLK;TYFAHWSDLSPSSEPVR;TYFAHWSDLSPSSEPVRK;VDPANFK;VEEIGVQALSR	1;1;1;1;1;0;1	6	37	0.25	12733;12735;12737;12738;12734;4308;14711;15060;14709;14707;15062;15406;15061;15408;15059;14712;20454;20456;20458;20457;20455;22306;22303;22302;22301;22304;22294;22305;22293;22292;271;4334;4330;4327;4328;4332;4329;4331	-	[mRNA] locus=scaffold21:3665895:3670509:- [translate_table: standard]
Hemo2	H.erectus.008666	22.1697	0	15910.5	DLSLNSAPVR;FLAALTLAIAEK;LLYVYPQTK;MDDLTGGLLTLSELHAFTLR;VDPANFK	1;1;1;1;0	4	10	0.4056	2451;2463;5259;5257;3199;3198;23645;23641;23876;23642;271	-	[mRNA] locus=scaffold21:3663020:3664043:- [translate_table: standard]
Hemo3	H.erectus.022172	-	-	-	-	-	-	-	-	-	-	-
Hemo4	H.erectus.022173	46.8172	0	16556.5	ETYAELSK;FLSVVVSALGR;ILHGLDR;LHVDPDNFK;MGSSFNPDIQAAWQK;NMDNIKETYAELSK;SAITNIMGSLIYEDDGPK;VVWTDQER;YFGAFGNLYNAEAIK;YFGAFGNLYNAEAIKNNPR	1;1;1;1;1;1;1;1;1;1	10	56	0.6871	1100;3520;3521;3519;3525;3522;3526;3524;3523;3518;3516;3517;417;2635;14446;14064;14067;14066;13367;19288;19307;19305;19304;19306;19285;19283;19303;19287;19286;19290;19289;19284;1982;14053;14004;14008;14000;14052;14003;14002;14013;14047;14010;14012;14051;14005;14011;14049;14006;14045;14048;14054;14001;14009;14007;23099	-	[mRNA] locus=scaffold96:381829:382474:- [translate_table: standard]
Histone11	H.erectus.019109	-	-	-	-	-	-	-	-	-	-	-
Histone14	H.erectus.016015	-	-	-	-	-	-	-	-	-	-	-
Histone2	H.erectus.020810	-	-	-	-	-	-	-	-	-	-	-
Histone20	H.erectus.019085	-	-	-	-	-	-	-	-	-	-	-
Histone21	H.erectus.020889	14.5612	0	36346.2	GVLSQTTGIGASGSFK;TVTAMDVVYALK;VFLENVIR	1;1;1	3	4	0.1071	9893;6191;6188;1602	-	[mRNA] locus=scaffold8:2710422:2713448:+ [translate_table: standard]
Histone32	H.erectus.020891	-	-	-	-	-	-	-	-	-	-	-
Histone33	H.erectus.020893	5.54242	0.00223714	28406	AMSIMNSFVTDIFER	1	1	2	0.0575	16003;15994	H.erectus.020891	[mRNA] locus=scaffold8:2722634:2724622:- [translate_table: standard]
Histone34	H.erectus.019084	-	-	-	-	-	-	-	-	-	-	-
Histone35	H.erectus.019103	11.0848	0	19003.6	AMSIMNSFVNDIFER;LLGGVTIAQGGVLPNIQAVLLPK	1;1	2	4	0.2184	16307;16321;24767;24768	-	[mRNA] locus=scaffold67:3447537:3449286:- [translate_table: standard]
Histone4	H.erectus.009926	-	-	-	-	-	-	-	-	-	-	-
Histone5	H.erectus.021104	-	-	-	-	-	-	-	-	-	-	-
Histone6	H.erectus.011142	-	-	-	-	-	-	-	-	-	-	-
Histone9	H.erectus.001591	-	-	-	-	-	-	-	-	-	-	-
Lectin11	H.erectus.015768	-	-	-	-	-	-	-	-	-	-	-
Lectin14	H.erectus.011567	-	-	-	-	-	-	-	-	-	-	-
Lectin15	H.erectus.016003	-	-	-	-	-	-	-	-	-	-	-
Lectin16	H.erectus.018905	5.54242	0.00223714	123005	VSLPSDAPEMGEAALAVTGLR	1	1	1	0.0184	22003	-	[mRNA] locus=scaffold67:667620:676441:- [translate_table: standard]
Lectin17	H.erectus.004910	-	-	-	-	-	-	-	-	-	-	-
Lectin18	H.erectus.016983	-	-	-	-	-	-	-	-	-	-	-
Lectin19	H.erectus.012532	-	-	-	-	-	-	-	-	-	-	-
Lectin2	H.erectus.012440	-	-	-	-	-	-	-	-	-	-	-
Lectin20	H.erectus.009129	5.54242	0.00223714	25443.3	GGNLASILDATENALVIELIR	1	1	2	0.0901	23366;23367	-	[mRNA] locus=scaffold214:509377:516757:- [translate_table: standard]
Lectin22	H.erectus.014253	-	-	-	-	-	-	-	-	-	-	-
Lectin24	H.erectus.013947	-	-	-	-	-	-	-	-	-	-	-
Lectin25	H.erectus.015767	-	-	-	-	-	-	-	-	-	-	-
Lectin4	H.erectus.001433	-	-	-	-	-	-	-	-	-	-	-
Lectin5	H.erectus.008813	-	-	-	-	-	-	-	-	-	-	-
Lectin9	H.erectus.000264	-	-	-	-	-	-	-	-	-	-	-
Neuropep2	H.erectus.021853	-	-	-	-	-	-	-	-	-	-	-
Neuropep6	H.erectus.006488	5.54242	0.00223714	29158.8	VGPNLWGLFGR	1	1	1	0.0404	4549	H.erectus.002527;H.erectus.020027	[mRNA] locus=scaffold180:1049812:1057960:+ [translate_table: standard]
Neuropep7	H.erectus.022313	-	-	-	-	-	-	-	-	-	-	-
Neuropep8	H.erectus.011484	-	-	-	-	-	-	-	-	-	-	-
Neuropep9	H.erectus.019233	-	-	-	-	-	-	-	-	-	-	-
saposin-like	H.erectus.013976	26.157	0	69826.9	AIFELLVQQADPK;EVVMVVMQILK;FMTDAQSEEKDNPSFVNSLIVK;MAVTYIDEILEK;QYISMYGSDVLQR	1;1;1;1;1	5	15	0.1132	9032;9033;9030;9031;6082;6425;6424;6423;6426;6428;6429;27311;8098;8099;11074	-	[mRNA] locus=scaffold356:676481:688083:+ [translate_table: standard]
Throm1	H.erectus.001885	42.8825	0	70052.3	ALPTVLQQIHLPIADQSTCK;DAQVSSAPWQVMLYK;DFLPDVSLVDNK;GLNYNGDIHITK;ITDNMFCAGYKPEDSER;NIEDANEKELVESFQQQR;WTSGFPHPIIR;YGFFTHVFR	1;1;1;1;1;1;1;1	8	30	0.1848	24139;24140;24146;24142;24143;24141;24144;15012;15013;15011;7049;6827;21235;21234;23314;6193;6186;6185;6180;6196;6189;6181;6182;6178;6177;6179;3854;3853;3855;3852	-	[mRNA] locus=scaffold120:1842851:1849392:- [translate_table: standard]
Throm12	H.erectus.001970	-	-	-	-	-	-	-	-	-	-	-
Throm14	H.erectus.009177	-	-	-	-	-	-	-	-	-	-	-
Throm19	H.erectus.016614	-	-	-	-	-	-	-	-	-	-	-
Throm20	H.erectus.020726	-	-	-	-	-	-	-	-	-	-	-
Throm24	H.erectus.015157	-	-	-	-	-	-	-	-	-	-	-
Throm25	H.erectus.015181	26.2552	0	56198.3	ETPVSVHNDIALLR;LSLDTDEPTEQIINVEEAIVHENYR;NGIDPFNSFEDSDGLGPHNFCR;VSHFLDWIK;VSPGALPWQVSLQVRPK	1;1;1;1;1	5	17	0.1703	11162;11192;11191;11163;11190;11189;30674;30673;27271;3465;3467;3468;3466;3464;18011;18010;18009	-	[mRNA] locus=scaffold425:70401:73815:+ [translate_table: standard]
Throm29	H.erectus.009180	11.0848	0	56169.8	LGEFDLLADDGNEATYYLETALTHK;LGQNLPASTILQR	1;1	2	3	0.0758	29901;7875;7876	-	[mRNA] locus=scaffold214:1735788:1744448:+ [translate_table: standard]
Throm3	H.erectus.012583	11.0848	0	96247.5	SSYTKPMDGLMPWMVGGEVGK;VSNYNEWIDSVR	1;1	2	2	0.0384	24749;9208	-	[mRNA] locus=scaffold3:869318:885066:+ [translate_table: standard]
Throm32	H.erectus.020746	-	-	-	-	-	-	-	-	-	-	-
Throm33	H.erectus.021923	76.137	0	141796	CNEVISWLDR;DAGAISGLNVLR;FDDSVVQADMK;FEELNADLFR;FELTGIPPAPR;GPAVGIDLGTTYSCVGIFQHGK;IINEPTAAAIAYGLDK;IINEPTAAAIAYGLDKK;LLQDFFNGR;MVQEAEQFKSEDEAQR;NALESLAFNLK;NQVAMNPSNTVFDAK;QTQTFTTYSDNQPGVLIQVFEGER;SINPDEAVAYGAAVQAAILAGDK;SQIQDIVLVGGSTR;TFYPEEISSMVLTK;TTPSYVAFTDTER;TVTNAVVTVPAYFNDSQR;VEIIANDQGNR;VEVEYKGEIK	1;1;1;0;0;1;0;0;1;1;1;1;1;1;1;1;0;1;0;1	14	42	0.2134	5774;5775;4020;4018;4019;5122;5093;5096;4226;4228;4235;4227;4233;4230;4231;4229;4232;4236;4234;24841;24840;13489;13487;13486;13488;16589;16586;16587;16584;16585;2989;2990;19299;4600;4608;4598;4597;12930;12932;12946;12947;12945;29690;24290;24291;24289;9050;9049;9051;13104;13106;13103;9342;9340;9341;20514;20496;20495;20512;20497;20517;20516;20525;4720;4161;4162;4165;4164	-	[mRNA] locus=scaffold93:3015461:3030419:+ [translate_table: standard]
Throm34	H.erectus.013896	-	-	-	-	-	-	-	-	-	-	-
Throm35	H.erectus.008000	28.5003	0	80582.6	AHSWPWQISLR;FVDWIDR;GTIAVTESGK;LVLGPNGADIALLK;VSITESGVACQR;WEFCSIPR	1;1;1;1;1;1	6	15	0.0848	7389;7381;7383;7386;7385;7384;1185;1186;1315;7630;7632;7631;7633;6106;2782	-	[mRNA] locus=scaffold204:777628:784127:- [translate_table: standard]
Throm36	H.erectus.018540	-	-	-	-	-	-	-	-	-	-	-
Throm37	H.erectus.001859	11.0848	0	57731.3	GLVTGWGATHYLR;LGNFLSWIR	1;1	2	2	0.0418	8187;2956	-	[mRNA] locus=scaffold120:1482797:1487231:- [translate_table: standard]
Throm39	H.erectus.001735	-	-	-	-	-	-	-	-	-	-	-
Throm4	H.erectus.005720	-	-	-	-	-	-	-	-	-	-	-
Throm41	H.erectus.009178	36.7142	0	43324.1	DYEPMTGHSDIALLHLSR;GDDGSPLTTLYGSTHFLTGVVAWGR;GYFGVYTNVAK;ISGGNDDGTVSAGVPISPILR;MSVPIIQNSLCSER;QFWDTYER;RISGGNDDGTVSAGVPISPILR	1;1;1;1;1;1;1	7	16	0.2532	21584;21585;21586;28138;28137;4577;4576;21125;21134;21123;21124;12902;12858;12857;3455;23360	-	[mRNA] locus=scaffold214:1722317:1726216:+ [translate_table: standard]
Throm42	H.erectus.004588	-	-	-	-	-	-	-	-	-	-	-
Throm44	H.erectus.009984	11.0848	0	67657.7	DLGHPLGAASAGSLASGDLR;TGALSLFVPDR	1;1	2	3	0.0498	18062;18063;3891	-	[mRNA] locus=scaffold23:5722244:5727339:+ [translate_table: standard]
Throm46	H.erectus.010123	-	-	-	-	-	-	-	-	-	-	-
Throm47	H.erectus.020672	-	-	-	-	-	-	-	-	-	-	-
Throm48	H.erectus.016615	-	-	-	-	-	-	-	-	-	-	-
Throm49	H.erectus.000914	-	-	-	-	-	-	-	-	-	-	-
Throm50	H.erectus.022148	-	-	-	-	-	-	-	-	-	-	-
Throm51	H.erectus.009179	-	-	-	-	-	-	-	-	-	-	-
Throm6	H.erectus.021929	-	-	-	-	-	-	-	-	-	-	-
Throm63	H.erectus.009150	-	-	-	-	-	-	-	-	-	-	-
Throm7	H.erectus.010716	-	-	-	-	-	-	-	-	-	-	-
Transfe1	H.erectus.004966	142.742	0	293042	ADYELLCLDNTR;APIDDYK;AVVDILLK;CGLVPAMVEQYDEAK;CLVEDAGDVAFIK;CSQSGVSASSYYAVAVVK;DGSDSNFR;FFSSGCAPGSPPDSPFCSQCVGSGK;GSGVTWDNLR;GTSLCQACK;HLTVPDNMK;KAVVDILLK;KGGAFGLR;LHPIIAEDYGAGSESCYYAVAVVK;LPANTNSFLYLGASYLGIVR;MFESAPDKNLLFK;NADAMAVDGGEVYTAGK;QTGDCDFSK;RSDSLGCIAAIHEGIADAITLDGGDIYTAGLENYK;SAGWNIPIGTLVK;SCHTGFGR;SDSLGCIAAIHEGIADAITLDGGDIYTAGLENYK;SFLGPDYVDAMISLR;SHNEPYYDYGGAFQCLVEGAGDVAFVK;SNAITWCAV…	1;1;1;1;1;1;1;1;1;1;1;1;1;1;1;1;1;1;1;1;1;1;1;1;1;1;1;1;1	29	96	0.1469	9221;9222;9250;9220;9251;410;635;634;633;14731;14730;14728;14729;14732;14733;8247;8248;18032;18028;18030;18036;18025;18031;18029;18023;18035;18024;18033;18026;801;28218;28217;28216;2945;1909;2252;1676;1675;1678;327;28173;28174;28177;28171;28168;28167;28172;28178;28166;28169;28175;28176;28170;23253;23254;23235;23255;10577;10579;10576;10578;10601;13717;13731;13729;13716;13708;13730;13713;2296;32942…	-	[mRNA] locus=scaffold165:614873:653794:+ [translate_table: standard]
Transfe2	H.erectus.016011	-	-	-	-	-	-	-	-	-	-	-
Transfe3	H.erectus.013362	-	-	-	-	-	-	-	-	-	-	-
Ubiq1	H.erectus.012807	-	-	-	-	-	-	-	-	-	-	-
Ubiq13	H.erectus.014790	5.54242	0.00223714	124061	LLGNALVALSDLR	1	1	1	0.0111	6960	-	[mRNA] locus=scaffold40:877380:888703:- [translate_table: standard]
Ubiq14	H.erectus.019045	-	-	-	-	-	-	-	-	-	-	-
Ubiq15	H.erectus.001337	9.62792	0	40186.2	NFVVVMVSK;QAIQQNPAMLPALLQQLGR	1;1	2	3	0.078	1904;22087;22085	-	[mRNA] locus=scaffold113:191090:197249:+ [translate_table: standard]
Ubiq16	H.erectus.017749	-	-	-	-	-	-	-	-	-	-	-
Ubiq18	H.erectus.000938	-	-	-	-	-	-	-	-	-	-	-
Ubiq19	H.erectus.010323	-	-	-	-	-	-	-	-	-	-	-
Ubiq21	H.erectus.009321	-	-	-	-	-	-	-	-	-	-	-
Ubiq9	H.erectus.021541	8.86941	0	17101.2	ESTLHLVLR;TITLEVEPSDTIENVK	1;1	2	3	0.1645	2424;16577;16576	H.erectus.021549;H.erectus.021546	[mRNA] locus=scaffold90:2145454:2145909:+ [translate_table: standard]
β2m1	H.erectus.000011	-	-	-	-	-	-	-	-	-	-	-
β2m2	H.erectus.021786	-	-	-	-	-	-	-	-	-	-	-
β2m3	H.erectus.001285	-	-	-	-	-	-	-	-	-	-	-
β2m4	H.erectus.001287	-	-	-	-	-	-	-	-	-	-	-

## Sheet: MS.F.1_2
gene_name	Protein_ID	Protein_Qscore	Protein_FDR	Protein_Mass	PeptideSeqs	PepIsUnique	Unique_Peptide_Num	Unique_Spectra_Num	Coverage	Peptide_Query	Sameset	Description
Amyloid1	H.erectus.013808	-	-	-	-	-	-	-	-	-	-	-
Antipro2	H.erectus.009339	57.4521	0	44945.5	ADLSGISEGK;EAFHTDVSNVNFHQTTESADTINK;EDTFMVDENTEVPVQMMNK;EFAFHLYR;ELLTEMGMTNMFDVR;FNRPFMLLITENTTDDILFMGK;GMWDSPFEAK;LLVSGVVHQAALDIDEAGATAAASTGIR;LTKEDTFMVDENTEVPVQMMNK;NIFYSPSSVSVALAALSVGAR;TEYSLK;TYDIFVPK	1;1;1;1;1;1;1;1;1;1;1;1	12	38	0.435	1369;28397;28402;28396;28399;28401;28398;28400;28395;23530;23531;23527;2410;2411;2412;2408;2409;2407;15569;15557;15559;15542;15544;27546;3478;3476;28523;28524;28525;27420;27418;27419;21413;21414;64;1409;1408;1410	-	[mRNA] locus=scaffold216:514556:516124:+ [translate_table: standard]
Antipro3	H.erectus.015250	47.5058	0	44679.9	AALDSTLK;ADFHVDETTK;ADFHVDETTKVEVDMMK;DLNEDMAMMLINTVYFK;EFYSAEVLK;EHVKDLNEDMAMMLINTVYFK;EMGITAAFGDTADFSGISDDVK;HLFEMLAHHDQEHHQQLDVSNAVAIDDGFSPSDAFMK;HWHNSVYR;QSVDVFLPK;VEVDMMK	1;1;1;1;1;1;1;1;1;1;1	11	43	0.3243	362;3433;19815;19817;19816;19814;20538;2441;26965;26964;23405;23403;23414;23402;23406;23413;23412;23409;23407;23401;23417;23399;23416;23415;23411;23408;23410;23400;33459;33461;33464;33462;33463;33460;2637;1802;1805;1801;1661;1804;1660;1803;514	H.erectus.015249	[mRNA] locus=scaffold43:436920:438494:+ [translate_table: standard]
Antipro4	H.erectus.015249	-	-	-	-	-	-	-	-	-	-	-
Ap1	H.erectus.012638	346.17	0	299141	AFGPGLQGGVAGKPAPFTIDTK;AFGPGLQPTGVTVNK;AGDAELTIEIVSETGAK;AGETATFAVDCTR;AGGPGLER;AGSNMLMVGVHGPHAPCEEVYVK;ATEFTIDAR;AYGPGIEPR;CAPGVVGPAEADVDFDIIK;DAANGVYDCEYYPLKPGK;DAGEGLLTVQILDPEGKPK;DFEIIDNHDYSYTVK;DGSCSVEYVPFTPGDYDVNINYGGHPIPGSPFK;DGTFDIYYTAPEPGK;DGTYTVSYVPDSIGPYTITIK;DKGSYTVIVK;DLAEDAPWK;DSPFMAHILPAANDAFPEK;EAGAGGLSIAVEGPSK;ESLGSFAGIAARPEAAELGSQAMTAQVTSPGGK;EVTTHFIVDAR;FIPQEMGPHTVNVK;FNGCHIPGS…	1;1;1;1;0;1;1;1;1;1;1;1;1;1;1;1;0;1;0;1;1;1;1;1;1;1;1;1;1;1;1;1;1;1;0;1;1;1;1;1;1;1;1;1;1;1;1;1;1;1;1;1;1;1;1;1;1;1;1;1;1;1;1;1;1;1;1;1;0;1;1;1;1;0;1;1;1	71	218	0.4346	21762;21765;21764;21763;8617;13667;13666;13665;7071;118;26399;26395;26396;26397;26398;1733;1732;1176;19371;20708;20702;20701;20707;19571;19569;19567;19566;19568;19570;16876;16875;32654;12874;24073;2747;1901;1899;1900;20905;7769;7770;7771;7773;31656;31654;31655;31653;31745;5271;5273;5272;11232;11359;11357;11358;11360;11356;11355;11354;27295;27296;27307;27306;12126;2489;2488;10977;10974;10973;10975…	-	[mRNA] locus=scaffold30:241038:269802:- [translate_table: standard]
Ap2	H.erectus.018093	-	-	-	-	-	-	-	-	-	-	-
BPTI1	H.erectus.017653	-	-	-	-	-	-	-	-	-	-	-
BPTI10	H.erectus.017462	41.0745	0	117800	AIISYIPAENAVQCR;DGTPCHPGRPDICVDGVCR;GVDCLYNDESGPR;GVEGDNIPETIIGR;LAHGYNQMFTIPAGATSISIR;NLQGDYYLNGNWLLESTR;TGEWNDCDAPCGGGFQYR;VVEDAYCAQYSQAPTDQQK;YFFNVLTNK	1;1;1;1;1;1;1;1;1	9	42	0.1326	13720;13721;13682;13677;13678;13680;13717;13722;13679;13718;22298;22299;8528;8340;8339;23444;23427;23425;23443;23428;23429;23424;23423;23442;23426;22158;22182;22166;22162;22161;22164;22159;22167;22163;22165;22160;21167;22661;22660;3219;3220;3218	-	[mRNA] locus=scaffold58:1612492:1625853:- [translate_table: standard]
BPTI11	H.erectus.020260	-	-	-	-	-	-	-	-	-	-	-
BPTI12	H.erectus.002573	5.55649	0.00302572	183410	CLFAMGETDNLIFAVAGK	1	1	1	0.0106	19160	-	[mRNA] locus=scaffold13:3322332:3343304:- [translate_table: standard]
BPTI14	H.erectus.010921	-	-	-	-	-	-	-	-	-	-	-
BPTI15	H.erectus.022226	-	-	-	-	-	-	-	-	-	-	-
BPTI17	H.erectus.015279	-	-	-	-	-	-	-	-	-	-	-
BPTI2	H.erectus.011240	-	-	-	-	-	-	-	-	-	-	-
BPTI3	H.erectus.010611	-	-	-	-	-	-	-	-	-	-	-
BPTI4	H.erectus.019118	7.95472	0	58967.3	DTVLDDFK;LPLSPVACTGEPLIWSFSSTLGECVPYK	1;1	2	2	0.069	1106;31288	-	[mRNA] locus=scaffold67:3583569:3592311:- [translate_table: standard]
BPTI5	H.erectus.017114	-	-	-	-	-	-	-	-	-	-	-
BPTI6	H.erectus.011080	-	-	-	-	-	-	-	-	-	-	-
BPTI8	H.erectus.009428	-	-	-	-	-	-	-	-	-	-	-
BPTI9	H.erectus.015412	364.532	0	559692	DFILNLIR;DFPIIQEFIR;DFVQSVVETLSLDDDKDR;DHVSLVQYSTDPEANFYLNTYTTK;DIIFLIDGSDNTGVTGIAHIR;DIVFLLDGSDGTR;DIVFVIDGSDGIGR;DNVFTASAGSR;DVVFLIDGSSAAR;EDVVNAVR;FEDAALLEFGR;GEILDIVR;HALVVSELSDLPSVQEQLSSVISR;HIQNVQFSK;HVEGLQTLQTNK;IEDGVPQFLIVVTGGSSTDDVTTPADQLK;IGLAQYGTDVSDVFYLNTYK;IGVLQFADYPQADMYLNTHPTK;IGVLQFADYPQADMYLNTHPTKEDVLNAVR;IIDDTTPEEIPTQGLPAAK;IIPQFPVIEEIVPSTGGEK;IIPQFPVIEEIVPSTGGEKR;KADIVFLVDGSINL…	1;1;1;1;1;1;1;1;1;1;1;1;1;1;1;1;1;1;1;1;1;1;1;1;1;1;1;1;1;1;1;1;1;1;1;1;1;1;1;1;1;1;1;1;1;1;1;1;1;1;1;1;1;1;1;1;1;1;1;1;1;1;1;1;1;1;1;1;1;1;1;1;1;1	74	291	0.2046	1567;1568;1578;1576;1577;5073;5074;5072;21031;29418;29416;29419;23101;23096;23100;23098;23094;23102;23104;23099;23097;23095;23093;23103;23106;23105;7209;7211;7212;8219;8222;8217;8220;8223;8216;8218;8224;8221;2939;6340;6346;6345;6338;6342;6341;6343;6347;6344;6339;774;4934;4936;4935;4937;4933;4932;857;858;27376;27374;27375;2651;6620;30875;30876;23826;23817;23816;23815;23825;26708;26711;26703;26704;…	-	[mRNA] locus=scaffold433:636728:664629:- [translate_table: standard]
CcAMP1	H.erectus.000409	7.63659	0	45466	AFTGFIVDADTPGIQIGR;TGEYPLPIIK	1;1	2	2	0.0675	17285;3017	-	[mRNA] locus=scaffold103:3215165:3219326:- [translate_table: standard]
CDK-like14	H.erectus.015536	-	-	-	-	-	-	-	-	-	-	-
CDK-like15	H.erectus.002030	-	-	-	-	-	-	-	-	-	-	-
CDK-like16	H.erectus.018001	-	-	-	-	-	-	-	-	-	-	-
CDK-like19	H.erectus.005031	-	-	-	-	-	-	-	-	-	-	-
CDK-like21	H.erectus.001868	-	-	-	-	-	-	-	-	-	-	-
CDK-like22	H.erectus.006188	-	-	-	-	-	-	-	-	-	-	-
CDK-like23	H.erectus.003652	-	-	-	-	-	-	-	-	-	-	-
Chem1	H.erectus.021417	-	-	-	-	-	-	-	-	-	-	-
Chem10	H.erectus.001094	-	-	-	-	-	-	-	-	-	-	-
Chem4	H.erectus.012005	-	-	-	-	-	-	-	-	-	-	-
Chem9	H.erectus.009745	-	-	-	-	-	-	-	-	-	-	-
ERH2	H.erectus.017465	-	-	-	-	-	-	-	-	-	-	-
GAPDH	H.erectus.012085	75.9963	0	239829	AEGDKLVIDGHK;GASQNIIPASTGAAK;GFLGYTDHQVVSTDFNGDTHSSIFDAGAGIALNDHFVK;ISVFHER;ISVFHERDPANIK;LEKPAKYDDIK;LTGMAFR;LVIDGHK;LVSWYDNEFGYSNR;RVIISAPSADAPMFVMGVNHEK;VCDLMAHMASKE;VGINGFGR;VIISAPSADAPMFVMGVNHEK;VIISAPSADAPMFVMGVNHEKYDNSLK;VIPELNGK;VIPELNGKLTGMAFR;VPTPNVSVVDLTVR;VVSNASCTTNCLAPLAK;WGDAGAEYVVESTGVFTTIEK;YDNSLK	1;1;1;1;1;1;0;1;1;1;1;1;1;1;0;0;1;1;1;1	17	125	0.1009	5162;5163;6892;33121;33106;33070;33103;33120;33087;33117;33104;33116;33114;33072;33093;33078;33098;33115;33095;33084;33118;33099;33092;33124;33102;33073;33108;33080;33083;33112;33111;33081;33126;33119;33122;33074;33088;33091;33110;33071;33068;33090;33100;33077;33105;33096;33076;33107;33127;33094;33085;33123;33069;33101;33113;33079;33082;33089;33125;33075;33097;33109;33086;683;9557;5898;5899;264;2…	-	[mRNA] locus=scaffold28:93746:126797:- [translate_table: standard]
Glyrichin	H.erectus.018102	-	-	-	-	-	-	-	-	-	-	-
Hemo1	H.erectus.008667	40.2864	0	34248.4	GGLLPLSELHAFTLR;IHLSPHLDLSGLSCSLMEDGQLR;KVDLSDTFFK;TIMAGVGSAVSMLDDLK;TIMAGVGSAVSMLDDLKGGLLPLSELHAFTLR;TYFAHWSDLSPSSEPVR;TYFAHWSDLSPSSEPVRK;VEEIGVQALSR	1;1;1;1;1;1;1;1	8	38	0.3013	11823;11821;11822;27267;27268;3986;13766;13770;14139;14136;13772;14489;14137;13771;14138;32086;19547;19549;19548;19550;19546;21381;21388;21387;21379;21380;21378;21382;21386;21385;21384;21383;4008;4005;4003;4001;4002;4004	-	[mRNA] locus=scaffold21:3665895:3670509:- [translate_table: standard]
Hemo2	H.erectus.008666	13.9887	0	15910.5	DLSLNSAPVR;LLYVYPQTK;MDDLTGGLLTLSELHAFTLR	1;1;1	3	7	0.2727	2240;2252;2943;22745;22747;22964;22746	-	[mRNA] locus=scaffold21:3663020:3664043:- [translate_table: standard]
Hemo3	H.erectus.022172	-	-	-	-	-	-	-	-	-	-	-
Hemo4	H.erectus.022173	45.572	0	16556.5	CLIVYPWTQR;FLSVVVSALGR;ILHGLDR;LHVDPDNFK;MGSSFNPDIQAAWQK;NMDNIKETYAELSK;SAITNIMGSLIYEDDGPK;VVWTDQER;YFGAFGNLYNAEAIK;YFGAFGNLYNAEAIKNNPR	1;1;1;1;1;1;1;1;1;1	10	51	0.7551	6133;6131;6132;6125;3244;3241;3242;3245;3238;3247;3246;3240;3248;3239;3243;388;2430;13143;13142;12416;12413;12418;12412;12414;12415;12417;12427;18305;1794;13130;13080;13086;13092;13131;13089;13132;13127;13079;13083;13087;13081;13090;13128;13088;13084;13093;13082;13076;13085;13091;22190	-	[mRNA] locus=scaffold96:381829:382474:- [translate_table: standard]
Histone11	H.erectus.019109	-	-	-	-	-	-	-	-	-	-	-
Histone14	H.erectus.016015	-	-	-	-	-	-	-	-	-	-	-
Histone2	H.erectus.020810	-	-	-	-	-	-	-	-	-	-	-
Histone20	H.erectus.019085	-	-	-	-	-	-	-	-	-	-	-
Histone21	H.erectus.020889	27.7728	0	36346.2	GVLSQTTGIGASGSFK;INTSLVALVAK;ISGLIYEETR;KTVTAMDVVYALK;TVTAMDVVYALK;VFLENVIR	1;1;1;1;1;1	6	10	0.1726	9185;3001;3008;3650;3651;7723;7724;5693;5692;1474	-	[mRNA] locus=scaffold8:2710422:2713448:+ [translate_table: standard]
Histone32	H.erectus.020891	-	-	-	-	-	-	-	-	-	-	-
Histone33	H.erectus.020893	-	-	-	-	-	-	-	-	-	-	-
Histone34	H.erectus.019084	-	-	-	-	-	-	-	-	-	-	-
Histone35	H.erectus.019103	10.0716	0	19003.6	AMSIMNSFVNDIFER;LLGGVTIAQGGVLPNIQAVLLPK	1;1	2	5	0.2184	15336;15326;15325;23849;23848	-	[mRNA] locus=scaffold67:3447537:3449286:- [translate_table: standard]
Histone4	H.erectus.009926	-	-	-	-	-	-	-	-	-	-	-
Histone5	H.erectus.021104	-	-	-	-	-	-	-	-	-	-	-
Histone6	H.erectus.011142	-	-	-	-	-	-	-	-	-	-	-
Histone9	H.erectus.001591	-	-	-	-	-	-	-	-	-	-	-
Lectin11	H.erectus.015768	-	-	-	-	-	-	-	-	-	-	-
Lectin14	H.erectus.011567	-	-	-	-	-	-	-	-	-	-	-
Lectin15	H.erectus.016003	-	-	-	-	-	-	-	-	-	-	-
Lectin16	H.erectus.018905	4.5151	0.00593824	123005	LDGEVFYPPSISGK	1	1	1	0.0123	9133	-	[mRNA] locus=scaffold67:667620:676441:- [translate_table: standard]
Lectin17	H.erectus.004910	-	-	-	-	-	-	-	-	-	-	-
Lectin18	H.erectus.016983	-	-	-	-	-	-	-	-	-	-	-
Lectin19	H.erectus.012532	-	-	-	-	-	-	-	-	-	-	-
Lectin2	H.erectus.012440	-	-	-	-	-	-	-	-	-	-	-
Lectin20	H.erectus.009129	11.113	0	25443.3	DFGDAELACQALGGNLASILNAR;GGNLASILDATENALVIELIR	1;1	2	3	0.1888	25022;22474;22475	-	[mRNA] locus=scaffold214:509377:516757:- [translate_table: standard]
Lectin22	H.erectus.014253	-	-	-	-	-	-	-	-	-	-	-
Lectin24	H.erectus.013947	-	-	-	-	-	-	-	-	-	-	-
Lectin25	H.erectus.015767	-	-	-	-	-	-	-	-	-	-	-
Lectin4	H.erectus.001433	-	-	-	-	-	-	-	-	-	-	-
Lectin5	H.erectus.008813	-	-	-	-	-	-	-	-	-	-	-
Lectin9	H.erectus.000264	-	-	-	-	-	-	-	-	-	-	-
Neuropep2	H.erectus.021853	-	-	-	-	-	-	-	-	-	-	-
Neuropep6	H.erectus.006488	-	-	-	-	-	-	-	-	-	-	-
Neuropep7	H.erectus.022313	-	-	-	-	-	-	-	-	-	-	-
Neuropep8	H.erectus.011484	-	-	-	-	-	-	-	-	-	-	-
Neuropep9	H.erectus.019233	-	-	-	-	-	-	-	-	-	-	-
saposin-like	H.erectus.013976	13.3065	0	69826.9	AIFELLVQQADPK;EVVMVVMQILK;MAVTYIDEILEK	1;1;1	3	7	0.0574	8381;8380;8382;5605;5294;5911;7470	-	[mRNA] locus=scaffold356:676481:688083:+ [translate_table: standard]
Throm1	H.erectus.001885	27.8932	0	70052.3	ALPTVLQQIHLPIADQSTCK;DAQVSSAPWQVMLYK;DFLPDVSLVDNK;ITDNMFCAGYKPEDSER;WTSGFPHPIIR;YGFFTHVFR	1;1;1;1;1;1	6	13	0.1361	23221;23220;23218;23219;23217;14081;14079;6500;20305;5694;3560;3559;3558	-	[mRNA] locus=scaffold120:1842851:1849392:- [translate_table: standard]
Throm12	H.erectus.001970	-	-	-	-	-	-	-	-	-	-	-
Throm14	H.erectus.009177	-	-	-	-	-	-	-	-	-	-	-
Throm19	H.erectus.016614	-	-	-	-	-	-	-	-	-	-	-
Throm20	H.erectus.020726	-	-	-	-	-	-	-	-	-	-	-
Throm24	H.erectus.015157	-	-	-	-	-	-	-	-	-	-	-
Throm25	H.erectus.015181	23.9474	0	56198.3	ETPVSVHNDIALLR;LSLDTDEPTEQIINVEEAIVHENYR;NGIDPFNSFEDSDGLGPHNFCR;VSHFLDWIK;VSPGALPWQVSLQVRPK	1;1;1;1;1	5	18	0.1703	10342;10344;10343;10374;10341;10375;10376;30174;26521;3193;3194;3196;3195;16975;16974;16976;16973;16977	-	[mRNA] locus=scaffold425:70401:73815:+ [translate_table: standard]
Throm29	H.erectus.009180	4.5151	0.00593824	56169.8	LGQNLPASTILQR	1	1	2	0.0259	7254;7253	-	[mRNA] locus=scaffold214:1735788:1744448:+ [translate_table: standard]
Throm3	H.erectus.012583	10.0716	0	96247.5	KGESPWQVLLQNAK;VSNYNEWIDSVR	1;1	2	2	0.0302	11258;8532	-	[mRNA] locus=scaffold3:869318:885066:+ [translate_table: standard]
Throm32	H.erectus.020746	-	-	-	-	-	-	-	-	-	-	-
Throm33	H.erectus.021923	72.6947	0	141796	CNEVISWLDR;DAGAISGLNVLR;FDDSVVQADMK;FEELNADLFR;FELTGIPPAPR;GPAVGIDLGTTYSCVGIFQHGK;IINEPTAAAIAYGLDK;IINEPTAAAIAYGLDKK;LLQDFFNGR;LSKEDIER;MDKSQIQDIVLVGGSTR;MVQEAEQFKSEDEAQR;NALESLAFNLK;NQVAMNPSNTVFDAK;QTQTFTTYSDNQPGVLIQVFEGER;SINPDEAVAYGAAVQAAILAGDK;SQIQDIVLVGGSTR;TFYPEEISSMVLTK;TTPSYVAFTDTER;TVTNAVVTVPAYFNDSQR;VEIIANDQGNR;VEVEYKGEIK	1;1;1;0;0;1;0;0;1;0;1;1;1;1;1;1;1;1;0;1;0;1	15	45	0.222	5313;5314;5315;3724;3723;3726;4696;4673;4698;4674;4676;4675;3907;3909;3911;3910;3904;3908;3905;3903;3906;23915;23917;12532;12535;12533;15588;15590;15593;15589;2753;2752;2751;1471;16700;18320;18319;4223;4226;4231;4224;4225;12001;12002;12017;12018;12000;12016;12003;29135;23386;23385;8393;8394;12140;12141;12142;8664;8665;19602;19586;19600;19601;19584;19585;4327;4334;3854;3855;3856;3853	-	[mRNA] locus=scaffold93:3015461:3030419:+ [translate_table: standard]
Throm34	H.erectus.013896	-	-	-	-	-	-	-	-	-	-	-
Throm35	H.erectus.008000	17.979	0	80582.6	AHSWPWQISLR;FVDWIDR;LVLGPNGADIALLK;VSITESGVACQR	1;1;1;1	4	11	0.0602	6802;6801;6800;6806;1094;1093;7018;7015;7017;7016;5631	-	[mRNA] locus=scaffold204:777628:784127:- [translate_table: standard]
Throm36	H.erectus.018540	-	-	-	-	-	-	-	-	-	-	-
Throm37	H.erectus.001859	-	-	-	-	-	-	-	-	-	-	-
Throm39	H.erectus.001735	9.0302	0	20330.1	FMPWINSVIR;VILHPNFQSQSDWDNDLALIQLK	1;1	2	3	0.1784	4851;4852;28245	-	[mRNA] locus=scaffold119:1347302:1348205:+ [translate_table: standard]
Throm4	H.erectus.005720	-	-	-	-	-	-	-	-	-	-	-
Throm41	H.erectus.009178	29.6168	0	43324.1	DYEPMTGHSDIALLHLSR;GDDGSPLTTLYGSTHFLTGVVAWGR;GVSLNSHVLPICLPTR;GYFGVYTNVAK;IPVSTVIVHKDYEPMTGHSDIALLHLSR;ISGGNDDGTVSAGVPISPILR	1;1;1;1;1;1	6	14	0.261	20636;20634;20635;27456;27458;27464;15111;4208;4209;31344;20205;20203;20204;20215	-	[mRNA] locus=scaffold214:1722317:1726216:+ [translate_table: standard]
Throm42	H.erectus.004588	-	-	-	-	-	-	-	-	-	-	-
Throm44	H.erectus.009984	14.5867	0	67657.7	DLGHPLGAASAGSLASGDLR;GFETSLAECVIHDGVR;TGALSLFVPDR	1;1;1	3	5	0.0754	17031;17030;15639;3593;3592	-	[mRNA] locus=scaffold23:5722244:5727339:+ [translate_table: standard]
Throm46	H.erectus.010123	-	-	-	-	-	-	-	-	-	-	-
Throm47	H.erectus.020672	-	-	-	-	-	-	-	-	-	-	-
Throm48	H.erectus.016615	-	-	-	-	-	-	-	-	-	-	-
Throm49	H.erectus.000914	-	-	-	-	-	-	-	-	-	-	-
Throm50	H.erectus.022148	-	-	-	-	-	-	-	-	-	-	-
Throm51	H.erectus.009179	-	-	-	-	-	-	-	-	-	-	-
Throm6	H.erectus.021929	-	-	-	-	-	-	-	-	-	-	-
Throm63	H.erectus.009150	-	-	-	-	-	-	-	-	-	-	-
Throm7	H.erectus.010716	-	-	-	-	-	-	-	-	-	-	-
Transfe1	H.erectus.004966	121.956	0	293042	ADYELLCLDNTR;APIDDYK;AVVDILLK;CGLVPAMVEQYDEAK;CLVEDAGDVAFIK;CSQSGVSASSYYAVAVVK;DGSDSNFR;FFSSGCAPGSPPDSPFCSQCVGSGK;HLTVPDNMK;KAVVDILLK;KGGAFGLR;LHPIIAEDYGAGSESCYYAVAVVK;LPANTNSFLYLGASYLGIVR;MFESAPDK;MFESAPDKNLLFK;NADAMAVDGGEVYTAGK;QTGDCDFSK;RSDSLGCIAAIHEGIADAITLDGGDIYTAGLENYK;SAGWNIPIGTLVK;SDSLGCIAAIHEGIADAITLDGGDIYTAGLENYK;SFLGPDYVDAMISLR;SHNEPYYDYGGAFQCLVEGAGDVAFVK;SNAITWCAVSK;VPSTNDYK;WGGIEDESI…	1;1;1;1;1;1;1;1;1;1;1;1;1;1;1;1;1;1;1;1;1;1;1;1;1;1	26	89	0.1249	8540;8570;382;588;589;590;13794;13791;13789;13792;13788;13787;13786;13793;13790;7621;7620;16992;16994;16991;16993;16997;16996;16998;16989;16995;16990;16988;739;27555;27556;2057;1536;1535;1537;299;27500;27504;27505;27497;27501;27503;27498;27502;27499;22348;22349;926;9792;9789;9781;9780;9813;9811;9779;9810;12776;12774;12777;12794;12792;12793;2095;32768;32769;6428;6429;6432;6433;6431;6434;6430;32537…	-	[mRNA] locus=scaffold165:614873:653794:+ [translate_table: standard]
Transfe2	H.erectus.016011	-	-	-	-	-	-	-	-	-	-	-
Transfe3	H.erectus.013362	-	-	-	-	-	-	-	-	-	-	-
Ubiq1	H.erectus.012807	-	-	-	-	-	-	-	-	-	-	-
Ubiq13	H.erectus.014790	-	-	-	-	-	-	-	-	-	-	-
Ubiq14	H.erectus.019045	-	-	-	-	-	-	-	-	-	-	-
Ubiq15	H.erectus.001337	9.59945	0	40186.2	NFVVVMVSK;QAIQQNPAMLPALLQQLGR	1;1	2	4	0.078	1728;1729;21176;21175	-	[mRNA] locus=scaffold113:191090:197249:+ [translate_table: standard]
Ubiq16	H.erectus.017749	-	-	-	-	-	-	-	-	-	-	-
Ubiq18	H.erectus.000938	-	-	-	-	-	-	-	-	-	-	-
Ubiq19	H.erectus.010323	-	-	-	-	-	-	-	-	-	-	-
Ubiq21	H.erectus.009321	-	-	-	-	-	-	-	-	-	-	-
Ubiq9	H.erectus.021541	4.5151	0.00593824	17101.2	TITLEVEPSDTIENVK	1	1	2	0.1053	15581;15580	H.erectus.021549;H.erectus.021546	[mRNA] locus=scaffold90:2145454:2145909:+ [translate_table: standard]
β2m1	H.erectus.000011	-	-	-	-	-	-	-	-	-	-	-
β2m2	H.erectus.021786	-	-	-	-	-	-	-	-	-	-	-
β2m3	H.erectus.001285	-	-	-	-	-	-	-	-	-	-	-
β2m4	H.erectus.001287	-	-	-	-	-	-	-	-	-	-	-

## Sheet: MS.M.20_1
gene_name	Protein_ID	Protein_Qscore	Protein_FDR	Protein_Mass	PeptideSeqs	PepIsUnique	Unique_Peptide_Num	Unique_Spectra_Num	Coverage	Peptide_Query	Sameset	Description
Amyloid1	H.erectus.013808	-	-	-	-	-	-	-	-	-	-	-
Antipro2	H.erectus.009339	43.8338	0	44945.5	DLKEAFHTDVSNVNFHQTTESADTINK;EAFHTDVSNVNFHQTTESADTINKYVSDK;EDGFDTYR;EFAFHLYR;ELLTEMGMTNMFDVR;GMWDSPFEAK;IMNPKI;ITLMSLQHVPVLK;LTKEDTFMVDENTEVPVQMMNK;RTYDIFVPK;TYDIFVPK	1;1;1;1;1;1;1;1;1;1;1	11	87	0.3075	322721;322725;324658;38254;54042;54043;54044;54039;54038;54037;54035;54036;230830;230829;230658;230656;227573;230659;227574;75866;75879;75878;75873;75872;75877;75861;75868;75864;80057;75876;80053;75863;80061;80064;80055;75869;75871;80063;75874;80056;80069;594;152228;152219;152218;152241;152256;155359;152234;152242;152247;152265;155354;152248;152220;152210;155355;152239;152229;152253;152266;152258…	-	[mRNA] locus=scaffold216:514556:516124:+ [translate_table: standard]
Antipro3	H.erectus.015250	32.5331	0	44679.9	DVEGFISKDYIK;EFYSAEVLK;GEWFRPFNK;HWHNSVYR;MKDVEGFISK;QSVDVFLPK;SNTSMMIVLPDEGK	1;1;1;1;1;1;1	7	53	0.1559	137302;137303;54744;54742;54736;54747;54740;54743;54748;54746;54745;79394;57911;58080;58081;58073;58085;58078;72251;72246;72247;72249;72239;72257;72263;72265;72243;72252;76379;72267;72253;76374;76381;40381;44609;40372;40373;40382;40376;40375;44603;40377;40378;40383;40374;44614;44610;40380;44627;44618;44607;44595;161505	H.erectus.015249	[mRNA] locus=scaffold43:436920:438494:+ [translate_table: standard]
Antipro4	H.erectus.015249	-	-	-	-	-	-	-	-	-	-	-
Ap1	H.erectus.012638	399.149	0	299141	AATFTVVTK;AAVRPAFDPSK;AAVRPAFDPSKVTASGPGLER;AFGPGLQGGVAGKPAPFTIDTK;AFGPGLQPTGVTVNK;AHIPQTFAVDCTR;AWGPGLR;AYGPGIEPR;AYGPGLEGGVTNKPNCFTVETR;CSGPGLGSGVR;DAGEGLLTVQILDPEGKPK;DGSCGVSYIVK;DGTFDIYYTAPEPGK;DKGSYTVIVK;DSPFMAHILPAANDAFPEK;DVFGDFLGR;EPGDYEVSIK;EVTTHFIVDAR;FDNKHIPGSPFVAK;FIPQEMGPHTVNVK;FIPRENGVHSIDVK;FNNEHIPDSPFIVPIATLSDEAR;GAGAGGLGLTVEGPCEAK;GAGSGTLNVSVK;GAGTGGLGLTIEGASEAK;GDGTYLCTYTPTKPIK;…	1;1;1;1;1;1;1;1;1;1;1;1;1;1;1;1;1;1;1;1;1;1;1;1;1;1;1;1;1;1;1;1;1;1;1;0;1;0;1;1;1;1;1;1;0;0;1;1;1;1;0;1;1;1;1;1;1;1;1;1;1;1;1;1;1;1;1;1;1;1;1;1;1;1;1;1;1;1;1;1;1;1;0;1;1	79	538	0.3704	24135;24133;73555;73563;73553;276913;277083;277084;277086;277085;277132;153759;153740;153739;153743;153765;153763;153736;153738;153734;153756;153752;153761;153755;153735;153754;153746;153750;153951;153753;153749;153757;153760;153940;153745;159698;159697;159701;159695;159696;159702;159699;159708;159713;159706;2893;2896;2895;2889;2898;2887;2892;2901;28561;291764;291791;291798;291766;291794;291796;2…	-	[mRNA] locus=scaffold30:241038:269802:- [translate_table: standard]
Ap2	H.erectus.018093	54.5641	0	329439	EAGYGGLALAVEGPSK;EVPQSPFLVNVDPSHDAMK;FGGENIPGSPFK;GQLSLEAIPDPSSASAPAGVK;KIQQNTFTR;LEVEVLSPSQR;LLGWIQNK;LVSIDSK;QAGQGQLSVLITDQDGKPK;TGVESGIPTHFTTLTK;VPDMPITNFHQDWR;VQAFGPGLEK;VYGPGVAPGVR;YTIVVK	1;1;1;1;0;1;0;0;1;1;1;1;1;1	11	12	0.0577	161008;275688;275687;98056;262961;67076;67077;67073;67079;67256;67072;100281;32337;32113;32338;32115;32332;3345;3346;3344;261522;206784;222666;46334;52066;866	-	[mRNA] locus=scaffold62:2833953:2871972:+ [translate_table: standard]
BPTI1	H.erectus.017653	-	-	-	-	-	-	-	-	-	-	-
BPTI10	H.erectus.017462	20.9145	0	117800	AAGSCASWTAR;AIISYIPAENAVQCR;NYLAVR;TCNVQACPITHSWR;YFFNVLTNK	1;1;1;1;1	5	25	0.05	67375;210120;210121;209940;209941;210125;209944;210128;209937;209939;1629;214498;214499;214497;214495;214500;70549;70550;70538;70557;70718;70558;70720;70717;70551	-	[mRNA] locus=scaffold58:1612492:1625853:- [translate_table: standard]
BPTI11	H.erectus.020260	-	-	-	-	-	-	-	-	-	-	-
BPTI12	H.erectus.002573	34.7216	0	183410	EWTGMIR;IHGHSVVSENGLVYCIGGK;LPGYLNDTR;LPGYLNDTRR;MFAYNHK;MFAYNHKR;SEWKDVASMK;SMFGAVIHK;YAAGASCASMR	1;1;1;1;0;1;1;1;1	8	24	0.0435	17624;267091;267090;46910;46911;46909;87603;20585;51585;51586;79373;79372;38681;35422;35416;35419;35417;35414;35415;35424;70244;70242;70245;70243;70241	-	[mRNA] locus=scaffold13:3322332:3343304:- [translate_table: standard]
BPTI14	H.erectus.010921	19.6839	0	134880	AMFGTVIHDGK;MFAYNHK;QWSGMLR;WEPFAEFPQER;YAAGASCVSMR	1;0;1;1;1	4	27	0.0379	78247;78263;78249;78256;78253;20585;15609;142428;142427;142421;142416;142422;142413;142418;142411;142425;142420;142426;142417;142406;142410;142419;142435;142429;142409;142414;142407;77461	-	[mRNA] locus=scaffold250:39207:73239:- [translate_table: standard]
BPTI15	H.erectus.022226	-	-	-	-	-	-	-	-	-	-	-
BPTI17	H.erectus.015279	-	-	-	-	-	-	-	-	-	-	-
BPTI2	H.erectus.011240	-	-	-	-	-	-	-	-	-	-	-
BPTI3	H.erectus.010611	-	-	-	-	-	-	-	-	-	-	-
BPTI4	H.erectus.019118	10.0389	0	58967.3	YGGCLGNK;YGGCLGNKNNFK	1;1	2	4	0.023	14170;14171;14169;128448	-	[mRNA] locus=scaffold67:3583569:3592311:- [translate_table: standard]
BPTI5	H.erectus.017114	-	-	-	-	-	-	-	-	-	-	-
BPTI6	H.erectus.011080	11.3137	0	342610	GDVGPIGPVGPLGK;GVPGYFGSPGLNGEK;VSWIHFMGGEEK	1;1;1	3	3	0.0127	101927;152120;138479	-	[mRNA] locus=scaffold255:10028:50583:- [translate_table: standard]
BPTI8	H.erectus.009428	27.2937	0	105859	AVASAPAQQFVQSLQDPQLEQR;DFVSALVDR;LPFLDR;NPDVLAAAIK;SMTYLGEGTFTGSAIHQANR;VPVGAPQITPELCR	1;1;1;1;1;1	6	17	0.0837	293904;293901;293902;293903;293907;293905;293906;41732;41733;41740;3234;3238;39541;39534;278892;278893;166254	-	[mRNA] locus=scaffold22:78401:91842:+ [translate_table: standard]
BPTI9	H.erectus.015412	317.868	0	559692	ALEWVSR;ATPLTPTVTADRPGR;ATPMTPTVTADRPGR;DFILNLIR;DFPIIQEFIR;DGFPAMR;DIVFLLDGSDGTR;DIVFVIDGSDGIGR;DVVFLIDGSSAAR;DVVFLLDGSNATR;FEDAALLEFGR;GEILDIVK;GEILDIVR;GGRPLNTGAALR;GGSPLNTGAALR;GPFVLSGK;GPGVVQCDLVK;GSIGVSGPK;HIQNVQFSK;HVEGLQTLQTNK;HVEGLQTLQTNKR;IIPQFPVIEEIVPSTGGEK;KDEGTPQILMVITGGPSSDDSK;KDIVFLLDGSDGTR;KVAVFFVGGSVANAQAVTNAAMR;KVVENLNVGENK;LCVGVQEAPK;LDAISQFYDK;LDVGLDKVR;LHDSGVATLFLVK;MAAILQR;N…	1;1;1;1;1;1;1;1;1;1;1;1;1;1;1;1;1;1;1;1;1;1;1;1;1;1;1;1;1;1;1;1;1;1;1;1;1;1;1;1;1;1;1;1;1;1;1;1;1;1;1;1;1;1;1;1;1;1;1;1;1;1;1;1	64	535	0.1358	13297;172081;172080;172082;172083;172084;172078;172072;172071;172076;172070;172077;172075;172074;178014;38499;38595;38588;38593;38495;38500;38498;38497;38592;106382;5368;136104;136099;148944;148943;148941;123253;123268;123244;123249;123245;123257;123266;123258;123243;123271;123248;123264;123259;123267;123246;123247;123254;123239;123263;123274;135957;135962;102955;102959;102969;102958;102962;17212…	-	[mRNA] locus=scaffold433:636728:664629:- [translate_table: standard]
CcAMP1	H.erectus.000409	19.3587	0	45466	ANWYFLLAR;IYQIYEGTAQIQR;TGEYPLPIIK;TRPPVAAGATGLAQR	1;1;1;1	4	6	0.1133	72374;181471;65554;65555;149680;149681	-	[mRNA] locus=scaffold103:3215165:3219326:- [translate_table: standard]
CDK-like14	H.erectus.015536	13.0722	0	81297.5	AGNILLNTEGHAK;AIFMIPTNPPPTFR;KPELWSDDFTDYVK;LADFGVAGQLTDTMAK;LSALDPMMER	1;1;1;1;1	5	5	0.0938	120456;186875;218203;193713;75025	-	[mRNA] locus=scaffold44:377657:383531:+ [translate_table: standard]
CDK-like15	H.erectus.002030	-	-	-	-	-	-	-	-	-	-	-
CDK-like16	H.erectus.018001	-	-	-	-	-	-	-	-	-	-	-
CDK-like19	H.erectus.005031	16.9399	0	30014.4	DLKPQNLLINR;DLLQNLLK;IGEGTYGTVFK;SFMFQLLK	1;1;1;1	4	5	0.145	117485;28151;28150;77350;39884	H.erectus.005030	[mRNA] locus=scaffold165:2316048:2321822:- [translate_table: standard]
CDK-like21	H.erectus.001868	-	-	-	-	-	-	-	-	-	-	-
CDK-like22	H.erectus.006188	-	-	-	-	-	-	-	-	-	-	-
CDK-like23	H.erectus.003652	-	-	-	-	-	-	-	-	-	-	-
Chem1	H.erectus.021417	-	-	-	-	-	-	-	-	-	-	-
Chem10	H.erectus.001094	-	-	-	-	-	-	-	-	-	-	-
Chem4	H.erectus.012005	13.554	0	69349.8	DLKPENLLLASK;GAFSVVR;ICDPGLTSFEPEALGNLVEGHDFHR;LTQYMDGGGMPR;MLTINPSKR;STVASMMHR	0;0;1;1;1;0	3	3	0.1194	120889;120888;120894;120887;120896;120892;1632;313495;117672;50174;41367;41366	-	[mRNA] locus=scaffold273:2499209:2531851:+ [translate_table: standard]
Chem9	H.erectus.009745	-	-	-	-	-	-	-	-	-	-	-
ERH2	H.erectus.017465	-	-	-	-	-	-	-	-	-	-	-
GAPDH	H.erectus.012085	68.7378	0	239829	GASQNIIPASTGAAK;ISVFHER;ISVFHERDPANIK;LTGMAFR;LVIDGHK;LVSWYDNEFGYSNR;RVIISAPSADAPMFVMGVNHEK;VCDLMAHMASK;VCDLMAHMASKE;VGINGFGR;VIISAPSADAPMFVMGVNHEK;VIPELNGK;VIPELNGKLTGMAFR;VPTPNVSVVDLTVR;VVSNASCTTNCLAPLAK;WGDAGAEYVVESTGVFTTIEK	1;1;1;0;1;1;1;1;1;1;1;0;0;1;1;1	13	324	0.0731	131587;131612;131541;131572;131629;131592;131594;131530;131581;131574;131596;131535;131533;131528;131606;131585;131605;131583;131526;131517;131564;131543;131575;131525;131519;131512;131532;131547;131614;131539;131523;131627;131553;131561;131529;131545;131571;131582;131609;131588;131578;131608;131590;131540;131508;131562;131534;131602;131610;131549;131577;131591;131554;131618;131555;131586;131598;…	-	[mRNA] locus=scaffold28:93746:126797:- [translate_table: standard]
Glyrichin	H.erectus.018102	-	-	-	-	-	-	-	-	-	-	-
Hemo1	H.erectus.008667	48.0431	0	34248.4	GGLLPLSELHAFTLR;KVDLSDTFFK;LLVVYPQTK;SLLVMAAK;TIMAGVGSAVSMLDDLK;TSLEFPITK;TYFAHWSDLSPSSEPVR;TYFAHWSDLSPSSEPVRK;VSPKVEEIGVQALSR	1;1;1;1;1;1;1;1;1	9	77	0.3237	191177;191178;84706;84696;84698;84703;84701;84702;84700;50400;50406;50419;50411;50403;50394;50409;50410;50399;50405;50412;50402;50401;50396;50404;50421;50420;50397;50574;50418;50573;50427;50398;50423;10758;10759;210546;217721;217725;44989;44988;261055;261060;261063;261052;261062;261081;261083;261064;261056;261051;261061;261068;261059;261054;261070;261069;261053;261082;261058;261067;275526;275530;…	-	[mRNA] locus=scaffold21:3665895:3670509:- [translate_table: standard]
Hemo2	H.erectus.008666	19.7013	0	15910.5	DLSLNSAPVR;DLSLNSAPVRK;IIMAGISDAIGK;LLYVYPQTK;TYFDHWK	1;1;1;1;1	5	38	0.2727	52051;52054;52050;52049;52053;52055;52048;52047;52040;52045;52216;85849;85857;85026;85855;85023;85025;85022;81600;63161;63164;63170;63168;63158;63177;63163;63171;63167;63175;63174;63159;63172;63173;63166;63160;36835;36823;36824	-	[mRNA] locus=scaffold21:3663020:3664043:- [translate_table: standard]
Hemo3	H.erectus.022172	5.7267	0.00203874	15677.1	IVQAIAEGAQNISR	1	1	1	0.0993	150484	-	[mRNA] locus=scaffold96:377552:379789:+ [translate_table: standard]
Hemo4	H.erectus.022173	39.7721	0	16556.5	CLIVYPWTQR;FLSVVVSALGR;ILHGLDR;LHSEKLHVDPDNFK;LHVDPDNFK;MGSSFNPDIQAAWQK;NMDNIKETYAELSK;SAITNIMGSLIYEDDGPK;YFGAFGNLYNAEAIK	1;1;1;1;1;1;1;1;1	9	157	0.7075	119917;119920;120098;119928;120097;71099;71101;9815;9817;9816;9810;9814;204405;204403;54524;54537;54535;208274;204553;208277;208276;204533;208270;204556;208275;208271;208247;204541;208258;208262;204557;204571;204545;208263;208268;204780;204555;208261;204548;204525;208248;204559;204547;204566;208256;204783;204535;204567;204537;208272;204536;204543;208255;204778;204779;204564;208251;204544;204551;2…	-	[mRNA] locus=scaffold96:381829:382474:- [translate_table: standard]
Histone11	H.erectus.019109	-	-	-	-	-	-	-	-	-	-	-
Histone14	H.erectus.016015	5.7267	0.00203874	36134.6	AGVIFPVGR;LAVANDEELNQLLR	0;1	1	3	0.0691	21414;186067;186068;186069	-	[mRNA] locus=scaffold470:3911:10618:- [translate_table: standard]
Histone2	H.erectus.020810	4.46107	0.00496586	39087.1	AGVIFPVGR;SVAFPSIGSGR	0;1	1	4	0.0542	21414;52935;52931;52928;52937	-	[mRNA] locus=scaffold8:1440678:1445407:- [translate_table: standard]
Histone20	H.erectus.019085	-	-	-	-	-	-	-	-	-	-	-
Histone21	H.erectus.020889	27.5921	0	36346.2	DNIQGITKPAIR;GVLSQTTGIGASGSFK;INTSLVALVAK;ISGLIYEETR;KTVTAMDVVYALK;QIVAVIANSK;QIVAVIANSKER;TVTAMDVVYALK;VFLENVIR;VLASQGVDVPK	1;1;1;1;1;1;1;1;1;1	10	85	0.2768	117833;117838;117832;117839;117831;118360;117837;117836;158755;158752;158758;158751;64757;64758;64589;64590;64755;64759;64754;79420;79424;79432;79422;142977;46073;46075;46074;45928;46071;45930;42850;45935;42848;45925;46077;46063;42553;42849;42851;42557;45939;45923;45924;114080;118770;113834;113842;113827;113844;113840;113837;113830;113841;113835;118305;118302;113817;118313;113824;118310;113845;11…	-	[mRNA] locus=scaffold8:2710422:2713448:+ [translate_table: standard]
Histone32	H.erectus.020891	-	-	-	-	-	-	-	-	-	-	-
Histone33	H.erectus.020893	16.6041	0	28406	ESYSIYVYK;LALYNK;LALYNKR;LLLPGELAK;MIMEVMAESK	1;1;1;1;1	5	17	0.1341	71823;71820;71818;71826;71824;71828;71817;71819;71821;833;835;15775;27310;27307;27319;27304;76119	-	[mRNA] locus=scaffold8:2722634:2724622:- [translate_table: standard]
Histone34	H.erectus.019084	-	-	-	-	-	-	-	-	-	-	-
Histone35	H.erectus.019103	-	-	-	-	-	-	-	-	-	-	-
Histone4	H.erectus.009926	-	-	-	-	-	-	-	-	-	-	-
Histone5	H.erectus.021104	5.7267	0.00203874	17288.3	AGLQFPVGR;ATIAGGGVIPHIHK	0;1	1	4	0.142	25563;25561;25559;128217;128214;128216;128215	H.erectus.009926	[mRNA] locus=scaffold81:1090123:1092233:+ [translate_table: standard]
Histone6	H.erectus.011142	-	-	-	-	-	-	-	-	-	-	-
Histone9	H.erectus.001591	8.15213	0	28998.2	AGLQFPVGR;HLQLAVR;KLPFQR;STELLIR	0;1;1;1	3	9	0.1103	25563;25561;25559;10993;5126;5125;10564;10572;10575;10593;10589;10580	-	[mRNA] locus=scaffold117:535017:536836:+ [translate_table: standard]
Lectin11	H.erectus.015768	5.7267	0.00203874	137199	DAVLLVFANK;NISFTVWDVGGQDK;QDLPNALSIGELTEK	0;0;1	1	1	0.0316	56042;56041;56040;56048;56050;175814;175817;191870	-	[mRNA] locus=scaffold45:532909:586003:+ [translate_table: standard]
Lectin14	H.erectus.011567	-	-	-	-	-	-	-	-	-	-	-
Lectin15	H.erectus.016003	28.5073	0	377426	LGQDYQWIGLNDK;LYGDVFYAPVSQK;NSQLATPGQLHAAWR;VSVPSHPEIVGDASLTMVK;YPIVNPR;YQCGMGYIQR	1;1;1;1;1;1	6	10	0.0219	171126;171300;153918;153915;153910;196214;258631;13195;13194;105763	-	[mRNA] locus=scaffold47:1166541:1208166:- [translate_table: standard]
Lectin16	H.erectus.018905	17.9023	0	123005	LDGEVFYPPSISGK;SSAILSVR;VEGSLADTALLPCK;VVLVAQGGAVK	1;1;1;1	4	9	0.0413	158585;158587;158586;158588;10749;151256;151251;45621;45622	-	[mRNA] locus=scaffold67:667620:676441:- [translate_table: standard]
Lectin17	H.erectus.004910	11.8015	0	52797.2	ENLQAIYTTLAK;TNQIQTNNNLLK;WVDGTELTLK	1;1;1	3	4	0.0736	126939;126938;134982;74116	-	[mRNA] locus=scaffold164:1308089:1315810:+ [translate_table: standard]
Lectin18	H.erectus.016983	17.1221	0	468338	QQLPFVCER;VVNCQASLSR;WTDHSHTVFSR;YFWVGLNR	1;1;1;1	4	4	0.0091	78537;66580;128469;48787	-	[mRNA] locus=scaffold54:223742:342212:- [translate_table: standard]
Lectin19	H.erectus.012532	7.37542	0	58186.1	DVLAQLLR;NTYGGFVCSCR	1;1	2	7	0.0347	22705;22708;22710;22704;22709;116624;116626	-	[mRNA] locus=scaffold298:729735:731378:- [translate_table: standard]
Lectin2	H.erectus.012440	-	-	-	-	-	-	-	-	-	-	-
Lectin20	H.erectus.009129	-	-	-	-	-	-	-	-	-	-	-
Lectin22	H.erectus.014253	16.1387	0	98985.4	DQLQTSYNSLVK;EIDVLHTLTR;NQLQQSYSSLGSEK;SEKDQLQTTYESLVK	0;1;1;1	3	3	0.0601	133506;83228;177619;224647	-	[mRNA] locus=scaffold376:204144:207546:+ [translate_table: standard]
Lectin24	H.erectus.013947	4.46107	0.00465983	189636	DQLQTSYNSLVK;LTAGLKPGQDANLSQTTR	0;1	1	1	0.0182	133506;242208	-	[mRNA] locus=scaffold355:89116:169271:+ [translate_table: standard]
Lectin25	H.erectus.015767	5.7267	0.00203874	20483.5	LDCFCYIFQR	1	1	1	0.0543	138752	-	[mRNA] locus=scaffold45:522036:530780:- [translate_table: standard]
Lectin4	H.erectus.001433	19.0537	0	154435	GGCAPEWLAFQGK;GSGLWSR;GVSYTNWAK;NAQAVLNWHQAR;TSSGWDTDPVTGVQYQR	1;1;1;1;1	5	5	0.0422	138613;3376;42475;136295;247855	-	[mRNA] locus=scaffold115:522047:535010:- [translate_table: standard]
Lectin5	H.erectus.008813	-	-	-	-	-	-	-	-	-	-	-
Lectin9	H.erectus.000264	24.4169	0	157047	ATLASLR;DQKPALYIELK;GTWLWLDK;HGFVCMK;QDAFFWSDGKPR;TVLDYTNWGADAAER	0;1;1;1;1;1	5	12	0.043	1352;116087;41259;41258;41257;41260;41256;15699;147281;147280;142582;142584;204942	-	[mRNA] locus=scaffold103:526783:540039:- [translate_table: standard]
Neuropep2	H.erectus.021853	-	-	-	-	-	-	-	-	-	-	-
Neuropep6	H.erectus.006488	5.7267	0.00203874	29158.8	TMEGVVTGVNTVSQK	1	1	2	0.0551	171136;171135	-	[mRNA] locus=scaffold180:1049812:1057960:+ [translate_table: standard]
Neuropep7	H.erectus.022313	9.43582	0	23299.5	EGVMFVGNK;TTGAMENIAAATGLLK	1;1	2	2	0.1121	33659;174890	-	[mRNA] locus=scaffold98:129827:144653:- [translate_table: standard]
Neuropep8	H.erectus.011484	5.7267	0.00203874	13694	EGVVSSVNTVANR	1	1	1	0.0985	119198	-	[mRNA] locus=scaffold26:3708798:3710258:- [translate_table: standard]
Neuropep9	H.erectus.019233	5.7267	0.00203874	11671.7	TVEGAGNIMATTGMSK	1	1	1	0.1379	176154	-	[mRNA] locus=scaffold67:5222501:5227306:- [translate_table: standard]
saposin-like	H.erectus.013976	51.9923	0	69826.9	ACQLIPDKGLSAECK;AIFELLVQQADPK;DLISTYGK;EVVMVVMQILK;FMTDAQSEEKDNPSFVNSLIVK;LQAAEIRPASK;MAVTYIDEILEK;MGPGLSDMCK;QYISMYGSDVLQR;VCYYLPSSMTNECK	1;1;1;1;1;1;1;1;1;1	10	37	0.2057	207051;207076;150956;150962;150959;150960;150961;150958;150955;18061;116788;116789;116799;116800;116792;116794;116795;116781;116797;116783;116796;116779;116776;116786;116778;299107;299137;80278;139331;139336;139335;139334;143191;57354;174315;174316;220155	-	[mRNA] locus=scaffold356:676481:688083:+ [translate_table: standard]
Throm1	H.erectus.001885	56.4342	0	70052.3	AFFNPR;ALPTVLQQIHLPIADQSTCK;DAQVSSAPWQVMLYK;DIALLHMR;FEWNIER;GLNYNGDIHITK;MLMNAGFK;RPIAFTDQIHPICLPNKK;TFGQGETTCGMRPLFEK;VTGWGNMK;WTSGFPHPIIR;YGFFTHVFR	1;1;1;1;1;1;1;1;1;1;1;1	12	53	0.2253	2597;284747;213531;213529;213524;213532;213528;217559;213523;213527;213536;213526;217563;213541;30531;30532;34428;30534;34426;36256;36253;36270;122429;122430;122434;20739;20922;20924;20921;20923;279335;257813;257811;257816;257809;257807;257817;257814;17703;17629;17626;17702;113780;113782;113808;77749;77751;77755;77756;77750;77754;77753;77752	-	[mRNA] locus=scaffold120:1842851:1849392:- [translate_table: standard]
Throm12	H.erectus.001970	3.38098	0.00912461	40547.6	VEVPYTSR	1	1	1	0.022	26787	-	[mRNA] locus=scaffold121:876458:880636:- [translate_table: standard]
Throm14	H.erectus.009177	8.17083	0	66363.1	DSITCGMTPVLQDPNK;RAENGPTSHLLR	1;1	2	2	0.0468	225706;123882	-	[mRNA] locus=scaffold214:1713237:1719711:+ [translate_table: standard]
Throm19	H.erectus.016614	4.68531	0.00385976	371015	IEISPILLQK	1	1	2	0.003	72493;72491	-	[mRNA] locus=scaffold514:8970:180603:+ [translate_table: standard]
Throm20	H.erectus.020726	5.7267	0.00203874	57074.9	LATAAELSAR	1	1	1	0.0193	38316	-	[mRNA] locus=scaffold8:657824:661315:- [translate_table: standard]
Throm24	H.erectus.015157	-	-	-	-	-	-	-	-	-	-	-
Throm25	H.erectus.015181	29.0974	0	56198.3	ETPVSVHNDIALLR;LFNTCGKPQPK;NGIDPFNSFEDSDGLGPHNFCR;NPDGDLTPWCFFR;VSHFLDWIK;VSPGALPWQVSLQVRPK	1;1;1;1;1;1	6	20	0.1683	175395;175391;175392;175394;175397;108766;108606;108765;108605;298993;191208;70348;70346;240231;240234;240230;240236;240232;240235;240233	-	[mRNA] locus=scaffold425:70401:73815:+ [translate_table: standard]
Throm29	H.erectus.009180	18.6145	0	56169.8	HILPACLPEPDFAEK;LGQNLPASTILQR;LSVPYVPQQTCK;SDTFHNDIALLK	1;1;1;1	4	12	0.1038	217344;217354;217359;136765;136763;136764;136762;136766;136767;138531;138532;128652	-	[mRNA] locus=scaffold214:1735788:1744448:+ [translate_table: standard]
Throm3	H.erectus.012583	26.5507	0	96247.5	FSSALNVIR;GESPWQVLLQNAK;GSSSCGQLLIGR;MAEAVLHR;VSNYNEWIDSVR	1;1;1;1;1	5	9	0.0628	38879;38880;150665;150459;94032;22486;152843;152845;152844	-	[mRNA] locus=scaffold3:869318:885066:+ [translate_table: standard]
Throm32	H.erectus.020746	15.2866	0	500089	DPASPSDVFVTPHFTPDVK;EMDIFVPGR;SVVVTAGTAVVSSAR	1;1;1	3	4	0.0094	269845;50767;50770;135363	-	[mRNA] locus=scaffold8:815595:846772:+ [translate_table: standard]
Throm33	H.erectus.021923	81.6438	0	141796	AIIDKCNEVISWLDR;ARFEELNADLFR;CNEVISWLDR;DAGAISGLNVLR;FEELNADLFR;FELTGIPPAPR;HWPFK;IINEPTAAAIAYGLDK;IINEPTAAAIAYGLDKK;LCNPIMSK;LLQDFFNGR;LLQDFFNGRELNK;MDKSQIQDIVLVGGSTR;MKEISEAYLGK;MVNHFIGEFK;NALESLAFNLK;NQVAMNPSNTVFDAK;SQIQDIVLVGGSTR;TFYPEEISSMVLTK;TTPSYVAFTDTER;TVTNAVVTVPAYFNDSQR;VTAKNALESLAFNLK	1;0;1;1;0;0;0;0;0;1;1;1;1;1;1;1;1;1;1;0;1;1	15	266	0.1622	236020;152585;152583;108921;108919;108917;108920;80773;80925;80770;80755;80762;80758;80759;80928;80756;80767;80763;80752;80757;80926;80779;80766;80771;80765;80775;80769;80754;98850;98844;98835;98834;98846;98837;98840;98825;98833;98822;98848;98832;98821;98828;98836;98829;98831;98857;98842;98853;98823;98830;83443;83460;83447;83461;83471;83473;83479;83445;83436;83435;83425;83451;83477;83444;83454;83…	-	[mRNA] locus=scaffold93:3015461:3030419:+ [translate_table: standard]
Throm34	H.erectus.013896	-	-	-	-	-	-	-	-	-	-	-
Throm35	H.erectus.008000	56.3348	0	80582.6	AHSWPWQISLR;APWCYTTDPR;CQAWASMSPHR;FVDWIDR;ICNRPSYLNGR;KPWCYTTDPETR;LQRPAVINDK;LVLGPNGADIALLK;TGGAWLTAINK;TGGAWLTAINKR;VSITESGVACQR;WDSQEPHNHGYNPNALPQK;WEFCSIPR	1;1;1;1;1;1;1;1;1;1;1;1;1	13	50	0.1874	130050;130057;102676;119000;118998;118997;118999;119001;26751;26754;123779;123409;123411;123415;172134;172137;172129;172138;72461;72460;72458;72665;72456;72457;72454;72664;72455;133329;133327;133325;133324;66195;66208;66462;66191;108280;108436;108282;112766;112780;284670;284675;284669;284673;284677;284678;57125;57124;57123;57121	-	[mRNA] locus=scaffold204:777628:784127:- [translate_table: standard]
Throm36	H.erectus.018540	22.9068	0	32708.3	LSSPATLNQHVK;TVALPSSCASAGTMCK;VTGWGNTMSSTADKNK;YSSYNIDNDIMLIK	1;1;1;1	4	10	0.1908	110020;110021;194223;208435;208434;211760;207006;206740;207004;206742	H.erectus.018541	[mRNA] locus=scaffold65:1464412:1467459:- [translate_table: standard]
Throm37	H.erectus.001859	4.68531	0.00385976	57731.3	TVAFPCGIQQAAALER	1	1	1	0.0304	216486	-	[mRNA] locus=scaffold120:1482797:1487231:- [translate_table: standard]
Throm39	H.erectus.001735	-	-	-	-	-	-	-	-	-	-	-
Throm4	H.erectus.005720	5.7267	0.00203874	25637.7	WVQLGVVSFGR	1	1	1	0.0456	97810	-	[mRNA] locus=scaffold173:2739232:2741703:+ [translate_table: standard]
Throm41	H.erectus.009178	38.6725	0	43324.1	DYEPMTGHSDIALLHLSR;GYFGVYTNVAK;IPVSTVIVHK;ISGGNDDGTVSAGVPISPILR;KMSVPIIQNSLCSER;MSVPIIQNSLCSER;RISGGNDDGTVSAGVPISPILR;YHTVSGWGK	1;0;1;1;1;1;1;1	7	49	0.2196	269792;269799;269795;269790;269793;269791;272233;269797;269788;90136;90138;90504;90139;90503;56873;56874;266396;266395;266461;266463;266460;266457;266399;266394;266393;266398;266471;266397;266462;266401;266400;223546;223406;223548;193239;193236;193221;193035;193036;193234;193250;193241;193237;193218;281270;281226;281224;281272;281271;281225;281223;281273;44824;44827	-	[mRNA] locus=scaffold214:1722317:1726216:+ [translate_table: standard]
Throm42	H.erectus.004588	20.9189	0	28266.9	GYGSNEAVQVLRPAK;LGTNVSPVCLAEAADDFAPGR;LQQAALPLLSNEQCK;TINNDIALIK	1;1;1;1	4	7	0.2311	183362;279908;279907;211849;211848;61179;61173	-	[mRNA] locus=scaffold16:328924:331305:- [translate_table: standard]
Throm44	H.erectus.009984	39.0455	0	67657.7	ASCDLVFCAPWER;DLGHPLGAASAGSLASGDLR;GFETSLAECVIHDGVR;LQTGWPAVTK;SYCQAMALSCR;TGALSLFVPDR;WDAAAANVACK	1;1;1;1;1;1;1	7	36	0.1477	188618;240637;240634;240638;240635;240639;228577;228575;228576;228578;228574;58401;58403;58409;58404;58397;58398;58402;58406;58399;122522;78363;78337;78364;78362;78327;78354;78360;78339;78353;78340;78345;78317;78315;78359;78500	-	[mRNA] locus=scaffold23:5722244:5727339:+ [translate_table: standard]
Throm46	H.erectus.010123	-	-	-	-	-	-	-	-	-	-	-
Throm47	H.erectus.020672	11.127	0	70891.8	AGIKPEDVNEVYMGNVLQAGEGQAPTR;EIVPVSIPQK;VAYESGVLAK	1;1;1	3	6	0.0712	314799;314798;314800;60159;45107;45097	-	[mRNA] locus=scaffold8:254085:272962:- [translate_table: standard]
Throm48	H.erectus.016615	-	-	-	-	-	-	-	-	-	-	-
Throm49	H.erectus.000914	3.47645	0.00858369	35695.1	LYTGGPIADK	1	1	1	0.0304	44854	-	[mRNA] locus=scaffold110:646661:655864:+ [translate_table: standard]
Throm50	H.erectus.022148	3.76857	0.00708174	58139.2	TSTGGNLSPQLK	1	1	1	0.0226	87278	-	[mRNA] locus=scaffold95:1633768:1650947:- [translate_table: standard]
Throm51	H.erectus.009179	11.4534	0	37304.2	ELLLEPTHVVSGWGR;GYFGVYTNVAK;NLLLTAMSPDMLEEKDQHSPR	1;0;1	2	4	0.1403	207976;207968;90136;90138;90504;90139;90503;295274;295273	-	[mRNA] locus=scaffold214:1726783:1734142:+ [translate_table: standard]
Throm6	H.erectus.021929	-	-	-	-	-	-	-	-	-	-	-
Throm63	H.erectus.009150	13.6948	0	39998.7	INNAPFEAVVVTNTIPQEEK;MVLVGDVK;MVLVGDVKDR	1;1;1	3	5	0.0822	283504;283505;283503;13338;66224	-	[mRNA] locus=scaffold214:880633:893173:+ [translate_table: standard]
Throm7	H.erectus.010716	-	-	-	-	-	-	-	-	-	-	-
Transfe1	H.erectus.004966	112.806	0	293042	AALLQSFLSDEQK;ADYELLCLDNTR;APIDDYKNCHLAR;APVFTCVK;ASAEEKYYGYAGAFR;AVVDILLK;CGLVPAMVEQYDEAK;CLVEDAGDVAFIK;CSQSGVSASSYYAVAVVK;FFSSGCAPGSPPDSPFCSQCVGSGK;FQELMNQVK;GSGVTWDNLR;HLTVPDNMK;KAPVFTCVK;KAVVDILLK;LHPIIAEDYGAGSESCYYAVAVVK;LIMSKNADAMAVDGGEVYTAGK;MFESAPDKNLLFK;NADAMAVDGGEVYTAGK;NLLFKDSTQK;RGSGVTWDNLR;SAGWNIPIGTLVK;SNAITWCAVSK;TAGWNIPMGK;VPAHAVVTR;YYGYAGAFR	1;1;1;1;1;1;1;1;1;1;1;1;1;1;1;1;1;1;1;1;1;1;1;0;1;0	24	136	0.1055	146449;146428;152951;178728;21985;21989;21990;205081;205082;14819;14823;14820;14818;210724;142634;142632;240396;240397;240482;303432;303425;303431;303428;303429;303434;303426;303427;67188;58978;58977;58988;58996;58997;58981;58982;58989;58990;58983;58976;48730;48747;48716;48743;48773;48724;48736;48728;48729;48708;48720;48759;48746;48717;48764;51926;48774;48735;48770;48752;48712;47076;47077;37752;3…	-	[mRNA] locus=scaffold165:614873:653794:+ [translate_table: standard]
Transfe2	H.erectus.016011	7.31902	0	73631.7	ANSEEKYYGYAGAFR;MFESAPERNLLFK;TAGWNIPMGK;YYGYAGAFR	1;1;0;0	2	4	0.0555	213892;181071;181076;181349;52473;52471;52481;52479;52480;52460;52466;56225;56230;56218;52607;52467;52483;52465;56209;52474;52459;56219;56216;52610;52475;52478;52472;56222;52463;56227;52468;52462;52477;56206;52484;56205;52457;52486;51579;51580;51572;51582;51574;51568;51576;51577;51569;51571;51566;51573;51567;51565	-	[mRNA] locus=scaffold47:1360177:1364912:- [translate_table: standard]
Transfe3	H.erectus.013362	-	-	-	-	-	-	-	-	-	-	-
Ubiq1	H.erectus.012807	-	-	-	-	-	-	-	-	-	-	-
Ubiq13	H.erectus.014790	6.05192	0.00203874	124061	LQPFIQR;LVLAENMLR	1;1	2	4	0.0136	19267;49992;50158;50151	-	[mRNA] locus=scaffold40:877380:888703:- [translate_table: standard]
Ubiq14	H.erectus.019045	-	-	-	-	-	-	-	-	-	-	-
Ubiq15	H.erectus.001337	15.0342	0	40186.2	GKDNFPVSGQK;MQITLK;NFVVVMVSK;TQPQFLHMR	1;1;1;1	4	28	0.0975	78558;78560;1522;1521;42110;73269;73277;73273;73286;73278;73267;73275;73271;73289;73281;73274;73272;73283;73287;73284;73282;73285;73280;73270;73288;73276;73268;73279	-	[mRNA] locus=scaffold113:191090:197249:+ [translate_table: standard]
Ubiq16	H.erectus.017749	-	-	-	-	-	-	-	-	-	-	-
Ubiq18	H.erectus.000938	4.46107	0.00465983	16709.5	LNLVIRPAGER	1	1	1	0.0728	94852	-	[mRNA] locus=scaffold110:1109625:1110622:+ [translate_table: standard]
Ubiq19	H.erectus.010323	-	-	-	-	-	-	-	-	-	-	-
Ubiq21	H.erectus.009321	28.7303	0	148593	APAPAAVSDEYLISPITGEK;LQYEGIFIK;RTDIFGVEETAIGK;VMQQTMQQTQQLPQK;VQVIQEAIIPK;VQVPNMQDK;VTWDGHSGSMAR	1;1;1;1;1;1;1	7	10	0.0685	267351;267352;60304;165955;165956;233596;94853;94854;49902;112131	-	[mRNA] locus=scaffold216:243764:259474:+ [translate_table: standard]
Ubiq9	H.erectus.021541	9.33789	0	17101.2	ESTLHLVLR;MQIFVK	1;1	2	14	0.0987	51655;51652;51645;51656;51647;51650;51646;51659;51654;51653;51657;3604;3600;3603	H.erectus.012807;H.erectus.021546	[mRNA] locus=scaffold90:2145454:2145909:+ [translate_table: standard]
β2m1	H.erectus.000011	8.24189	0	10404.1	YASFTPTR;YASFTPTREDK	1;1	2	3	0.1222	25089;25087;115013	-	[mRNA] locus=C19230200:55:324:- [translate_table: standard]
β2m2	H.erectus.021786	-	-	-	-	-	-	-	-	-	-	-
β2m3	H.erectus.001285	-	-	-	-	-	-	-	-	-	-	-
β2m4	H.erectus.001287	-	-	-	-	-	-	-	-	-	-	-

## Sheet: MS.M.20_2
gene_name	Protein_ID	Protein_Qscore	Protein_FDR	Protein_Mass	PeptideSeqs	PepIsUnique	Unique_Peptide_Num	Unique_Spectra_Num	Coverage	Peptide_Query	Sameset	Description
Amyloid1	H.erectus.013808	-	-	-	-	-	-	-	-	-	-	-
Antipro2	H.erectus.009339	40.4709	0	44945.5	DMAINTTILR;EAFHTDVSNVNFHQTTESADTINK;EFAFHLYR;ELLTEMGMTNMFDVR;GMWDSPFEAK;ITLMSLQHVPVLK;TYDIFVPK	1;1;1;1;1;1;1	7	140	0.22	54105;54312;294235;40175;40166;40174;40172;40173;40155;40153;40163;40151;40162;40169;40160;40168;40165;40158;40178;211056;211058;211227;211053;207733;211052;211226;211234;58361;58357;58366;58367;58354;58358;58372;58355;58359;58364;58363;58373;58368;58365;62056;62060;58360;62058;58362;62055;58370;62059;62065;58369;62067;62063;62057;62064;130691;133998;130692;133996;130703;134009;130711;134006;1306…	-	[mRNA] locus=scaffold216:514556:516124:+ [translate_table: standard]
Antipro3	H.erectus.015250	35.979	0	44679.9	DVEGFISKDYIK;EFYSAEVLK;GEWFRPFNK;HWHNSVYR;MKDVEGFISK;QSVDVFLPK;SNTSMMIVLPDEGK	1;1;1;1;1;1;1	7	77	0.1559	116550;116541;116548;40797;40808;40805;40807;40799;40806;40798;40800;40804;40809;40803;61628;61626;61624;61627;61453;61629;43472;43471;43636;55232;55214;55223;55224;55215;55228;55217;55233;55216;55209;55221;55213;55211;55231;32524;32533;32530;32537;32522;32589;32516;32514;32531;32511;32508;32591;32515;29222;29226;32505;29221;29227;29223;29225;29220;32528;32529;32519;32532;32507;29230;29229;32534;…	H.erectus.015249	[mRNA] locus=scaffold43:436920:438494:+ [translate_table: standard]
Antipro4	H.erectus.015249	-	-	-	-	-	-	-	-	-	-	-
Ap1	H.erectus.012638	343.79	0	299141	AFGPGLQGGVAGKPAPFTIDTK;AFGPGLQPTGVTVNK;AHIPQTFAVDCTR;AWGPGLR;AYGPGLEGGVTNKPNCFTVETR;CSGPGLGSGVR;DAGEGLLTVQILDPEGKPK;DGSCGVSYIVK;DNKDGTCTVSYLPTAPGDYNIIVK;DSPFMAHILPAANDAFPEK;DVFGDFLGR;EVTTHFIVDAR;FDNKHIPGSPFVAK;FIPQEMGPHTVNVK;FNGCHIPGSPFNVR;FNNEHIPDSPFIVPIATLSDEAR;GAGAGGLGLTVEGPCEAK;GAGSGTLNVSVK;GAGTGGLGLTIEGASEAK;GDGTYLCTYTPTKPIK;GPLTIYAQDAEGCAINIK;GQHVPGSPFQFTVGPMGEGGPHK;GVAAAPSEFSIWTR;HIPGSPFTV…	1;1;1;1;1;1;1;1;1;1;1;1;1;1;1;1;1;1;1;1;1;1;1;1;1;1;1;0;1;1;1;1;0;1;1;1;1;0;1;1;1;1;1;1;1;1;1;1;1;1;1;1;1;1;1;1;1;1;1;1;1;1;1;1;1;1;0;1;1;0	65	455	0.3186	259539;259537;259538;259595;259540;259541;132265;132262;132242;132260;132266;132263;132259;132244;132238;132478;132245;132237;132264;132240;132239;132267;132246;132258;132248;132251;132254;132255;138800;138807;138802;138810;138803;138801;138804;138808;1232;275757;275759;275731;275761;275728;275733;275732;275730;275760;275734;275763;275729;275762;275758;275764;34207;34204;242805;242807;242809;2428…	-	[mRNA] locus=scaffold30:241038:269802:- [translate_table: standard]
Ap2	H.erectus.018093	54.7148	0	329439	ADIHMPFDPSK;EVPQSPFLVNVDPSHDAMK;FGGENIPGSPFK;GKPEAKVTSPSGSQEECAVK;GQLSLEAIPDPSSASAPAGVK;LLGWIQNK;LVSIDSK;MANNHVGISFIPR;QAGQGQLSVLITDQDGKPK;TGVESGIPTHFTTLTK;VPDMPITNFHQDWR;VYGPGVAPGVR	1;1;1;1;1;0;0;1;1;1;1;1	10	15	0.0551	81468;257786;257787;79124;255716;244537;244538;22532;22533;22531;22545;22806;22530;22804;22805;22528;22534;22802;22798;22801;22799;1551;1552;1553;126163;126157;240637;185056;185055;201951;201950;38542	-	[mRNA] locus=scaffold62:2833953:2871972:+ [translate_table: standard]
BPTI1	H.erectus.017653	-	-	-	-	-	-	-	-	-	-	-
BPTI10	H.erectus.017462	17.3447	0	117800	AIISYIPAENAVQCR;TCNVQACPITHSWR;YFFNVLTNK	1;1;1	3	32	0.0345	188417;188589;188583;188587;188418;188585;188416;188593;188419;188591;188420;193858;193863;193866;193865;193856;193864;193860;193857;193868;53673;53683;53672;53674;53677;53670;53652;53681;53830;53834;53810;53835	-	[mRNA] locus=scaffold58:1612492:1625853:- [translate_table: standard]
BPTI11	H.erectus.020260	-	-	-	-	-	-	-	-	-	-	-
BPTI12	H.erectus.002573	32.4238	0	183410	IHGHSVVSENGLVYCIGGK;LPGYLNDTR;LPGYLNDTRR;SEWKDVASMK;SMFGAVIHK;YGMFAK	1;1;1;1;1;1	6	21	0.0317	248505;248504;248502;34611;34608;69125;69003;69002;69004;69005;69006;69007;61442;61441;25217;25215;25214;25218;25216;25219;228	-	[mRNA] locus=scaffold13:3322332:3343304:- [translate_table: standard]
BPTI14	H.erectus.010921	22.2778	0	134880	AMFGTVIHDGK;FFTVGITPEAK;GLVYCIGGK;QWSGMLR;WEPFAEFPQER	1;1;1;1;1	5	9	0.0395	60456;60454;60458;69952;21120;9082;9081;121329;121322	-	[mRNA] locus=scaffold250:39207:73239:- [translate_table: standard]
BPTI15	H.erectus.022226	-	-	-	-	-	-	-	-	-	-	-
BPTI17	H.erectus.015279	-	-	-	-	-	-	-	-	-	-	-
BPTI2	H.erectus.011240	-	-	-	-	-	-	-	-	-	-	-
BPTI3	H.erectus.010611	-	-	-	-	-	-	-	-	-	-	-
BPTI4	H.erectus.019118	-	-	-	-	-	-	-	-	-	-	-
BPTI5	H.erectus.017114	-	-	-	-	-	-	-	-	-	-	-
BPTI6	H.erectus.011080	11.5631	0	342610	LLQGGTEELLR;VIEEGLFSLR	1;1	2	2	0.0065	74173;57671	-	[mRNA] locus=scaffold255:10028:50583:- [translate_table: standard]
BPTI8	H.erectus.009428	26.3968	0	105859	AVASAPAQQFVQSLQDPQLEQR;DFVSALVDR;LPFLDR;NPDVLAAAIK;SMTYLGEGTFTGSAIHQANR	1;1;1;1;1	5	17	0.0692	278234;278235;278233;30090;30093;30086;1505;1507;1506;1509;1508;28549;28542;28552;261493;261494;261492	-	[mRNA] locus=scaffold22:78401:91842:+ [translate_table: standard]
BPTI9	H.erectus.015412	305.475	0	559692	ALEWVSR;ATPLTPTVTADRPGR;DFILNLIR;DFPIIQEFIR;DGFPAMR;DIVFVIDGSDGIGR;DVVFLIDGSSAAR;DVVFLLDGSNATR;FEDAALLEFGR;GEILDIVK;GEILDIVR;GGSPLNTGAALR;GPFVLSGK;GPGVVQCDLVK;HIQNVQFSK;ISVVQYSDDAK;KDEGTPQILMVITGGPSSDDSK;KDIVFLLDGSDGTR;KVAVFFVGGSVANAQAVTNAAMR;LCVGVQEAPK;LDAISQFYDK;LDVGLDKVR;LHDSGVATLFLVK;MAAILQR;NDFPSIR;NFVEQVLEK;NKPDIISAIER;NLGQALQFVNEDMLTAAR;NTFTAMR;QHGVFTISIGTQNSDSSELK;QHGVFTISIGTQNSDSSELKK;QS…	1;1;1;1;1;1;1;1;1;1;1;1;1;1;1;1;1;1;1;1;1;1;1;1;1;1;1;1;1;1;1;1;1;1;1;1;1;1;1;1;1;1;1;1;1;1;1;1;1;1;1;1;1;1;1;1;1;1;1	59	394	0.1235	7582;7584;150900;150915;150916;150912;150913;150902;150911;150910;150882;150898;150901;150899;150893;150888;150903;150907;150897;150904;150892;150909;150891;150886;150890;150885;150896;150889;150895;150883;150880;27719;27722;27781;27723;27724;87054;87053;2896;127277;127279;103268;103259;103277;103271;103274;103267;103260;103273;103255;103276;103265;103262;103256;103263;103264;115185;83819;83817;8…	-	[mRNA] locus=scaffold433:636728:664629:- [translate_table: standard]
CcAMP1	H.erectus.000409	16.6276	0	45466	ANWYFLLAR;IYQIYEGTAQIQR;TGEYPLPIIK;TRPPVAAGATGLAQR	1;1;1;1	4	5	0.1133	55287;160006;50125;50126;127953	-	[mRNA] locus=scaffold103:3215165:3219326:- [translate_table: standard]
CDK-like14	H.erectus.015536	28.9078	0	81297.5	AIFMIPTNPPPTFR;ATATQLLQHPFISQAKPVSILR;EIEELR;KPELWSDDFTDYVK;LADFGVAGQLTDTMAK;LSALDPMMER	1;1;0;1;1;1	5	5	0.1148	165010;278723;2698;197791;172268;57578	-	[mRNA] locus=scaffold44:377657:383531:+ [translate_table: standard]
CDK-like15	H.erectus.002030	-	-	-	-	-	-	-	-	-	-	-
CDK-like16	H.erectus.018001	-	-	-	-	-	-	-	-	-	-	-
CDK-like19	H.erectus.005031	17.5116	0	30014.4	DLKPQNLLINR;DLLQNLLK;IGEGTYGTVFK;SFMFQLLK	1;1;1;1	4	9	0.145	97653;97652;97654;97651;19180;59379;59384;59381;28860	H.erectus.005030	[mRNA] locus=scaffold165:2316048:2321822:- [translate_table: standard]
CDK-like21	H.erectus.001868	-	-	-	-	-	-	-	-	-	-	-
CDK-like22	H.erectus.006188	-	-	-	-	-	-	-	-	-	-	-
CDK-like23	H.erectus.003652	4.31385	0.00466472	45233.2	LLVLDPAQR	1	1	1	0.0229	30536	-	[mRNA] locus=scaffold140:1489389:1492216:- [translate_table: standard]
Chem1	H.erectus.021417	-	-	-	-	-	-	-	-	-	-	-
Chem10	H.erectus.001094	-	-	-	-	-	-	-	-	-	-	-
Chem4	H.erectus.012005	15.877	0	69349.8	DLKPENLLLASK;FYFENALSK;LTQYMDGGGMPR;MLTINPSK	0;1;1;1	3	6	0.0661	100970;100959;100962;100964;47154;47347;97862;97864;97866;12249	-	[mRNA] locus=scaffold273:2499209:2531851:+ [translate_table: standard]
Chem9	H.erectus.009745	5.78156	0.00120048	10193.3	IFESYFMTDSR	1	1	1	0.1209	112760	-	[mRNA] locus=scaffold23:1443127:1443562:- [translate_table: standard]
ERH2	H.erectus.017465	-	-	-	-	-	-	-	-	-	-	-
GAPDH	H.erectus.012085	73.6926	0	239829	GASQNIIPASTGAAK;GASQNIIPASTGAAKAVGK;ISVFHER;ISVFHERDPANIK;LTGMAFR;LVSWYDNEFGYSNR;RVIISAPSADAPMFVMGVNHEK;VCDLMAHMASK;VCDLMAHMASKE;VGINGFGR;VIISAPSADAPMFVMGVNHEK;VIPELNGK;VIPELNGKLTGMAFR;VPTPNVSVVDLTVR;VVSNASCTTNCLAPLAK;WGDAGAEYVVESTGVFTTIEK	1;1;1;1;0;1;1;1;1;1;1;0;0;1;1;1	13	259	0.0717	111093;111091;111105;111110;111087;111103;111109;111106;111086;111118;111096;111107;111075;111079;111113;111116;111089;111074;111120;111112;111100;111073;111088;111123;111085;111095;111248;111115;111257;197569;10292;143214;143194;143170;143204;143192;143155;143193;143186;143177;143205;143174;143187;143190;143211;143215;143218;143202;143189;143168;143203;143228;143221;143162;143196;143216;143158;1…	-	[mRNA] locus=scaffold28:93746:126797:- [translate_table: standard]
Glyrichin	H.erectus.018102	-	-	-	-	-	-	-	-	-	-	-
Hemo1	H.erectus.008667	61.3316	0	34248.4	AFWDKVSPK;GGLLPLSELHAFTLR;GYAPGDISVK;KVDLSDTFFK;LLVVYPQTK;SLLVMAAK;TIMAGVGSAVSMLDDLK;TSLEFPITK;TYFAHWSDLSPSSEPVR;TYFAHWSDLSPSSEPVRK;VSPKVEEIGVQALSR	1;1;1;1;1;1;1;1;1;1;1	11	36	0.3718	39285;39283;169467;169468;27957;66823;66827;66825;66824;66822;37251;37259;37257;37246;37247;37249;37391;37254;37389;37261;37255;37260;37263;37262;37264;5703;197364;32822;242653;242656;257538;257527;257531;257532;166981;166982	-	[mRNA] locus=scaffold21:3665895:3670509:- [translate_table: standard]
Hemo2	H.erectus.008666	22.4376	0	15910.5	DLSLNSAPVR;DLSLNSAPVRK;IIMAGISDAIGK;LLYVYPQTK;TYFDHWK	1;1;1;1;1	5	24	0.2727	38535;38531;38533;38536;38534;38529;38525;67384;67389;67016;67385;67015;67386;63430;48367;48363;48371;48362;48364;48368;48366;26201;26206;26202	-	[mRNA] locus=scaffold21:3663020:3664043:- [translate_table: standard]
Hemo3	H.erectus.022172	-	-	-	-	-	-	-	-	-	-	-
Hemo4	H.erectus.022173	44.969	0	16556.5	CLIVYPWTQR;FLSVVVSALGR;ILHGLDR;LHVDPDNFK;MGSSFNPDIQAAWQK;NMDNIKETYAELSK;SAITNIMGSLIYEDDGPK;YFGAFGNLYNAEAIK;YFGAFGNLYNAEAIKNNPR	1;1;1;1;1;1;1;1;1	9	96	0.7007	100072;100065;54166;5077;5078;40624;40607;40644;186448;186443;182874;182876;182896;186447;182863;182875;186452;186434;182899;182877;182894;182893;182878;186450;186435;182886;182889;186445;182862;186439;182857;182864;175882;175889;175878;175894;181142;175871;175887;175900;175879;175890;175888;175873;175883;181138;175885;175891;175876;175898;175881;175874;175880;175872;175893;175895;175875;181134;1…	-	[mRNA] locus=scaffold96:381829:382474:- [translate_table: standard]
Histone11	H.erectus.019109	-	-	-	-	-	-	-	-	-	-	-
Histone14	H.erectus.016015	5.78156	0.00120048	36134.6	AGVIFPVGR;LAVANDEELNQLLR	0;1	1	2	0.0691	13713;164196;164198	-	[mRNA] locus=scaffold470:3911:10618:- [translate_table: standard]
Histone2	H.erectus.020810	5.78156	0.00120048	39087.1	AGVIFPVGR;SVAFPSIGSGR	0;1	1	3	0.0542	13713;39279;39281;39276	-	[mRNA] locus=scaffold8:1440678:1445407:- [translate_table: standard]
Histone20	H.erectus.019085	-	-	-	-	-	-	-	-	-	-	-
Histone21	H.erectus.020889	23.1262	0	36346.2	DNIQGITKPAIR;GVLSQTTGIGASGSFK;INTSLVALVAK;ISGLIYEETR;QIVAVIANSK;TVTAMDVVYALK;VFLENVIR;VLASQGVDVPK	1;1;1;1;1;1;1;1	8	56	0.2679	98019;98018;98020;98017;98022;98021;98025;137805;137801;137803;137802;137804;49425;49424;49422;49641;49643;49644;61498;61483;61497;61488;61500;61484;61475;33801;33650;30688;33649;30911;33654;30905;30910;33648;30903;30690;30681;94411;98521;98523;94415;94413;94408;25421;25288;25290;25272;25419;25287;25283;25277;25284;46083;46085;46081;46086	-	[mRNA] locus=scaffold8:2710422:2713448:+ [translate_table: standard]
Histone32	H.erectus.020891	6.73363	0.000418585	13634.5	ESYSIYVYK;LALYNK;LLLPGELAK	1;1;0	2	6	0.1951	54829;54828;54825;54830;54827;320;18448;18442;18457;18460;18443;18452	H.erectus.020893	[mRNA] locus=scaffold8:2716210:2716581:+ [translate_table: standard]
Histone33	H.erectus.020893	-	-	-	-	-	-	-	-	-	-	-
Histone34	H.erectus.019084	5.78156	0.00120048	13714.5	LLLPGELAK;QSYAIYVYK	0;1	1	3	0.1452	18448;18442;18457;18460;18443;18452;51385;51387;51380	-	[mRNA] locus=scaffold67:3257530:3257904:- [translate_table: standard]
Histone35	H.erectus.019103	-	-	-	-	-	-	-	-	-	-	-
Histone4	H.erectus.009926	-	-	-	-	-	-	-	-	-	-	-
Histone5	H.erectus.021104	-	-	-	-	-	-	-	-	-	-	-
Histone6	H.erectus.011142	-	-	-	-	-	-	-	-	-	-	-
Histone9	H.erectus.001591	-	-	-	-	-	-	-	-	-	-	-
Lectin11	H.erectus.015768	11.5631	0	137199	NISFTVWDVGGQDK;QDLPNALSIGELTEK	1;1	2	4	0.0235	154734;170210;166825;170213	-	[mRNA] locus=scaffold45:532909:586003:+ [translate_table: standard]
Lectin14	H.erectus.011567	-	-	-	-	-	-	-	-	-	-	-
Lectin15	H.erectus.016003	27.7135	0	377426	LGQDYQWIGLNDK;LLASDAGTYR;LYGDVFYAPVSQK;NSQLATPGQLHAAWR;QWPDQQAFR;VSVPSHPEIVGDASLTMVK	1;1;1;1;1;1	6	10	0.0225	150164;38066;132445;174567;174565;174891;174892;56191;240639;240638	-	[mRNA] locus=scaffold47:1166541:1208166:- [translate_table: standard]
Lectin16	H.erectus.018905	21.0072	0	123005	CDFGWLSDGSVR;LDGEVFYPPSISGK;VEGSLADTALLPCK;YDVFCYVEK	1;1;1;1	4	8	0.043	113462;137563;137567;137566;137564;129684;129685;72548	-	[mRNA] locus=scaffold67:667620:676441:- [translate_table: standard]
Lectin17	H.erectus.004910	12.8728	0	52797.2	ENLQAIYTTLAK;TNQIQTNNNLLK;WVDGTELTLK	1;1;1	3	4	0.0736	106980;106982;113935;56813	-	[mRNA] locus=scaffold164:1308089:1315810:+ [translate_table: standard]
Lectin18	H.erectus.016983	6.91362	0.000418585	468338	QQLPFVCER;YFWVGLNR	1;1	2	2	0.0041	60683;35978	-	[mRNA] locus=scaffold54:223742:342212:- [translate_table: standard]
Lectin19	H.erectus.012532	10.2478	0	58186.1	DVLAQLLR;FWIGLHR;NTYGGFVCSCR	1;1;1	3	7	0.0475	14715;14716;14809;14807;14808;96848;96849	-	[mRNA] locus=scaffold298:729735:731378:- [translate_table: standard]
Lectin2	H.erectus.012440	-	-	-	-	-	-	-	-	-	-	-
Lectin20	H.erectus.009129	-	-	-	-	-	-	-	-	-	-	-
Lectin22	H.erectus.014253	11.5631	0	98985.4	DQLQTSYNSLVK;EIDVLHTLTR;SEKDQLQTTYESLVK	0;1;1	2	4	0.0436	112841;64914;64911;204469;204466	-	[mRNA] locus=scaffold376:204144:207546:+ [translate_table: standard]
Lectin24	H.erectus.013947	5.78156	0.00120048	189636	DQLQTSYNSLVK;LTAGLKPGQDANLSQTTR	0;1	1	1	0.0182	112841;223903	-	[mRNA] locus=scaffold355:89116:169271:+ [translate_table: standard]
Lectin25	H.erectus.015767	5.78156	0.00120048	20483.5	LDCFCYIFQR	1	1	1	0.0543	118026	-	[mRNA] locus=scaffold45:522036:530780:- [translate_table: standard]
Lectin4	H.erectus.001433	31.7562	0	154435	ANWIPFR;GGCAPEWLAFQGK;GVSYTNWAK;KNFADLAVITGESER;NAQAVLNWHQAR;TQMLFEWSDR;YGSYCYTIGAEK	1;1;1;1;1;1;1	7	7	0.0567	12236;117875;30614;174683;115551;94706;116051	-	[mRNA] locus=scaffold115:522047:535010:- [translate_table: standard]
Lectin5	H.erectus.008813	-	-	-	-	-	-	-	-	-	-	-
Lectin9	H.erectus.000264	23.1262	0	157047	AVLSWAQADESCK;DQKPALYIELK;GTWLWLDK;QDAFFWSDGKPR	1;1;1;1	4	8	0.0315	127633;96310;29718;29717;125535;121483;125534;121482	-	[mRNA] locus=scaffold103:526783:540039:- [translate_table: standard]
Neuropep2	H.erectus.021853	-	-	-	-	-	-	-	-	-	-	-
Neuropep6	H.erectus.006488	5.78156	0.00120048	29158.8	TMEGVVTGVNTVSQK	1	1	2	0.0551	150241;150245	-	[mRNA] locus=scaffold180:1049812:1057960:+ [translate_table: standard]
Neuropep7	H.erectus.022313	-	-	-	-	-	-	-	-	-	-	-
Neuropep8	H.erectus.011484	-	-	-	-	-	-	-	-	-	-	-
Neuropep9	H.erectus.019233	5.78156	0.00120048	11671.7	TVEGAGNIMATTGMSK	1	1	1	0.1379	160106	-	[mRNA] locus=scaffold67:5222501:5227306:- [translate_table: standard]
saposin-like	H.erectus.013976	45.5644	0	69826.9	ACQLIPDKGLSAECK;DLISTYGK;DNPSFVNSLIVK;EVVMVVMQILK;FMTDAQSEEKDNPSFVNSLIVK;MAVTYIDEILEK;MGPGLSDMCK;QYISMYGSDVLQR;VCYYLPSSMTNECK	1;1;1;1;1;1;1;1;1	9	18	0.1675	185289;185296;10796;10797;99568;96997;96998;97001;93063;283908;118647;122109;43003;153163;153166;199668;199670;199669	-	[mRNA] locus=scaffold356:676481:688083:+ [translate_table: standard]
Throm1	H.erectus.001885	70.2141	0	70052.3	AFFNPR;ALPTVLQQIHLPIADQSTCK;DAQVSSAPWQVMLYK;DFLPDVSLVDNK;DIALLHMR;FEWNIER;GLNYNGDIHITK;LSQGKDFLPDVSLVDNK;MLMNAGFK;TDLFWQK;TFGQGETTCGMRPLFEK;VTGWGNMK;WTSGFPHPIIR;YGFFTHVFR	1;1;1;1;1;1;1;1;1;1;1;1;1;1	14	72	0.235	1077;1078;268470;192882;192881;197174;192885;197164;192879;197169;192888;106322;106292;106290;21412;21406;21410;24519;21403;24524;25823;25831;25817;25822;25824;25827;25833;25837;25815;25834;25814;102481;102483;102482;224381;13187;13323;13322;13188;13324;13321;15808;15807;15804;239595;239597;239599;239601;241588;239594;239596;241587;10513;94374;94380;94385;94373;94376;60017;60019;60014;60016;60007…	-	[mRNA] locus=scaffold120:1842851:1849392:- [translate_table: standard]
Throm12	H.erectus.001970	4.74017	0.00298418	40547.6	YLGLPSNTLNK	1	1	1	0.0302	72152	-	[mRNA] locus=scaffold121:876458:880636:- [translate_table: standard]
Throm14	H.erectus.009177	5.78156	0.00120048	66363.1	DSITCGMTPVLQDPNK	1	1	1	0.0268	205616	-	[mRNA] locus=scaffold214:1713237:1719711:+ [translate_table: standard]
Throm19	H.erectus.016614	7.35071	0	371015	DLIHFLR;IEISPILLQK	1;1	2	2	0.0051	13456;55398	-	[mRNA] locus=scaffold514:8970:180603:+ [translate_table: standard]
Throm20	H.erectus.020726	19.1416	0	57074.9	AGDFPWQAALISHSAR;FNHDVALLK;LATAAELSAR;LQVPFVER	1;1;1;1	4	7	0.0832	193427;193425;36502;36648;27579;25010;25013	-	[mRNA] locus=scaffold8:657824:661315:- [translate_table: standard]
Throm24	H.erectus.015157	-	-	-	-	-	-	-	-	-	-	-
Throm25	H.erectus.015181	28.9078	0	56198.3	ETPVSVHNDIALLR;GSDMQVVMGR;NGIDPFNSFEDSDGLGPHNFCR;VSHFLDWIK;VSPGALPWQVSLQVRPK	1;1;1;1;1	5	23	0.1409	154267;154269;154266;154272;154268;154271;39518;283800;53484;53486;53487;53478;53483;53477;53480;53479;221573;221578;221575;221574;221577;221576;221572	-	[mRNA] locus=scaffold425:70401:73815:+ [translate_table: standard]
Throm29	H.erectus.009180	26.5895	0	56169.8	HILPACLPEPDFAEK;LGQNLPASTILQR;LSVPYVPQQTCK;QQDGMVSGFGR;SDTFHNDIALLK	1;1;1;1;1	5	17	0.1257	196892;196899;196895;196875;116005;116004;116003;116192;116001;116191;115999;116002;117734;117733;57879;108553;108552	-	[mRNA] locus=scaffold214:1735788:1744448:+ [translate_table: standard]
Throm3	H.erectus.012583	28.9078	0	96247.5	FSSALNVIR;GESPWQVLLQNAK;GSSSCGQLLIGR;KGESPWQVLLQNAK;VSNYNEWIDSVR	1;1;1;1;1	5	14	0.0547	27999;27998;28079;129118;129121;75385;164200;164405;164416;164411;164199;164419;131321;131320	-	[mRNA] locus=scaffold3:869318:885066:+ [translate_table: standard]
Throm32	H.erectus.020746	3.41614	0.00831716	500089	EMDIFVPGR	1	1	1	0.002	37590	-	[mRNA] locus=scaffold8:815595:846772:+ [translate_table: standard]
Throm33	H.erectus.021923	83.2744	0	141796	AIIDKCNEVISWLDR;CNEVISWLDR;DAGAISGLNVLR;FEELNADLFR;FELTGIPPAPR;IINEPTAAAIAYGLDK;IINEPTAAAIAYGLDKK;LCNPIMSK;LIGDAAKNQVAMNPSNTVFDAK;LLQDFFNGR;LLQDFFNGRELNK;MDKSQIQDIVLVGGSTR;MKEISEAYLGK;MVNHFIGEFK;NALESLAFNLK;NQVAMNPSNTVFDAK;SQIQDIVLVGGSTR;TFYPEEISSMVLTK;TTPSYVAFTDTER;TVTNAVVTVPAYFNDSQR	1;1;1;0;0;0;0;1;1;1;1;1;1;1;1;1;1;1;0;1	15	222	0.1591	216783;89790;89786;89788;89785;89784;89792;89783;62750;62954;62951;62751;62744;62757;62738;62747;62945;62761;62739;62742;62946;62748;62745;62740;62948;62949;62743;62952;62749;62944;62754;62753;62752;62737;79834;79833;79832;79830;79828;79838;79824;79819;79840;65148;65162;65164;65149;65128;65130;65127;65145;65135;65174;65136;65155;65169;65152;65178;65171;65160;65158;65134;65163;65173;65175;65153;65…	-	[mRNA] locus=scaffold93:3015461:3030419:+ [translate_table: standard]
Throm34	H.erectus.013896	-	-	-	-	-	-	-	-	-	-	-
Throm35	H.erectus.008000	65.7624	0	80582.6	AHSWPWQISLR;APWCYTTDPR;CQAWASMSPHR;FVDWIDR;KPWCYTTDPETR;LQRPAVINDK;LVLGPNGADIALLK;NPDGDPKPWCFTTNPNK;NPDGDPKPWCFTTNPNKR;TGGAWLTAINK;TGGAWLTAINKR;VSITESGVACQR;WDSQEPHNHGYNPNALPQK;WEFCSIPR	1;1;1;1;1;1;1;1;1;1;1;1;1;1	14	52	0.197	110006;110005;83555;99154;99157;99153;99152;99158;99155;99156;17988;17985;17989;17986;151003;151012;151011;151013;151016;150975;151018;151001;151017;151002;55552;55551;112729;112722;112724;112546;112726;112725;243433;243434;243435;261662;261660;261658;51076;51060;89102;89099;89246;89104;89245;89247;93351;93358;93349;268406;42832;42833	-	[mRNA] locus=scaffold204:777628:784127:- [translate_table: standard]
Throm36	H.erectus.018540	9.49889	0	32708.3	VTGWGNTMSSTADKNK;YSSYNIDNDIMLIK	1;1	2	3	0.0987	186630;186629;185004	H.erectus.018541	[mRNA] locus=scaffold65:1464412:1467459:- [translate_table: standard]
Throm37	H.erectus.001859	11.9158	0	57731.3	GDFLCLCPPR;TVAFPCGIQQAAALER;VALPVVSQR	1;1;1	3	3	0.0665	75338;195881;21486	-	[mRNA] locus=scaffold120:1482797:1487231:- [translate_table: standard]
Throm39	H.erectus.001735	-	-	-	-	-	-	-	-	-	-	-
Throm4	H.erectus.005720	11.5631	0	25637.7	VSQYQTWIR;WVQLGVVSFGR	1;1	2	2	0.083	61482;78832	-	[mRNA] locus=scaffold173:2739232:2741703:+ [translate_table: standard]
Throm41	H.erectus.009178	38.3518	0	43324.1	DYEPMTGHSDIALLHLSR;GYFGVYTNVAK;IPVSTVIVHK;ISGGNDDGTVSAGVPISPILR;KMSVPIIQNSLCSER;MSVPIIQNSLCSER;RISGGNDDGTVSAGVPISPILR;YHTVSGWGK	1;0;1;1;1;1;1;1	7	59	0.2196	251451;251450;251454;251452;251453;253991;253990;72095;71798;72099;72081;71800;42610;42611;42605;248117;248112;248209;248113;248213;248115;248114;248210;248111;248109;248110;248116;248212;248211;203078;203085;203071;203081;202879;202883;202878;202875;171391;171675;171396;171389;171679;171676;171392;171680;171678;174532;171677;174531;171683;171644;264359;264357;264318;264360;264314;264317;264358;2…	-	[mRNA] locus=scaffold214:1722317:1726216:+ [translate_table: standard]
Throm42	H.erectus.004588	23.1262	0	28266.9	GYGSNEAVQVLRPAK;LQQAALPLLSNEQCK;TCVTSGWGLTR;TINNDIALIK	1;1;1;1	4	7	0.1932	161629;161632;190805;76146;76145;46520;46528	-	[mRNA] locus=scaffold16:328924:331305:- [translate_table: standard]
Throm44	H.erectus.009984	42.7331	0	67657.7	ASCDLVFCAPWER;DLGHPLGAASAGSLASGDLR;GFETSLAECVIHDGVR;LQTGWPAVTK;SFLDPR;SYCQAMALSCR;TGALSLFVPDR;WDAAAANVACK	1;1;1;1;1;1;1;1	8	38	0.1573	166673;166668;221956;221961;221957;221958;221955;221960;221959;208965;208963;208962;208964;43944;43947;43942;43946;43948;43911;43943;43933;43938;43904;43906;43907;716;102576;60517;60518;60511;60506;60514;60520;60508;60505;60645;60644;60643	-	[mRNA] locus=scaffold23:5722244:5727339:+ [translate_table: standard]
Throm46	H.erectus.010123	-	-	-	-	-	-	-	-	-	-	-
Throm47	H.erectus.020672	11.5631	0	70891.8	AGIKPEDVNEVYMGNVLQAGEGQAPTR;EIVPVSIPQK	1;1	2	5	0.0561	299768;299769;45546;45547;45548	-	[mRNA] locus=scaffold8:254085:272962:- [translate_table: standard]
Throm48	H.erectus.016615	-	-	-	-	-	-	-	-	-	-	-
Throm49	H.erectus.000914	-	-	-	-	-	-	-	-	-	-	-
Throm50	H.erectus.022148	-	-	-	-	-	-	-	-	-	-	-
Throm51	H.erectus.009179	20.8607	0	37304.2	ELLLEPTHVVSGWGR;FVDWVESK;GYFGVYTNVAK;NLLLTAMSPDMLEEK;NLLLTAMSPDMLEEKDQHSPR	1;1;0;1;1	4	7	0.1642	186113;186111;186108;28229;72095;71798;72099;72081;71800;188395;279714;279715	-	[mRNA] locus=scaffold214:1726783:1734142:+ [translate_table: standard]
Throm6	H.erectus.021929	-	-	-	-	-	-	-	-	-	-	-
Throm63	H.erectus.009150	11.5631	0	39998.7	INNAPFEAVVVTNTIPQEEK;PNIVLFSGSSHHDLSQK;VTAVIPCFPYAR	1;1;0	2	3	0.1342	267019;267020;222060;112476	-	[mRNA] locus=scaffold214:880633:893173:+ [translate_table: standard]
Throm7	H.erectus.010716	-	-	-	-	-	-	-	-	-	-	-
Transfe1	H.erectus.004966	110.402	0	293042	AALLQSFLSDEQK;ADYELLCLDNTR;APVFTCVK;ASAEEKYYGYAGAFR;AVVDILLK;CSQSGVSASSYYAVAVVK;DPVPVSDFESCHLALTPAHAVVTRPESR;FFSSGCAPGSPPDSPFCSQCVGSGK;FIGELFK;FQELMNQVK;GSGVTWDNLR;HLTVPDNMK;HLTVPDNMKADYELLCLDNTR;KAVVDILLK;KGGAFGLR;LHPIIAEDYGAGSESCYYAVAVVK;LIMSKNADAMAVDGGEVYTAGK;LLSTIGKDLDFEK;MFESAPDKNLLFK;NLLFKDSTQK;RGSGVTWDNLR;SAGWNIPIGTLVK;SFLGPDYVDAMISLR;SNAITWCAVSK;TAGWNIPMGK;YYGYAGAFR	1;1;1;1;1;1;1;1;0;1;1;1;1;1;1;1;1;0;1;1;1;1;1;1;0;0	22	164	0.1129	124720;131440;131439;14292;183470;8436;8442;8458;8451;8437;8438;8450;8454;8453;8441;221686;221687;221693;221692;221689;221690;221694;221777;221786;221688;307568;288834;288831;288829;288835;288828;7353;51749;44492;44478;44482;44489;44487;44500;44483;44497;44496;44491;44485;44488;44479;44736;44490;44475;44486;44494;44499;44502;44484;44495;44503;35967;35968;35970;285505;285504;27083;27082;27106;2710…	-	[mRNA] locus=scaffold165:614873:653794:+ [translate_table: standard]
Transfe2	H.erectus.016011	8.72807	0	73631.7	ANSEEKYYGYAGAFR;MFESAPERNLLFK;TAGWNIPMGK;YYGYAGAFR	1;1;0;0	2	6	0.0555	193263;193264;159886;159888;159885;159884;41992;41985;38857;39011;41980;41982;38856;41991;38872;38880;38866;38845;41994;38862;38877;38863;38848;39010;39012;38846;41995;38850;41987;38864;41989;38853;41998;38869;41990;38879;38849;41986;38844;41975;38876;38860;38851;38870;41996;41981;39007;41988;38852;38847;38858;38874;38861;38875;38871;38878;39009;41957;38867;38873;41999;39008;38868;38865;38166;381…	-	[mRNA] locus=scaffold47:1360177:1364912:- [translate_table: standard]
Transfe3	H.erectus.013362	-	-	-	-	-	-	-	-	-	-	-
Ubiq1	H.erectus.012807	-	-	-	-	-	-	-	-	-	-	-
Ubiq13	H.erectus.014790	17.8394	0	124061	AQPPLSDAYLHGMPAK;LNLLSPVPR;LQPFIQR;LVLAENMLR	1;1;1;1	4	6	0.035	186508;28199;28287;12087;37024;36868	-	[mRNA] locus=scaffold40:877380:888703:- [translate_table: standard]
Ubiq14	H.erectus.019045	5.78156	0.00120048	101883	ILLGGPGDVIGDCK	1	1	1	0.0153	116566	-	[mRNA] locus=scaffold67:2541335:2559532:- [translate_table: standard]
Ubiq15	H.erectus.001337	14.2395	0	40186.2	MQITLK;QAIQQNPAMLPALLQQLGR;TQPQFLHMR	1;1;1	3	8	0.0947	705;257324;255736;56081;56078;56080;56083;56077	-	[mRNA] locus=scaffold113:191090:197249:+ [translate_table: standard]
Ubiq16	H.erectus.017749	5.78156	0.00120048	14475.8	FVNVVPTFGK	1	1	2	0.0752	45204;45203	-	[mRNA] locus=scaffold60:555640:556486:- [translate_table: standard]
Ubiq18	H.erectus.000938	4.20047	0.00493612	16709.5	LNLVIRPAGER	1	1	1	0.0728	76248	-	[mRNA] locus=scaffold110:1109625:1110622:+ [translate_table: standard]
Ubiq19	H.erectus.010323	-	-	-	-	-	-	-	-	-	-	-
Ubiq21	H.erectus.009321	32.655	0	148593	APAPAAVSDEYLISPITGEK;EILEVPITAR;IGLLDPR;LQYEGIFIK;QFLTQLMQK;RTDIFGVEETAIGK;VQVIQEAIIPK;VQVPNMQDK;VSPLAFR	1;1;1;1;1;1;1;1;1	9	12	0.0731	248756;248758;248757;52534;2404;45686;51795;145497;145493;76249;36775;2761	-	[mRNA] locus=scaffold216:243764:259474:+ [translate_table: standard]
Ubiq9	H.erectus.021541	9.29757	0	17101.2	ESTLHLVLR;MQIFVK	1;1	2	18	0.0987	38223;38227;38220;38221;38228;38229;38222;38214;38215;38218;38216;38217;38226;38225;38224;1735;1734;1733	H.erectus.012807;H.erectus.021546	[mRNA] locus=scaffold90:2145454:2145909:+ [translate_table: standard]
β2m1	H.erectus.000011	3.43131	0.008069	10404.1	YASFTPTR	1	1	1	0.0889	16495	-	[mRNA] locus=C19230200:55:324:- [translate_table: standard]
β2m2	H.erectus.021786	-	-	-	-	-	-	-	-	-	-	-
β2m3	H.erectus.001285	-	-	-	-	-	-	-	-	-	-	-
β2m4	H.erectus.001287	5.78156	0.00120048	28456.4	FVGYTEFGVK	1	1	1	0.0398	53833	H.erectus.001286	[mRNA] locus=scaffold112:1956560:1959940:+ [translate_table: standard]

## Sheet: MS.M.20_3
gene_name	Protein_ID	Protein_Qscore	Protein_FDR	Protein_Mass	PeptideSeqs	PepIsUnique	Unique_Peptide_Num	Unique_Spectra_Num	Coverage	Peptide_Query	Sameset	Description
Amyloid1	H.erectus.013808	-	-	-	-	-	-	-	-	-	-	-
Antipro2	H.erectus.009339	48.8742	0	44945.5	DMAINTTILR;EAFHTDVSNVNFHQTTESADTINK;EFAFHLYR;ELLTEMGMTNMFDVR;GMWDSPFEAK;ITLMSLQHVPVLK;LTKEDTFMVDENTEVPVQMMNK;RTYDIFVPK;TYDIFVPK	1;1;1;1;1;1;1;1;1	9	133	0.2775	71076;301861;52321;52339;52325;52343;52346;52323;52340;52324;52334;52329;52327;52328;52335;52331;52345;236171;76404;76408;76407;76415;76413;76409;76406;76417;76405;76400;76403;76412;81010;76410;76398;81011;81020;81005;81004;76397;81012;81017;76422;81008;76418;76401;76420;81014;76402;81015;81003;80999;76416;81021;76414;76399;81001;81009;81018;81013;161835;158277;158267;161834;161837;161845;158276;…	-	[mRNA] locus=scaffold216:514556:516124:+ [translate_table: standard]
Antipro3	H.erectus.015250	37.0761	0	44679.9	DVEGFISKDYIK;EFYSAEVLK;GEWFRPFNK;HWHNSVYR;MKDVEGFISK;QSVDVFLPK;SAKEFYSAEVLK	1;1;1;1;1;1;1	7	106	0.1287	143508;143510;53389;53396;53384;53383;53394;53386;53395;53391;53385;53387;53393;53398;53381;53388;53380;80505;80277;80512;80510;80495;80278;80500;80501;80503;80502;80511;80497;56840;56838;56841;56839;57044;57047;72482;72464;72463;72469;72451;72457;72452;72474;72449;72453;72473;72443;72475;72439;77071;72472;72481;72488;72465;72433;72468;72417;72448;72471;72479;77069;42401;38091;42399;42398;42410;3…	H.erectus.015249	[mRNA] locus=scaffold43:436920:438494:+ [translate_table: standard]
Antipro4	H.erectus.015249	-	-	-	-	-	-	-	-	-	-	-
Ap1	H.erectus.012638	308.593	0	299141	AFGPGLQGGVAGKPAPFTIDTK;AFGPGLQPTGVTVNK;AHIPQTFAVDCTR;AWGPGLR;AYGPGLEGGVTNKPNCFTVETR;DAGEGLLTVQILDPEGKPK;DGSCGVSYIVK;DGTFDIYYTAPEPGK;DKGSYTVIVK;DSPFMAHILPAANDAFPEK;DVFGDFLGR;EVTTHFIVDAR;FDNKHIPGSPFVAK;FIPQEMGPHTVNVK;FNGCHIPGSPFNVR;FNNEHIPDSPFIVPIATLSDEAR;GAGAGGLGLTVEGPCEAK;GAGSGTLNVSVK;GAGTGGLGLTIEGASEAK;GDGTYLCTYTPTKPIK;GVAAAPSEFSIWTR;HIPGSPFTVK;HIPGSPFVAK;HVPGSPFK;IAETDLSSLSASIR;IKLVSIDSK;IMVGQS…	1;1;1;1;1;1;1;1;1;1;1;1;1;1;1;1;1;1;1;1;1;1;1;1;1;1;1;0;1;1;0;1;1;1;1;0;1;1;1;1;1;1;1;1;1;1;1;1;1;1;1;1;1;1;1;1;1;0;1;1;0	56	447	0.2768	276253;276255;276254;276256;276257;159946;159954;159952;159947;159941;159942;160198;159949;159948;159957;160196;159951;160199;159944;166785;166784;166786;166794;166778;1780;1781;1782;1777;1779;289831;289824;289817;289828;289816;289827;289826;289829;289825;289815;289830;263008;263005;263004;263006;263014;263011;263009;263013;263012;263007;263010;81353;81352;81365;81363;81357;81355;207996;59685;596…	-	[mRNA] locus=scaffold30:241038:269802:- [translate_table: standard]
Ap2	H.erectus.018093	52.5856	0	329439	ADIHMPFDPSK;EVPQSPFLVNVDPSHDAMK;LEVEVLSPSQR;LLGWIQNK;LVSIDSK;MANNHVGISFIPR;QAGQGQLSVLITDQDGKPK;TGVESGIPTHFTTLTK;VNQPTSFDVSMEGAK;VPDMPITNFHQDWR;VYGPGVAPGVR	1;1;1;0;0;1;1;1;1;1;1	9	12	0.0464	102715;274986;102479;29240;29225;29235;29234;29224;29222;29489;29485;29479;29496;29241;29487;29239;29481;29231;29477;29492;2237;153649;263256;211238;211239;211237;193503;193508;227060;50261	-	[mRNA] locus=scaffold62:2833953:2871972:+ [translate_table: standard]
BPTI1	H.erectus.017653	-	-	-	-	-	-	-	-	-	-	-
BPTI10	H.erectus.017462	17.5285	0	117800	AIISYIPAENAVQCR;TCNVQACPITHSWR;YFFNVLTNK	1;1;1	3	12	0.0345	214459;214466;214644;214460;214643;219687;70406;70407;70410;70408;70412;70405	-	[mRNA] locus=scaffold58:1612492:1625853:- [translate_table: standard]
BPTI11	H.erectus.020260	-	-	-	-	-	-	-	-	-	-	-
BPTI12	H.erectus.002573	30.1202	0	183410	EWTGMIR;LPGYLNDTR;LPGYLNDTRR;SEWKDVASMK;SMFGAVIHK;YGMFAK	1;1;1;1;1;1	6	17	0.0247	13946;13948;45260;45261;45258;88790;88787;88590;88792;88591;88592;80249;80252;32926;32924;32928;256	-	[mRNA] locus=scaffold13:3322332:3343304:- [translate_table: standard]
BPTI14	H.erectus.010921	17.5402	0	134880	AMFGTVIHDGK;GLVYCIGGK;QWSGMLR;WEPFAEFPQER	1;1;1;1	4	15	0.0306	78875;78883;78879;78876;78882;78878;78869;27449;12121;12122;148526;148529;148532;148522;148527	-	[mRNA] locus=scaffold250:39207:73239:- [translate_table: standard]
BPTI15	H.erectus.022226	-	-	-	-	-	-	-	-	-	-	-
BPTI17	H.erectus.015279	-	-	-	-	-	-	-	-	-	-	-
BPTI2	H.erectus.011240	-	-	-	-	-	-	-	-	-	-	-
BPTI3	H.erectus.010611	5.84285	0.00149432	53358	ENLNNYLSK	1	1	1	0.0188	56055	-	[mRNA] locus=scaffold247:151995:160832:+ [translate_table: standard]
BPTI4	H.erectus.019118	-	-	-	-	-	-	-	-	-	-	-
BPTI5	H.erectus.017114	-	-	-	-	-	-	-	-	-	-	-
BPTI6	H.erectus.011080	4.80145	0.00264085	342610	TLESSAVQTLK	1	1	1	0.0034	79195	-	[mRNA] locus=scaffold255:10028:50583:- [translate_table: standard]
BPTI8	H.erectus.009428	20.9201	0	105859	DFVSALVDR;LPFLDR;NPDVLAAAIK;SMTYLGEGTFTGSAIHQANR	1;1;1;1	4	12	0.0465	39425;39426;2175;2173;2177;2172;2174;37224;37220;37219;277778;278535	-	[mRNA] locus=scaffold22:78401:91842:+ [translate_table: standard]
BPTI9	H.erectus.015412	214.322	0	559692	ALEWVSR;ATPLTPTVTADRPGR;DFILNLIR;DFPIIQEFIR;DIVFVIDGSDGIGR;DVVFLIDGSSAAR;FEDAALLEFGR;GEILDIVK;GEILDIVR;GGSPLNTGAALR;GPFVLSGK;GPGVVQCDLVK;HVEGLQTLQTNK;KDEGTPQILMVITGGPSSDDSK;KDIVFLLDGSDGTR;LCVGVQEAPK;LHDSGVATLFLVK;MAAILQR;NDFPSIR;NFVEQVLEK;NKPDIISAIER;QSGVNSLILVGLER;RDIVFVIDGSDGIGR;RDVVFLIDGSSAAR;RLDAISQFYDK;SAILNLK;SAILNLKNSGVR;SFDSIDAPASALK;SFDSVDAPVSALK;SHVAPIAIGSR;SLETAMSFVAHNTFK;SPQDVSLYGPLLK…	1;1;1;1;1;1;1;1;1;1;1;1;1;1;1;1;1;1;1;1;1;1;1;1;1;1;1;1;1;1;1;1;1;1;1;1;1;1;1;1;1	41	238	0.0883	10119;178808;178806;178809;178804;178811;178803;178810;178807;178812;178818;178795;178791;178814;178800;178796;178797;178819;178798;178801;178794;178793;178799;178817;36237;36160;36158;36159;36161;109418;154765;128470;128472;128474;128464;128468;128473;105760;105746;105758;105759;105761;105739;105750;105773;105744;13631;17952;17956;17960;60592;60595;4977;4978;4979;77761;77759;77763;132996;286147;…	-	[mRNA] locus=scaffold433:636728:664629:- [translate_table: standard]
CcAMP1	H.erectus.000409	27.0066	0	45466	ANWYFLLAR;ENVLLGEGAGFK;IYQIYEGTAQIQR;TGEYPLPIIK;TRPPVAAGATGLAQR	1;1;1;1;1	5	11	0.1422	72522;95668;187558;187557;187701;65943;65941;65934;65942;65935;155416	-	[mRNA] locus=scaffold103:3215165:3219326:- [translate_table: standard]
CDK-like14	H.erectus.015536	5.84285	0.00149432	81297.5	GLEYLHFMR;LSALDPMMER	0;1	1	2	0.0266	76038;75400;75378	-	[mRNA] locus=scaffold44:377657:383531:+ [translate_table: standard]
CDK-like15	H.erectus.002030	-	-	-	-	-	-	-	-	-	-	-
CDK-like16	H.erectus.018001	4.26787	0.00484055	62588	ALISDAMDIK;GLEYLHFMR	1;0	1	1	0.0336	50999;76038	-	[mRNA] locus=scaffold62:1526972:1533613:- [translate_table: standard]
CDK-like19	H.erectus.005031	17.8444	0	30014.4	DLKPQNLLINR;DLLQNLLK;IGEGTYGTVFK;SFMFQLLK	1;1;1;1	4	6	0.145	121931;121932;25380;77713;77712;37647	H.erectus.005030	[mRNA] locus=scaffold165:2316048:2321822:- [translate_table: standard]
CDK-like21	H.erectus.001868	-	-	-	-	-	-	-	-	-	-	-
CDK-like22	H.erectus.006188	-	-	-	-	-	-	-	-	-	-	-
CDK-like23	H.erectus.003652	-	-	-	-	-	-	-	-	-	-	-
Chem1	H.erectus.021417	-	-	-	-	-	-	-	-	-	-	-
Chem10	H.erectus.001094	-	-	-	-	-	-	-	-	-	-	-
Chem4	H.erectus.012005	23.8639	0	69349.8	DLKPENLLLASK;FYFENALSK;GAILTTLLVTR;LTQYMDGGGMPR;MLTINPSK;WQNIHFHR	0;1;1;1;1;1	5	8	0.0968	125839;125843;125841;125838;125840;125835;125842;125851;61707;61974;61709;61979;73647;122179;16031;68156	-	[mRNA] locus=scaffold273:2499209:2531851:+ [translate_table: standard]
Chem9	H.erectus.009745	-	-	-	-	-	-	-	-	-	-	-
ERH2	H.erectus.017465	-	-	-	-	-	-	-	-	-	-	-
GAPDH	H.erectus.012085	68.3764	0	239829	GASQNIIPASTGAAK;GASQNIIPASTGAAKAVGK;ISVFHER;ISVFHERDPANIK;LTGMAFR;LVSWYDNEFGYSNR;RVIISAPSADAPMFVMGVNHEK;VCDLMAHMASK;VCDLMAHMASKE;VGINGFGR;VIISAPSADAPMFVMGVNHEK;VIPELNGK;VPTPNVSVVDLTVR;VVSNASCTTNCLAPLAK	1;1;1;1;0;1;1;1;1;1;1;0;1;1	12	293	0.062	137087;137100;137088;137086;137078;137096;137094;137080;137092;137076;137099;137083;137054;137058;137074;137305;137062;137079;137082;137073;137106;137125;137067;137115;137102;137090;137068;137093;137075;137077;137304;137072;137089;137105;137113;137127;137108;137101;137130;137315;137066;137124;137053;137303;137111;137097;137047;137110;137306;137065;137064;137313;137052;137071;222943;222944;13673;1…	-	[mRNA] locus=scaffold28:93746:126797:- [translate_table: standard]
Glyrichin	H.erectus.018102	-	-	-	-	-	-	-	-	-	-	-
Hemo1	H.erectus.008667	67.0498	0	34248.4	AFWDKVSPK;GGLLPLSELHAFTLR;GYAPGDISVK;KVDLSDTFFK;LLVVYPQTK;SLLVMAAK;TIMAGVGSAVSMLDDLK;TSLEFPITK;TYFAHWSDLSPSSEPVR;TYFAHWSDLSPSSEPVRK;VEEIGVQALSR;VSPKVEEIGVQALSR	1;1;1;1;1;1;1;1;1;1;1;1	12	116	0.3718	51192;51198;51197;51193;51195;51199;51200;51196;196279;196280;196282;196281;196283;36496;36495;36497;86610;86611;86612;48468;48481;48497;48508;48478;48471;48533;48472;48461;48452;48483;48465;48480;48491;48474;48482;48462;48455;48475;48519;48485;48525;48502;48495;48494;48479;48458;48509;48463;48501;48528;48451;48514;48456;48532;48473;48534;48453;48722;48484;48477;48513;48492;48536;48526;48531;4871…	-	[mRNA] locus=scaffold21:3665895:3670509:- [translate_table: standard]
Hemo2	H.erectus.008666	31.4592	0	15910.5	AFWALIAGK;DLSLNSAPVR;DLSLNSAPVRK;IIMAGISDAIGK;LLYVYPQTK;TYFDHWK	1;1;1;1;1;1	6	74	0.3357	30212;50253;50251;50242;50252;50245;50237;50249;50244;50240;50250;50254;50243;50246;50234;50395;50239;86706;86721;86724;86717;86710;86727;86716;87061;86718;86726;86711;87040;86722;87071;87057;87046;86713;87043;86719;86725;87044;82718;82720;63328;63325;63330;63333;63326;63321;63317;63320;63332;63313;63324;63323;63322;63816;63312;63335;63319;63329;63334;63818;34388;34397;34396;34389;34391;34386;343…	-	[mRNA] locus=scaffold21:3663020:3664043:- [translate_table: standard]
Hemo3	H.erectus.022172	5.84285	0.00149432	15677.1	IVQAIAEGAQNISR	1	1	1	0.0993	156365	-	[mRNA] locus=scaffold96:377552:379789:+ [translate_table: standard]
Hemo4	H.erectus.022173	52.6631	0	16556.5	CLIVYPWTQR;FLSVVVSALGR;ILHGLDR;LHSEKLHVDPDNFK;LHVDPDNFK;MGSSFNPDIQAAWQK;NMDNIKETYAELSK;SAITNIMGSLIYEDDGPK;VVWTDQER;YFGAFGNLYNAEAIK	1;1;1;1;1;1;1;1;1;1	10	168	0.7619	124694;124718;124693;124870;124698;124696;124872;71144;71138;71136;6737;6736;6734;6735;6733;208977;53064;53053;53006;53033;53029;53021;53015;53070;53078;53056;53022;53008;53016;53019;52998;53009;53030;52995;53043;53035;212604;212586;212598;212581;212601;212588;212579;212584;209130;209122;209412;209103;212590;209106;209126;209095;209136;212591;212592;209097;209116;209094;209414;209073;209090;20912…	-	[mRNA] locus=scaffold96:381829:382474:- [translate_table: standard]
Histone11	H.erectus.019109	-	-	-	-	-	-	-	-	-	-	-
Histone14	H.erectus.016015	5.84285	0.00149432	36134.6	AGVIFPVGR;LAVANDEELNQLLR	0;1	1	1	0.0691	18124;191189	-	[mRNA] locus=scaffold470:3911:10618:- [translate_table: standard]
Histone2	H.erectus.020810	4.26787	0.00484055	39087.1	AGVIFPVGR;SVAFPSIGSGR	0;1	1	2	0.0542	18124;51186;51181	-	[mRNA] locus=scaffold8:1440678:1445407:- [translate_table: standard]
Histone20	H.erectus.019085	-	-	-	-	-	-	-	-	-	-	-
Histone21	H.erectus.020889	29.2142	0	36346.2	DNIQGITKPAIR;GVLSQTTGIGASGSFK;INTSLVALVAK;ISGLIYEETR;QIVAVIANSK;QIVAVIANSKER;TVTAMDVVYALK;VFLENVIR;VLASQGVDVPK	1;1;1;1;1;1;1;1;1	9	89	0.2738	122400;122396;122399;122398;122402;122397;122401;165646;165644;165641;64910;65118;65120;64904;64909;64907;65115;64908;80319;80308;80320;80323;80322;80307;80313;80309;80303;80304;80295;80312;44119;44101;43871;43875;40572;40559;43868;43874;40253;40565;43881;40579;43876;40571;40252;40226;40242;44105;40222;40256;40558;43863;40234;40557;43869;123103;123287;123286;118416;118183;118122;122839;122844;122…	-	[mRNA] locus=scaffold8:2710422:2713448:+ [translate_table: standard]
Histone32	H.erectus.020891	8.75477	0	13634.5	ESYSIYVYK;LALYNK;LLLPGELAK	1;1;0	2	5	0.1951	71948;71946;71947;377;376;24274;24272;24275;24288;24283;24282;24290;24292;24279;24270;24286	H.erectus.020893	[mRNA] locus=scaffold8:2716210:2716581:+ [translate_table: standard]
Histone33	H.erectus.020893	-	-	-	-	-	-	-	-	-	-	-
Histone34	H.erectus.019084	5.84285	0.00149432	13714.5	LLLPGELAK;QSYAIYVYK	0;1	1	2	0.1452	24274;24272;24275;24288;24283;24282;24290;24292;24279;24270;24286;67465;67466	-	[mRNA] locus=scaffold67:3257530:3257904:- [translate_table: standard]
Histone35	H.erectus.019103	-	-	-	-	-	-	-	-	-	-	-
Histone4	H.erectus.009926	-	-	-	-	-	-	-	-	-	-	-
Histone5	H.erectus.021104	-	-	-	-	-	-	-	-	-	-	-
Histone6	H.erectus.011142	-	-	-	-	-	-	-	-	-	-	-
Histone9	H.erectus.001591	10.5271	0	28998.2	AGLQFPVGR;HLQLAVR;STELLIR	1;1;1	3	10	0.0875	22366;22364;22362;22368;22363;22367;22365;7824;7823;7439	-	[mRNA] locus=scaffold117:535017:536836:+ [translate_table: standard]
Lectin11	H.erectus.015768	5.84285	0.00149432	137199	DAVLLVFANK;NISFTVWDVGGQDK;QDLPNALSIGELTEK	0;0;1	1	2	0.0316	54733;54735;54728;54727;182799;193825;197051	-	[mRNA] locus=scaffold45:532909:586003:+ [translate_table: standard]
Lectin14	H.erectus.011567	-	-	-	-	-	-	-	-	-	-	-
Lectin15	H.erectus.016003	18.4652	0	377426	LLASDAGTYR;LYGDVFYAPVSQK;NSQLATPGQLHAAWR;YPIVNPR	1;1;1;1	4	7	0.0128	49620;160138;160140;201162;201159;10048;10047	-	[mRNA] locus=scaffold47:1166541:1208166:- [translate_table: standard]
Lectin16	H.erectus.018905	32.8716	0	123005	LDGEVFYPPSISGK;LVDDYQWIGLNDK;VEGSLADTALLPCK;VVLVAQGGAVK;YDVFCYVEK;YEVNALTR;YPITQPRPGCEGDLK	1;1;1;1;1;1;1	7	11	0.0737	165451;165450;165449;165448;186237;157266;43484;43487;92535;27262;221185	-	[mRNA] locus=scaffold67:667620:676441:- [translate_table: standard]
Lectin17	H.erectus.004910	11.6857	0	52797.2	ENLQAIYTTLAK;TNQIQTNNNLLK	1;1	2	2	0.0519	132603;140699	-	[mRNA] locus=scaffold164:1308089:1315810:+ [translate_table: standard]
Lectin18	H.erectus.016983	10.1107	0	468338	MLFSEFK;YFWVGLNR	1;1	2	2	0.0036	15741;46780	-	[mRNA] locus=scaffold54:223742:342212:- [translate_table: standard]
Lectin19	H.erectus.012532	10.024	0	58186.1	DVLAQLLR;FWIGLHR;NTYGGFVCSCR	1;1;1	3	7	0.0475	19383;19380;19518;19519;19520;120973;120974	-	[mRNA] locus=scaffold298:729735:731378:- [translate_table: standard]
Lectin2	H.erectus.012440	-	-	-	-	-	-	-	-	-	-	-
Lectin20	H.erectus.009129	-	-	-	-	-	-	-	-	-	-	-
Lectin22	H.erectus.014253	23.3714	0	98985.4	DQLQTSYNSLVK;DQLQTTYESLVK;EIDVLHTLTR;NQLQQSYSSLGSEK;SEKDQLQTTYESLVK;TSYESLIDVK	0;0;1;1;1;1	4	6	0.0718	139116;145759;84642;84641;183610;229866;229864;72806	-	[mRNA] locus=scaffold376:204144:207546:+ [translate_table: standard]
Lectin24	H.erectus.013947	7.11305	0.000811359	189636	DQLQTSYNSLVK;DQLQTTYESLVK;IAFFSELK;TSYEWYIPK	0;0;1;1	2	2	0.0249	139116;145759;24926;81992	-	[mRNA] locus=scaffold355:89116:169271:+ [translate_table: standard]
Lectin25	H.erectus.015767	-	-	-	-	-	-	-	-	-	-	-
Lectin4	H.erectus.001433	43.1229	0	154435	ANWIPFR;EDTHTFIWTSQR;FGEQWYSECTK;GGCAPEWLAFQGK;KNFADLAVITGESER;NAQAVLNWHQAR;SFWIGLYK;TSSGWDTDPVTGVQYQR;YGSYCYTIGAEK	1;1;1;1;1;1;1;1;1	9	15	0.0778	16012;168482;148337;144902;201153;201157;142348;142113;142343;142118;142130;142152;37645;251294;142880	-	[mRNA] locus=scaffold115:522047:535010:- [translate_table: standard]
Lectin5	H.erectus.008813	-	-	-	-	-	-	-	-	-	-	-
Lectin9	H.erectus.000264	17.5285	0	157047	DQKPALYIELK;GTWLWLDK;QDAFFWSDGKPR	1;1;1	3	10	0.0222	120284;120283;38827;38832;152971;148722;148720;152973;152974;148721	-	[mRNA] locus=scaffold103:526783:540039:- [translate_table: standard]
Neuropep2	H.erectus.021853	-	-	-	-	-	-	-	-	-	-	-
Neuropep6	H.erectus.006488	5.84285	0.00149432	29158.8	TMEGVVTGVNTVSQK	1	1	2	0.0551	178165;178161	-	[mRNA] locus=scaffold180:1049812:1057960:+ [translate_table: standard]
Neuropep7	H.erectus.022313	-	-	-	-	-	-	-	-	-	-	-
Neuropep8	H.erectus.011484	5.84285	0.00149432	13694	EGVVSSVNTVANR	1	1	1	0.0985	123857	-	[mRNA] locus=scaffold26:3708798:3710258:- [translate_table: standard]
Neuropep9	H.erectus.019233	-	-	-	-	-	-	-	-	-	-	-
saposin-like	H.erectus.013976	42.5463	0	69826.9	DLISTYGK;DNPSFVNSLIVK;EVVMVVMQILK;FMTDAQSEEKDNPSFVNSLIVK;MAVTYIDEILEK;MGPGLSDMCK;QYISMYGSDVLQR;VCYYLPSSMTNECK	1;1;1;1;1;1;1;1	8	17	0.1435	14388;14387;124119;124101;121150;121144;295438;145765;145766;56229;181184;185342;185340;225329;225041;225039;225328	-	[mRNA] locus=scaffold356:676481:688083:+ [translate_table: standard]
Throm1	H.erectus.001885	64.5023	0	70052.3	DAQVSSAPWQVMLYK;DFLPDVSLVDNK;DIALLHMR;FEWNIER;GLNYNGDIHITK;ITDNMFCAGYKPEDSER;MLMNAGFK;TDLFWQK;TFGQGETTCGMRPLFEK;VTGWGNMK;WTSGFPHPIIR;YGFFTHVFR	1;1;1;1;1;1;1;1;1;1;1;1	12	69	0.2123	218517;218514;222571;222575;131930;131888;131945;131911;131899;131952;131878;27879;27875;27883;27880;31845;31865;31846;33847;33853;33851;33862;33848;127452;127454;127456;127457;127449;127455;127464;127450;127240;268238;17573;17367;17366;17364;17365;17571;17572;17574;20885;20886;20884;260124;260126;260123;261611;260125;260122;261612;13947;118098;118108;118094;118099;118109;118100;118079;118093;782…	-	[mRNA] locus=scaffold120:1842851:1849392:- [translate_table: standard]
Throm12	H.erectus.001970	-	-	-	-	-	-	-	-	-	-	-
Throm14	H.erectus.009177	5.84285	0.00149432	66363.1	KTADNDIALLR	1	1	1	0.0184	94518	-	[mRNA] locus=scaffold214:1713237:1719711:+ [translate_table: standard]
Throm19	H.erectus.016614	8.27264	0	371015	DLIHFLR;IEISPILLQK	1;1	2	3	0.0051	17811;17812;72657	-	[mRNA] locus=scaffold514:8970:180603:+ [translate_table: standard]
Throm20	H.erectus.020726	18.7932	0	57074.9	EAPISEVSGWGR;FNHDVALLK;LQVPFVER;RLQVPFVER	1;1;1;1	4	9	0.058	111706;111704;111702;47434;47431;47432;32579;69949;69952	-	[mRNA] locus=scaffold8:657824:661315:- [translate_table: standard]
Throm24	H.erectus.015157	-	-	-	-	-	-	-	-	-	-	-
Throm25	H.erectus.015181	22.0584	0	56198.3	ETPVSVHNDIALLR;GSDMQVVMGR;VSHFLDWIK;VSPGALPWQVSLQVRPK	1;1;1;1	4	18	0.0978	182333;182331;182334;182335;182330;182332;51480;70142;70141;70140;70136;244904;244907;244906;244905;244908;244909;244910	-	[mRNA] locus=scaffold425:70401:73815:+ [translate_table: standard]
Throm29	H.erectus.009180	27.0282	0	56169.8	HILPACLPEPDFAEK;LGQNLPASTILQR;LSVPYVPQQTCK;QQDGMVSGFGR;SDTFHNDIALLK	1;1;1;1;1	5	13	0.1257	222313;222307;142833;142832;142835;142834;142836;144800;144799;75785;75784;134250;134248	-	[mRNA] locus=scaffold214:1735788:1744448:+ [translate_table: standard]
Throm3	H.erectus.012583	29.2142	0	96247.5	FSSALNVIR;GESPWQVLLQNAK;GSSSCGQLLIGR;KGESPWQVLLQNAK;VSNYNEWIDSVR	1;1;1;1;1	5	17	0.0547	36531;36641;156554;95822;95818;191206;191439;191442;191452;191445;191449;191448;191446;191207;158906;158914;158904	-	[mRNA] locus=scaffold3:869318:885066:+ [translate_table: standard]
Throm32	H.erectus.020746	17.5285	0	500089	AMEADLTASGSVLK;EMDIFVPGR;FLTGDHPAVVR	1;1;1	3	6	0.0074	138526;48969;48963;48965;90226;90231	-	[mRNA] locus=scaffold8:815595:846772:+ [translate_table: standard]
Throm33	H.erectus.021923	83.7651	0	141796	AIIDKCNEVISWLDR;CNEVISWLDR;DAGAISGLNVLR;FEELNADLFR;FELTGIPPAPR;IINEPTAAAIAYGLDK;IINEPTAAAIAYGLDKK;LCNPIMSK;LLQDFFNGR;LLQDFFNGRELNK;LSSPVQITR;MDKSQIQDIVLVGGSTR;MKEISEAYLGK;MVNHFIGEFK;MVQEAEQFKSEDEAQR;NALESLAFNLK;NQVAMNPSNTVFDAK;SQIQDIVLVGGSTR;TFYPEEISSMVLTK;TTPSYVAFTDTER;TVTNAVVTVPAYFNDSQR	1;1;1;0;0;0;0;1;1;1;1;1;1;1;1;1;1;1;1;0;1	16	226	0.1732	240962;112721;112724;112723;112719;112729;112728;81863;81869;81867;81860;82103;82111;81864;81862;81868;81856;81866;82108;81855;82106;81857;81859;81879;81858;81865;81873;101120;101126;101143;101133;101152;101142;101158;101140;101132;101125;101128;101114;101129;101150;101134;101148;101110;101118;101164;101115;101172;84910;84904;84920;84954;84927;84883;84962;84948;84918;84951;84939;84947;84899;84940…	-	[mRNA] locus=scaffold93:3015461:3030419:+ [translate_table: standard]
Throm34	H.erectus.013896	-	-	-	-	-	-	-	-	-	-	-
Throm35	H.erectus.008000	62.7645	0	80582.6	AHSWPWQISLR;APWCYTTDPR;CQAWASMSPHR;FVDWIDR;KPWCYTTDPETR;LQRPAVINDK;LVLGPNGADIALLK;NPDGDPKPWCFTTNPNKR;TGGAWLTAINK;TGGAWLTAINKR;VLPACLPEK;VSITESGVACQR;WDSQEPHNHGYNPNALPQK;WEFCSIPR	1;1;1;1;1;1;1;1;1;1;1;1;1;1	14	62	0.2093	135885;135891;135882;135879;105402;123558;123557;123556;123559;23716;23713;23720;23718;23719;178898;178887;178918;178924;178886;72871;72874;72866;72865;72862;72870;72872;72863;72867;72868;72869;139005;277888;277894;277891;277892;277895;66733;67003;67007;66711;67006;66700;111836;112051;112049;112050;40551;116905;116918;116923;116913;116895;116897;116903;116890;116911;116912;116921;283252;55993;559…	-	[mRNA] locus=scaffold204:777628:784127:- [translate_table: standard]
Throm36	H.erectus.018540	20.7549	0	32708.3	TVALPSSCASAGTMCK;VTGWGNTMSSTADK;VTGWGNTMSSTADKNK;YSSYNIDNDIMLIK	1;1;1;1	4	5	0.1513	199490;153091;212789;211199;211430	H.erectus.018541	[mRNA] locus=scaffold65:1464412:1467459:- [translate_table: standard]
Throm37	H.erectus.001859	10.6443	0	57731.3	LGGSPWQVLIR;VALPVVSQR	1;1	2	2	0.038	93481;28000	-	[mRNA] locus=scaffold120:1482797:1487231:- [translate_table: standard]
Throm39	H.erectus.001735	-	-	-	-	-	-	-	-	-	-	-
Throm4	H.erectus.005720	11.6857	0	25637.7	VSQYQTWIR;WVQLGVVSFGR	1;1	2	2	0.083	80317;99908	-	[mRNA] locus=scaffold173:2739232:2741703:+ [translate_table: standard]
Throm41	H.erectus.009178	35.0571	0	43324.1	DYEPMTGHSDIALLHLSR;GYFGVYTNVAK;IPVSTVIVHK;ISGGNDDGTVSAGVPISPILR;KMSVPIIQNSLCSER;MSVPIIQNSLCSER;QFWDTYER;RISGGNDDGTVSAGVPISPILR	1;0;1;1;1;1;0;1	6	66	0.2171	269938;269940;269941;269943;269944;272053;269945;272051;269942;272049;269939;272054;272052;91751;91990;92004;91749;91753;91989;55650;55651;55652;55653;55645;55644;55642;55649;55646;55655;267400;267395;267306;267397;267309;267311;267308;267310;267399;267396;267307;228487;228488;228491;198085;198082;198342;198083;198084;198080;198335;201123;198341;198338;198343;198346;198081;198086;198340;198087;19…	-	[mRNA] locus=scaffold214:1722317:1726216:+ [translate_table: standard]
Throm42	H.erectus.004588	16.4871	0	28266.9	GYGSNEAVQVLRPAK;TCVTSGWGLTR;TINNDIALIK	1;1;1	3	7	0.1364	188935;188936;96720;96722;60906;60909;60921	-	[mRNA] locus=scaffold16:328924:331305:- [translate_table: standard]
Throm44	H.erectus.009984	38.7635	0	67657.7	ASCDLVFCAPWER;DLGHPLGAASAGSLASGDLR;GFETSLAECVIHDGVR;LQTGWPAVTK;SYCQAMALSCR;TGALSLFVPDR;WDAAAANVACK	1;1;1;1;1;1;1	7	45	0.1477	193710;193717;245233;245231;245228;245229;245234;245232;245227;233741;233740;233738;233736;233739;57431;57433;57430;57435;57418;57414;57416;57429;57436;57417;57394;57434;127574;78972;78965;78956;78943;78967;78952;78958;78964;78951;78960;78953;78969;78955;78946;78945;78974;79076;79070	-	[mRNA] locus=scaffold23:5722244:5727339:+ [translate_table: standard]
Throm46	H.erectus.010123	-	-	-	-	-	-	-	-	-	-	-
Throm47	H.erectus.020672	17.5285	0	70891.8	AGIKPEDVNEVYMGNVLQAGEGQAPTR;EIVPVSIPQK;VNVNGGAVSLGHPIGMSGAR	1;1;1	3	8	0.0864	305051;305052;305050;59701;59700;59699;250698;250699	-	[mRNA] locus=scaffold8:254085:272962:- [translate_table: standard]
Throm48	H.erectus.016615	5.84285	0.00149432	53921.3	QSVLQVYNPSSGWR	1	1	1	0.0282	195723	-	[mRNA] locus=scaffold514:19732:27699:- [translate_table: standard]
Throm49	H.erectus.000914	-	-	-	-	-	-	-	-	-	-	-
Throm50	H.erectus.022148	-	-	-	-	-	-	-	-	-	-	-
Throm51	H.erectus.009179	10.1107	0	37304.2	ELLLEPTHVVSGWGR;FVDWVESK;GYFGVYTNVAK;QFWDTYER	1;1;0;0	2	2	0.1254	212314;36836;91751;91990;92004;91749;91753;91989;70017;64429	-	[mRNA] locus=scaffold214:1726783:1734142:+ [translate_table: standard]
Throm6	H.erectus.021929	-	-	-	-	-	-	-	-	-	-	-
Throm63	H.erectus.009150	11.6857	0	39998.7	INNAPFEAVVVTNTIPQEEK;PNIVLFSGSSHHDLSQK;VTAVIPCFPYAR	1;1;0	2	4	0.1342	282130;282131;245336;245337;138764	-	[mRNA] locus=scaffold214:880633:893173:+ [translate_table: standard]
Throm7	H.erectus.010716	-	-	-	-	-	-	-	-	-	-	-
Transfe1	H.erectus.004966	124.338	0	293042	AALLQSFLSDEQK;ADYELLCLDNTR;APVFTCVK;ASAEEKYYGYAGAFR;AVVDILLK;CGLVPAMVEQYDEAK;CLVEDAGDVAFIK;CSQSGVSASSYYAVAVVK;FFSSGCAPGSPPDSPFCSQCVGSGK;FGALQQSSSLSSDSDR;GSGVTWDNLR;HLTVPDNMK;HLTVPDNMKADYELLCLDNTR;KAVVDILLK;KGGAFGLR;LIMSKNADAMAVDGGEVYTAGK;LLSTIGKDLDFEK;MFESAPDKNLLFK;NADAMAVDGGEVYTAGK;NLLFKDSTQK;RGSGVTWDNLR;SAGWNIPIGTLVK;SNAITWCAVSK;TAGWNIPMGK;VPAHAVVTR;YYGYAGAFR	1;1;1;1;1;1;1;1;1;1;1;1;1;1;1;1;0;1;1;1;1;1;1;0;1;0	23	190	0.1018	152079;152080;152097;159038;159037;18788;209706;11288;215308;148776;148778;245003;245106;245001;245102;245002;245000;245008;298735;298736;298750;210068;58138;58154;58155;58163;58152;58157;58162;58156;58159;58145;58147;58141;58160;58168;58165;58150;58170;58172;58149;58144;58175;58482;58142;58161;46760;46758;46765;46764;46763;46757;46761;46759;46762;46756;46752;296519;296520;296518;35405;5096;5095;…	-	[mRNA] locus=scaffold165:614873:653794:+ [translate_table: standard]
Transfe2	H.erectus.016011	8.30028	0	73631.7	ANSEEKYYGYAGAFR;MFESAPERNLLFK;TAGWNIPMGK;YYGYAGAFR	1;1;0;0	2	5	0.0555	219101;219102;219100;219099;187450;50798;50645;50619;50651;54878;54862;50641;54865;50622;50654;54859;54861;50797;50630;54889;54892;54887;50634;50632;54883;54873;54876;54880;50623;50625;50644;50624;54882;50637;50621;50629;50795;50647;50652;50642;50617;54881;50633;50799;50802;54886;54875;50649;54846;50655;54835;50800;50635;50638;54890;50640;50656;54831;54842;50639;54852;50627;54866;50636;50618;5487…	-	[mRNA] locus=scaffold47:1360177:1364912:- [translate_table: standard]
Transfe3	H.erectus.013362	-	-	-	-	-	-	-	-	-	-	-
Ubiq1	H.erectus.012807	-	-	-	-	-	-	-	-	-	-	-
Ubiq13	H.erectus.014790	17.5285	0	124061	AQPPLSDAYLHGMPAK;LNLLSPVPR;LVLAENMLR	1;1;1	3	5	0.029	212659;212658;212657;36798;47962	-	[mRNA] locus=scaffold40:877380:888703:- [translate_table: standard]
Ubiq14	H.erectus.019045	3.63527	0.00770501	101883	DIFNVSPQQQR	1	1	2	0.012	123839;123840	-	[mRNA] locus=scaffold67:2541335:2559532:- [translate_table: standard]
Ubiq15	H.erectus.001337	11.7128	0	40186.2	MQITLK;NFVVVMVSK;TQPQFLHMR	1;1;1	3	15	0.0669	921;39812;43192;73572;73573;73575;73570;73571;73562;73563;73566;73569;73560;73561;73577	-	[mRNA] locus=scaffold113:191090:197249:+ [translate_table: standard]
Ubiq16	H.erectus.017749	-	-	-	-	-	-	-	-	-	-	-
Ubiq18	H.erectus.000938	3.89154	0.00673968	16709.5	LNLVIRPAGER	1	1	4	0.0728	96846;96844;96843;96845	-	[mRNA] locus=scaffold110:1109625:1110622:+ [translate_table: standard]
Ubiq19	H.erectus.010323	5.84285	0.00149432	28558.3	LSASMTDTIGQLK	1	1	1	0.0508	132583	-	[mRNA] locus=scaffold24:713837:718535:+ [translate_table: standard]
Ubiq21	H.erectus.009321	27.6863	0	148593	ALEPSAAVPK;APAPAAVSDEYLISPITGEK;LQYEGIFIK;RTDIFGVEETAIGK;VQVIQEAIIPK;VSPLAFR	1;1;1;1;1;1	6	12	0.054	31494;31492;31490;268031;268029;268032;59918;173320;173326;96847;96848;3740	-	[mRNA] locus=scaffold216:243764:259474:+ [translate_table: standard]
Ubiq9	H.erectus.021541	12.8511	0	17101.2	ESTLHLVLR;MQIFVK;TLSDYNIQK	1;1;1	3	16	0.1579	49822;49832;49825;49830;49826;49833;49824;49834;49836;49835;49831;2470;2469;2471;52062;52063	H.erectus.012807;H.erectus.021546	[mRNA] locus=scaffold90:2145454:2145909:+ [translate_table: standard]
β2m1	H.erectus.000011	4.26787	0.00484055	10404.1	YASFTPTR	1	1	4	0.0889	21908;21909;21910;21915	-	[mRNA] locus=C19230200:55:324:- [translate_table: standard]
β2m2	H.erectus.021786	-	-	-	-	-	-	-	-	-	-	-
β2m3	H.erectus.001285	4.26787	0.00484055	129141	NSFWTVK	1	1	2	0.006	12600;12599	-	[mRNA] locus=scaffold112:1937466:1951711:+ [translate_table: standard]
β2m4	H.erectus.001287	-	-	-	-	-	-	-	-	-	-	-

## Sheet: MS.M.1_1
gene_name	Protein_ID	Protein_Qscore	Protein_FDR	Protein_Mass	PeptideSeqs	PepIsUnique	Unique_Peptide_Num	Unique_Spectra_Num	Coverage	Peptide_Query	Sameset	Description
Amyloid1	H.erectus.013808	-	-	-	-	-	-	-	-	-	-	-
Antipro2	H.erectus.009339	64.1185	0	44945.5	EAFHTDVSNVNFHQTTESADTINK;EDTFMVDENTEVPVQMMNK;EDTFMVDENTEVPVQMMNKEDGFDTYR;EFAFHLYR;ELLTEMGMTNMFDVR;FNRPFMLLITENTTDDILFMGK;GMWDSPFEAK;ITLMSLQHVPVLK;KLLVSGVVHQAALDIDEAGATAAASTGIR;LLVSGVVHQAALDIDEAGATAAASTGIR;LTKEDTFMVDENTEVPVQMMNK;NIFYSPSSVSVALAALSVGAR	1;1;1;1;1;1;1;1;1;1;1;1	12	54	0.43	27722;27721;27720;27855;27719;27718;27857;27854;27856;23080;23081;23079;31122;2211;2212;2210;2209;2208;2206;2207;15070;15043;15039;15044;15045;26950;26951;3194;3193;8485;8166;8162;8167;8486;8159;8164;8160;8161;8163;8165;8484;28851;28852;27859;27861;27860;26821;26822;26820;26817;26818;26819;20972;20971	-	[mRNA] locus=scaffold216:514556:516124:+ [translate_table: standard]
Antipro3	H.erectus.015250	77.0339	0	44679.9	AALDSTLK;ADFHVDETTK;ADFHVDETTKVEVDMMK;AGAAENIFFSPLGISTALSLMSTGAHGETHSQMFSTLGYSGQEQATVNGAYK;ASHEAVLNVDETGTEAAAVTTLEVMPMSMPMR;DLNEDMAMMLINTVYFK;EFYSAEVLK;EHVKDLNEDMAMMLINTVYFK;EMGITAAFGDTADFSGISDDVK;GEWFRPFNK;HLFEMLAHHDQEHHQQLDVSNAVAIDDGFSPSDAFMK;HWHNSVYR;IANPTAK;MDRPFLVLIVEDSTQSVLFMGK;MKDVEGFISK;QSVDVFLPK	1;1;1;1;1;1;1;1;1;1;1;1;1;1;1;1	16	101	0.651	313;3164;3163;19331;19323;19321;19312;19330;19311;19318;19325;19317;19329;19308;19326;19319;19310;19336;19332;19333;19338;19314;19320;19313;19327;19315;19337;19339;19334;19322;19316;19324;19335;19307;19328;33248;33247;31481;20062;20063;2240;2239;26400;26402;26401;26408;26606;22948;22949;22939;22940;22947;22960;22954;22935;22945;22941;22964;22955;22943;22956;22952;22953;22962;22936;22963;22937;229…	H.erectus.015249	[mRNA] locus=scaffold43:436920:438494:+ [translate_table: standard]
Antipro4	H.erectus.015249	-	-	-	-	-	-	-	-	-	-	-
Ap1	H.erectus.012638	317.658	0	299141	AFGPGLQGGVAGKPAPFTIDTK;AFGPGLQPTGVTVNK;AGDAELTIEIVSETGAK;AGETATFAVDCTR;AGSNMLMVGVHGPHAPCEEVYVK;ATEFTIDAR;DAANGVYDCEYYPLKPGK;DAGEGLLTVQILDPEGKPK;DFEIIDNHDYSYTVK;DGSCGVSYIVKEPGDYEVSIK;DGTFDIYYTAPEPGK;DGTYTVSYVPDSIGPYTITIK;DLAEDAPWK;DVFGDFLGR;EAGAGGLSIAVEGPSK;ESLGSFAGIAARPEAAELGSQAMTAQVTSPGGK;EVTTHFIVDAR;FIPQEMGPHTVNVK;FNGCHIPGSPFNVR;FNNEHIPDSPFIVPIATLSDEAR;GAGAGGLGLTVEGPCEAK;GAGSGTLNVSVK;GAGTGGLGLT…	1;1;1;1;1;1;1;1;1;1;1;1;0;1;0;1;1;1;1;1;1;1;1;1;1;1;1;1;1;1;1;1;1;1;1;1;1;1;1;1;1;1;1;1;1;1;1;1;1;1;1;1;1;1;1;1;1;1;1;1;1;1;1;0;1;1;1	64	178	0.3939	21299;21300;21298;21297;8276;8275;13116;6818;25844;25846;25843;25845;1585;20227;20230;20226;19039;19040;19038;19036;19041;16399;16400;23704;12402;23606;23607;1752;1598;7448;7451;7449;7447;30923;30925;30924;30926;5008;5007;10865;10864;10863;10986;10985;10987;10988;26696;26695;26707;26708;26697;11727;2288;10637;10639;10636;10638;15639;24180;24178;24179;8437;8436;8435;8438;10008;10007;10011;10006;10…	-	[mRNA] locus=scaffold30:241038:269802:- [translate_table: standard]
Ap2	H.erectus.018093	-	-	-	-	-	-	-	-	-	-	-
BPTI1	H.erectus.017653	-	-	-	-	-	-	-	-	-	-	-
BPTI10	H.erectus.017462	-	-	-	-	-	-	-	-	-	-	-
BPTI11	H.erectus.020260	-	-	-	-	-	-	-	-	-	-	-
BPTI12	H.erectus.002573	5.4701	0	183410	IHGHSVVSENGLVYCIGGK	1	1	1	0.0112	19754	-	[mRNA] locus=scaffold13:3322332:3343304:- [translate_table: standard]
BPTI14	H.erectus.010921	-	-	-	-	-	-	-	-	-	-	-
BPTI15	H.erectus.022226	-	-	-	-	-	-	-	-	-	-	-
BPTI17	H.erectus.015279	-	-	-	-	-	-	-	-	-	-	-
BPTI2	H.erectus.011240	-	-	-	-	-	-	-	-	-	-	-
BPTI3	H.erectus.010611	-	-	-	-	-	-	-	-	-	-	-
BPTI4	H.erectus.019118	12.7657	0	58967.3	EQGMSDDTIIIK;LPLSPVACTGEPLIWSFSSTLGECVPYK;YGGCLGNK	1;1;1	3	3	0.092	6063;30561;493	-	[mRNA] locus=scaffold67:3583569:3592311:- [translate_table: standard]
BPTI5	H.erectus.017114	-	-	-	-	-	-	-	-	-	-	-
BPTI6	H.erectus.011080	-	-	-	-	-	-	-	-	-	-	-
BPTI8	H.erectus.009428	-	-	-	-	-	-	-	-	-	-	-
BPTI9	H.erectus.015412	267.271	0	559692	DFILNLIR;DFPIIQEFIR;DHVSLVQYSTDPEANFYLNTYTTK;DVVFLIDGSSAAR;FEDAALLEFGR;GEILDIVK;HALVVSELSDLPSVQEQLSSVISR;HIQNVQFSK;IGLAQYGTDVSDVFYLNTYK;IGVLQFADYPQADMYLNTHPTK;IGVLQFADYPQADMYLNTHPTKEDVLNAVR;IIDDTTPEEIPTQGLPAAK;IIPQFPVIEEIVPSTGGEK;KDEGTPQILMVITGGPSSDDSK;KDIIFLIDGSDNTGVTGIAHIR;KDIVFLLDGSDGTR;KISLKPELAYTVETFQDLPAVEQQLIDSVK;KQEGVPQFLVVVSSGSPTDDINRPASTLK;KVAVFFVGGSVANAQAVTNAAMR;LECPLYPTELAFVLDASSDVGRP…	1;1;1;1;1;1;1;1;1;1;1;1;1;1;1;1;1;1;1;1;1;1;1;1;1;1;1;1;1;1;1;1;1;1;1;1;1;1;1;1;1;1;1;1;1;1;1;1;1;1;1;1	52	123	0.163	1437;1438;1446;1447;4816;4817;4818;28719;6071;6073;4667;4666;4669;592;26775;26776;2418;23385;23378;23379;26132;26133;26134;26138;31563;31558;31562;31557;31556;19544;20143;20144;20142;20145;23470;23473;23471;23472;23469;24252;24253;9368;9369;31503;30441;30440;30443;30442;23749;31177;6868;6870;6869;31779;4299;2482;19263;19289;19262;8255;7983;8278;8256;8001;11290;11287;11289;11288;13185;13780;13779;…	-	[mRNA] locus=scaffold433:636728:664629:- [translate_table: standard]
CcAMP1	H.erectus.000409	-	-	-	-	-	-	-	-	-	-	-
CDK-like14	H.erectus.015536	-	-	-	-	-	-	-	-	-	-	-
CDK-like15	H.erectus.002030	-	-	-	-	-	-	-	-	-	-	-
CDK-like16	H.erectus.018001	-	-	-	-	-	-	-	-	-	-	-
CDK-like19	H.erectus.005031	-	-	-	-	-	-	-	-	-	-	-
CDK-like21	H.erectus.001868	-	-	-	-	-	-	-	-	-	-	-
CDK-like22	H.erectus.006188	-	-	-	-	-	-	-	-	-	-	-
CDK-like23	H.erectus.003652	-	-	-	-	-	-	-	-	-	-	-
Chem1	H.erectus.021417	-	-	-	-	-	-	-	-	-	-	-
Chem10	H.erectus.001094	-	-	-	-	-	-	-	-	-	-	-
Chem4	H.erectus.012005	-	-	-	-	-	-	-	-	-	-	-
Chem9	H.erectus.009745	-	-	-	-	-	-	-	-	-	-	-
ERH2	H.erectus.017465	-	-	-	-	-	-	-	-	-	-	-
GAPDH	H.erectus.012085	66.2449	0	239829	AEGDKLVIDGHK;GASQNIIPASTGAAK;GFLGYTDHQVVSTDFNGDTHSSIFDAGAGIALNDHFVK;ISVFHERDPANIK;LTGMAFR;LVIDGHK;LVSWYDNEFGYSNR;RVIISAPSADAPMFVMGVNHEK;VCDLMAHMASKE;VGINGFGR;VIISAPSADAPMFVMGVNHEK;VIPELNGK;VIPELNGKLTGMAFR;VPTPNVSVVDLTVR;VVSNASCTTNCLAPLAK;WGDAGAEYVVESTGVFTTIEK;YDNSLK	1;1;1;1;0;1;1;1;1;1;1;0;0;1;1;1;1	14	107	0.0958	4885;4884;6644;32417;32445;32405;32420;32407;32422;32427;32406;32403;32440;32419;32411;32400;32418;32426;32443;32430;32438;32431;32421;32423;32399;32394;32416;32424;32433;32439;32397;32410;32395;32413;32435;32398;32401;32429;32434;32442;32441;32414;32396;32428;32432;32408;32409;32425;32436;32437;32415;32404;32412;32402;9221;238;191;14209;14163;14164;14166;14167;14210;14168;14169;24433;24434;24432…	-	[mRNA] locus=scaffold28:93746:126797:- [translate_table: standard]
Glyrichin	H.erectus.018102	-	-	-	-	-	-	-	-	-	-	-
Hemo1	H.erectus.008667	38.2907	0	34248.4	GGLLPLSELHAFTLR;IHLSPHLDLSGLSCSLMEDGQLR;KVDLSDTFFK;TIMAGVGSAVSMLDDLK;TYFAHWSDLSPSSEPVR;TYFAHWSDLSPSSEPVRK;VEEIGVQALSR	1;1;1;1;1;1;1	7	25	0.3013	11412;11410;11411;26673;26672;3664;13539;13201;13202;13199;13540;19023;19022;19021;19024;20949;20946;20947;20940;20942;20948;20943;20941;3683;3684	-	[mRNA] locus=scaffold21:3665895:3670509:- [translate_table: standard]
Hemo2	H.erectus.008666	19.0585	0	15910.5	DLSLNSAPVR;LLYVYPQTK;MDDLTGGLLTLSELHAFTLR;TYFDHWKDLSLNSAPVR	1;1;1;1	4	9	0.3217	2047;2060;2689;2688;22273;22277;22275;20070;20071	-	[mRNA] locus=scaffold21:3663020:3664043:- [translate_table: standard]
Hemo3	H.erectus.022172	-	-	-	-	-	-	-	-	-	-	-
Hemo4	H.erectus.022173	45.6966	0	16556.5	CLIVYPWTQR;FLSVVVSALGR;ILHGLDR;MGSSFNPDIQAAWQK;NMDNIKETYAELSK;SAITNIMGSLIYEDDGPK;VVWTDQER;YFGAFGNLYNAEAIK;YFGAFGNLYNAEAIKNNPR	1;1;1;1;1;1;1;1;1	9	50	0.6939	5859;2997;2996;2992;2990;2995;2991;2994;2993;336;12660;12658;12659;11997;11983;11982;11984;17713;17715;17736;17735;17712;17711;17734;17733;17716;17714;1656;12614;12615;12613;12611;12645;12616;12646;12603;12612;12617;12609;12604;12643;12642;12647;12602;12608;12606;12607;12605;12610;21740	-	[mRNA] locus=scaffold96:381829:382474:- [translate_table: standard]
Histone11	H.erectus.019109	5.4701	0	27564.3	ISGLIYEETR;LLGGVTIAQGGVLPNIQAVLLPK;TVTAMDVVYALK;VFLENVIR	0;1;0;0	1	2	0.2095	3350;23415;23416;5423;1352	-	[mRNA] locus=scaffold67:3458908:3460719:- [translate_table: standard]
Histone14	H.erectus.016015	-	-	-	-	-	-	-	-	-	-	-
Histone2	H.erectus.020810	-	-	-	-	-	-	-	-	-	-	-
Histone20	H.erectus.019085	-	-	-	-	-	-	-	-	-	-	-
Histone21	H.erectus.020889	5.4701	0	36346.2	INTSLVALVAK;ISGLIYEETR;TVTAMDVVYALK;VFLENVIR	1;0;0;0	1	2	0.122	2730;2729;3350;5423;1352	-	[mRNA] locus=scaffold8:2710422:2713448:+ [translate_table: standard]
Histone32	H.erectus.020891	-	-	-	-	-	-	-	-	-	-	-
Histone33	H.erectus.020893	-	-	-	-	-	-	-	-	-	-	-
Histone34	H.erectus.019084	-	-	-	-	-	-	-	-	-	-	-
Histone35	H.erectus.019103	-	-	-	-	-	-	-	-	-	-	-
Histone4	H.erectus.009926	-	-	-	-	-	-	-	-	-	-	-
Histone5	H.erectus.021104	-	-	-	-	-	-	-	-	-	-	-
Histone6	H.erectus.011142	-	-	-	-	-	-	-	-	-	-	-
Histone9	H.erectus.001591	-	-	-	-	-	-	-	-	-	-	-
Lectin11	H.erectus.015768	-	-	-	-	-	-	-	-	-	-	-
Lectin14	H.erectus.011567	-	-	-	-	-	-	-	-	-	-	-
Lectin15	H.erectus.016003	-	-	-	-	-	-	-	-	-	-	-
Lectin16	H.erectus.018905	-	-	-	-	-	-	-	-	-	-	-
Lectin17	H.erectus.004910	-	-	-	-	-	-	-	-	-	-	-
Lectin18	H.erectus.016983	-	-	-	-	-	-	-	-	-	-	-
Lectin19	H.erectus.012532	-	-	-	-	-	-	-	-	-	-	-
Lectin2	H.erectus.012440	-	-	-	-	-	-	-	-	-	-	-
Lectin20	H.erectus.009129	-	-	-	-	-	-	-	-	-	-	-
Lectin22	H.erectus.014253	-	-	-	-	-	-	-	-	-	-	-
Lectin24	H.erectus.013947	-	-	-	-	-	-	-	-	-	-	-
Lectin25	H.erectus.015767	-	-	-	-	-	-	-	-	-	-	-
Lectin4	H.erectus.001433	-	-	-	-	-	-	-	-	-	-	-
Lectin5	H.erectus.008813	-	-	-	-	-	-	-	-	-	-	-
Lectin9	H.erectus.000264	-	-	-	-	-	-	-	-	-	-	-
Neuropep2	H.erectus.021853	-	-	-	-	-	-	-	-	-	-	-
Neuropep6	H.erectus.006488	-	-	-	-	-	-	-	-	-	-	-
Neuropep7	H.erectus.022313	-	-	-	-	-	-	-	-	-	-	-
Neuropep8	H.erectus.011484	-	-	-	-	-	-	-	-	-	-	-
Neuropep9	H.erectus.019233	-	-	-	-	-	-	-	-	-	-	-
saposin-like	H.erectus.013976	25.7519	0	69826.9	AIFELLVQQADPK;EVVMVVMQILK;FMTDAQSEEKDNPSFVNSLIVK;MAVTYIDEILEK;QYISMYGSDVLQR	1;1;1;1;1	5	8	0.1132	8053;8052;8051;5638;5637;25984;7184;9959	-	[mRNA] locus=scaffold356:676481:688083:+ [translate_table: standard]
Throm1	H.erectus.001885	29.3555	0	70052.3	ALPTVLQQIHLPIADQSTCK;DAQVSSAPWQVMLYK;GLNYNGDIHITK;ITDNMFCAGYKPEDSER;WTSGFPHPIIR;YGFFTHVFR	1;1;1;1;1;1	6	21	0.1361	22751;22752;22750;22753;22749;13474;13478;6010;6008;6009;19844;5422;5421;5414;5426;5420;5412;5424;5418;5417;3275	-	[mRNA] locus=scaffold120:1842851:1849392:- [translate_table: standard]
Throm12	H.erectus.001970	-	-	-	-	-	-	-	-	-	-	-
Throm14	H.erectus.009177	-	-	-	-	-	-	-	-	-	-	-
Throm19	H.erectus.016614	-	-	-	-	-	-	-	-	-	-	-
Throm20	H.erectus.020726	-	-	-	-	-	-	-	-	-	-	-
Throm24	H.erectus.015157	-	-	-	-	-	-	-	-	-	-	-
Throm25	H.erectus.015181	16.4103	0	56198.3	ETPVSVHNDIALLR;VSHFLDWIK;VSPGALPWQVSLQVRPK	1;1;1	3	12	0.0783	10052;10053;10079;10080;10082;10083;2945;2944;2947;2946;16488;16487	-	[mRNA] locus=scaffold425:70401:73815:+ [translate_table: standard]
Throm29	H.erectus.009180	4.05913	0.00913838	56169.8	LGQNLPASTILQR	1	1	2	0.0259	6980;6979	-	[mRNA] locus=scaffold214:1735788:1744448:+ [translate_table: standard]
Throm3	H.erectus.012583	10.9402	0	96247.5	SSYTKPMDGLMPWMVGGEVGK;VSNYNEWIDSVR	1;1	2	2	0.0384	23397;8185	-	[mRNA] locus=scaffold3:869318:885066:+ [translate_table: standard]
Throm32	H.erectus.020746	-	-	-	-	-	-	-	-	-	-	-
Throm33	H.erectus.021923	86.1107	0	141796	CNEVISWLDR;DAGAISGLNVLR;FDDSVVQADMK;FEELNADLFR;FELTGIPPAPR;GPAVGIDLGTTYSCVGIFQHGK;IINEPTAAAIAYGLDK;IINEPTAAAIAYGLDKK;LLQDFFNGR;MDKSQIQDIVLVGGSTR;MVNHFIGEFK;MVQEAEQFKSEDEAQR;NALESLAFNLK;NQVAMNPSNTVFDAK;NTTIPTK;QTQTFTTYSDNQPGVLIQVFEGER;SINPDEAVAYGAAVQAAILAGDK;SQIQDIVLVGGSTR;STAGDTHLGGEDFDNR;TFYPEEISSMVLTK;TTPSYVAFTDTER;TVTNAVVTVPAYFNDSQR;VEIIANDQGNR;VEVEYKGEIK	1;1;1;0;0;1;0;0;1;1;1;1;1;1;0;1;1;1;0;1;0;1;0;1	16	57	0.2417	5045;5046;3411;3410;3412;4395;4397;4396;3593;3596;3594;3592;3591;3595;3600;3601;3590;3598;3602;3599;3597;23488;12100;12101;12099;12103;12102;12104;15091;15093;15088;15090;15087;15089;15094;2508;2507;2506;2505;16235;16234;3928;3944;3943;3945;17728;17727;3922;3915;3912;3914;3913;11606;11604;11603;11607;11605;11619;11618;11620;171;28441;28264;22922;22921;8064;8065;8066;12884;12883;11741;11743;11742;…	-	[mRNA] locus=scaffold93:3015461:3030419:+ [translate_table: standard]
Throm34	H.erectus.013896	-	-	-	-	-	-	-	-	-	-	-
Throm35	H.erectus.008000	22.9526	0	80582.6	AHSWPWQISLR;FVDWIDR;LVLGPNGADIALLK;VSITESGVACQR;WEFCSIPR	1;1;1;1;1	5	14	0.0711	6555;6556;6551;6553;6558;6560;6550;1022;1023;6765;6766;6767;5346;2344	-	[mRNA] locus=scaffold204:777628:784127:- [translate_table: standard]
Throm36	H.erectus.018540	-	-	-	-	-	-	-	-	-	-	-
Throm37	H.erectus.001859	-	-	-	-	-	-	-	-	-	-	-
Throm39	H.erectus.001735	-	-	-	-	-	-	-	-	-	-	-
Throm4	H.erectus.005720	-	-	-	-	-	-	-	-	-	-	-
Throm41	H.erectus.009178	43.7173	0	43324.1	DYEPMTGHSDIALLHLSR;GDDGSPLTTLYGSTHFLTGVVAWGR;GVSLNSHVLPICLPTR;GYFGVYTNVAK;IPVSTVIVHKDYEPMTGHSDIALLHLSR;ISGGNDDGTVSAGVPISPILR;MSVPIIQNSLCSER;QFWDTYER;RISGGNDDGTVSAGVPISPILR	1;1;1;1;1;1;1;1;1	9	18	0.3204	20158;20156;20157;26856;26859;14533;3895;3894;30634;19731;19728;19741;19738;19729;19730;11536;2936;22002	-	[mRNA] locus=scaffold214:1722317:1726216:+ [translate_table: standard]
Throm42	H.erectus.004588	-	-	-	-	-	-	-	-	-	-	-
Throm44	H.erectus.009984	10.9402	0	67657.7	DLGHPLGAASAGSLASGDLR;TGALSLFVPDR	1;1	2	3	0.0498	16523;3305;3304	-	[mRNA] locus=scaffold23:5722244:5727339:+ [translate_table: standard]
Throm46	H.erectus.010123	-	-	-	-	-	-	-	-	-	-	-
Throm47	H.erectus.020672	4.05913	0.00913838	70891.8	IVSFADAAVAPIDFPIAPAYAVPK	1	1	1	0.0364	25482	-	[mRNA] locus=scaffold8:254085:272962:- [translate_table: standard]
Throm48	H.erectus.016615	-	-	-	-	-	-	-	-	-	-	-
Throm49	H.erectus.000914	-	-	-	-	-	-	-	-	-	-	-
Throm50	H.erectus.022148	-	-	-	-	-	-	-	-	-	-	-
Throm51	H.erectus.009179	-	-	-	-	-	-	-	-	-	-	-
Throm6	H.erectus.021929	-	-	-	-	-	-	-	-	-	-	-
Throm63	H.erectus.009150	-	-	-	-	-	-	-	-	-	-	-
Throm7	H.erectus.010716	-	-	-	-	-	-	-	-	-	-	-
Transfe1	H.erectus.004966	129.497	0	293042	ADYELLCLDNTR;APIDDYK;ASAEEKYYGYAGAFR;AVVDILLK;CGLVPAMVEQYDEAK;CLVEDAGDVAFIK;CSQSGVSASSYYAVAVVK;DGSDSNFR;FFSSGCAPGSPPDSPFCSQCVGSGK;GSGVTWDNLR;KAVVDILLK;KGGAFGLR;LHPIIAEDYGAGSESCYYAVAVVK;LPANTNSFLYLGASYLGIVR;MFESAPDKNLLFK;NADAMAVDGGEVYTAGK;QTGDCDFSK;RSDSLGCIAAIHEGIADAITLDGGDIYTAGLENYK;SAGWNIPIGTLVK;SCHTGFGR;SDSLGCIAAIHEGIADAITLDGGDIYTAGLENYK;SFLGPDYVDAMISLR;SHNEPYYDYGGAFQCLVEGAGDVAFVK;SNAITWCAVSK;T…	1;1;1;1;1;1;1;1;1;1;1;1;1;1;1;1;1;1;1;1;1;1;1;1;1;1;1;1	28	109	0.1457	8196;8223;8195;8194;8224;329;12687;507;506;505;13217;13219;13215;13220;13218;13216;7320;7319;7318;16504;16508;16503;16506;16501;16507;16505;16500;16509;16499;16497;641;26962;26961;26963;2478;1410;1409;1408;1411;267;26879;26891;26882;26877;26885;26876;26888;26890;26880;26881;26886;26878;26884;26892;26889;26887;26883;21899;21900;21897;21879;21898;9491;9470;9513;9474;9514;9472;9473;9489;9512;12330;1…	-	[mRNA] locus=scaffold165:614873:653794:+ [translate_table: standard]
Transfe2	H.erectus.016011	-	-	-	-	-	-	-	-	-	-	-
Transfe3	H.erectus.013362	-	-	-	-	-	-	-	-	-	-	-
Ubiq1	H.erectus.012807	-	-	-	-	-	-	-	-	-	-	-
Ubiq13	H.erectus.014790	-	-	-	-	-	-	-	-	-	-	-
Ubiq14	H.erectus.019045	-	-	-	-	-	-	-	-	-	-	-
Ubiq15	H.erectus.001337	5.4701	0	40186.2	QAIQQNPAMLPALLQQLGR	1	1	2	0.0529	20734;20733	-	[mRNA] locus=scaffold113:191090:197249:+ [translate_table: standard]
Ubiq16	H.erectus.017749	-	-	-	-	-	-	-	-	-	-	-
Ubiq18	H.erectus.000938	-	-	-	-	-	-	-	-	-	-	-
Ubiq19	H.erectus.010323	-	-	-	-	-	-	-	-	-	-	-
Ubiq21	H.erectus.009321	-	-	-	-	-	-	-	-	-	-	-
Ubiq9	H.erectus.021541	9.52923	0	17101.2	ESTLHLVLR;TITLEVEPSDTIENVK	1;1	2	2	0.1645	2024;15079	H.erectus.021549;H.erectus.021546	[mRNA] locus=scaffold90:2145454:2145909:+ [translate_table: standard]
β2m1	H.erectus.000011	-	-	-	-	-	-	-	-	-	-	-
β2m2	H.erectus.021786	-	-	-	-	-	-	-	-	-	-	-
β2m3	H.erectus.001285	-	-	-	-	-	-	-	-	-	-	-
β2m4	H.erectus.001287	-	-	-	-	-	-	-	-	-	-	-

## Sheet: MS.M.1_2
gene_name	Protein_ID	Protein_Qscore	Protein_FDR	Protein_Mass	PeptideSeqs	PepIsUnique	Unique_Peptide_Num	Unique_Spectra_Num	Coverage	Peptide_Query	Sameset	Description
Amyloid1	H.erectus.013808	-	-	-	-	-	-	-	-	-	-	-
Antipro2	H.erectus.009339	82.3993	0	44945.5	ADLSGISEGK;EAFHTDVSNVNFHQTTESADTINK;EDGFDTYR;EDTFMVDENTEVPVQMMNK;EDTFMVDENTEVPVQMMNKEDGFDTYR;EFAFHLYR;ELLTEMGMTNMFDVR;FNRPFMLLITENTTDDILFMGK;GMWDSPFEAK;ITLMSLQHVPVLK;KLLVSGVVHQAALDIDEAGATAAASTGIR;LLVSGVVHQAALDIDEAGATAAASTGIR;LTKEDTFMVDENTEVPVQMMNK;NIFYSPSSVSVALAALSVGAR;TEYSLK;TYDIFVPK	1;1;1;1;1;1;1;1;1;1;1;1;1;1;1;1	16	68	0.49	1342;27527;27525;27522;27528;27524;27523;27526;27650;27520;27521;1507;22625;22623;22621;22633;22624;31024;2309;2308;2307;2306;2310;2303;2305;2304;14852;14834;14831;14823;14835;14830;14817;14828;26718;26719;3311;3309;8085;8089;8086;8087;8093;8091;8090;8088;8391;8392;8092;28784;28785;27660;27661;27662;26601;26596;26599;26600;26597;26594;26595;26598;20476;20477;20478;86;1377;1376	-	[mRNA] locus=scaffold216:514556:516124:+ [translate_table: standard]
Antipro3	H.erectus.015250	77.7472	0	44679.9	AALDSTLK;ADFHVDETTK;ADFHVDETTKVEVDMMK;AGAAENIFFSPLGISTALSLMSTGAHGETHSQMFSTLGYSGQEQATVNGAYK;DLNEDMAMMLINTVYFK;EFYSAEVLK;EHVKDLNEDMAMMLINTVYFK;EMGITAAFGDTADFSGISDDVK;HLFEMLAHHDQEHHQQLDVSNAVAIDDGFSPSDAFMK;HWHNSVYR;IANPTAK;MDRPFLVLIVEDSTQSVLFMGK;MKDVEGFISK;QSVDVFLPK;VEVDMMK	1;1;1;1;1;1;1;1;1;1;1;1;1;1;1	15	166	0.5495	387;3271;3270;3269;18851;18865;18882;18871;18840;18857;18860;18863;18834;18852;18879;18868;18892;18838;18883;18890;18848;18893;18888;18862;18877;18891;18874;18836;18835;18843;18861;18856;18837;18875;18847;18880;18839;18884;18842;18887;18866;18858;18873;18889;18881;18845;18878;18885;18853;18869;18859;18844;18876;18850;18846;18854;18864;18841;18855;18894;18849;18867;33372;33371;19617;19613;19611;19…	H.erectus.015249	[mRNA] locus=scaffold43:436920:438494:+ [translate_table: standard]
Antipro4	H.erectus.015249	-	-	-	-	-	-	-	-	-	-	-
Ap1	H.erectus.012638	302.634	0	299141	AFGPGLQGGVAGKPAPFTIDTK;AFGPGLQPTGVTVNK;AGETATFAVDCTR;AGSNMLMVGVHGPHAPCEEVYVK;ATEFTIDAR;AYGPGIEPR;DAANGVYDCEYYPLKPGK;DAGEGLLTVQILDPEGKPK;DFEIIDNHDYSYTVK;DGSCSVEYVPFTPGDYDVNINYGGHPIPGSPFK;DGTYTVSYVPDSIGPYTITIK;DLAEDAPWK;EAGAGGLSIAVEGPSK;ESLGSFAGIAARPEAAELGSQAMTAQVTSPGGK;EVTTHFIVDAR;FNGCHIPGSPFNVR;FNNEHIPDSPFIVPIATLSDEAR;GAGAGGLGLTVEGPCEAK;GAGSGTLNVSVK;GAGTGGLGLTIEGASEAK;GQHVPGSPFQFTVGPMGEGGPHK;GVAA…	1;1;1;1;1;1;1;1;1;1;1;0;0;1;1;1;1;1;1;1;1;1;1;1;1;0;1;1;1;1;1;1;1;1;1;1;1;1;1;1;1;1;1;1;1;1;1;1;1;1;1;1;1;1;0;1;1;1;1	55	141	0.3418	20831;20834;20833;20832;8185;6735;25553;25555;25554;1680;1179;19770;18610;18608;18611;18609;18607;16014;16015;31873;23157;1834;1833;7409;7408;30883;30882;5006;5005;10843;10841;10839;10842;26452;26451;26464;26465;11613;2388;2389;10492;10493;23716;23717;8356;8359;8358;8357;9840;9843;9842;9841;18831;18832;18833;18922;7828;7827;7829;12065;12066;12064;12068;12069;12063;12067;5272;5269;5271;5267;5268;5…	-	[mRNA] locus=scaffold30:241038:269802:- [translate_table: standard]
Ap2	H.erectus.018093	-	-	-	-	-	-	-	-	-	-	-
BPTI1	H.erectus.017653	-	-	-	-	-	-	-	-	-	-	-
BPTI10	H.erectus.017462	24.8109	0	117800	AIISYIPAENAVQCR;LAHGYNQMFTIPAGATSISIR;NLQGDYYLNGNWLLESTR;VVEDAYCAQYSQAPTDQQK;YFFNVLTNK	1;1;1;1;1	5	9	0.0745	13101;22524;22526;22525;21256;21723;3060;3061;3059	-	[mRNA] locus=scaffold58:1612492:1625853:- [translate_table: standard]
BPTI11	H.erectus.020260	-	-	-	-	-	-	-	-	-	-	-
BPTI12	H.erectus.002573	-	-	-	-	-	-	-	-	-	-	-
BPTI14	H.erectus.010921	-	-	-	-	-	-	-	-	-	-	-
BPTI15	H.erectus.022226	-	-	-	-	-	-	-	-	-	-	-
BPTI17	H.erectus.015279	-	-	-	-	-	-	-	-	-	-	-
BPTI2	H.erectus.011240	-	-	-	-	-	-	-	-	-	-	-
BPTI3	H.erectus.010611	-	-	-	-	-	-	-	-	-	-	-
BPTI4	H.erectus.019118	14.5547	0	58967.3	EQGMSDDTIIIK;LPLSPVACTGEPLIWSFSSTLGECVPYK;YGGCLGNK	1;1;1	3	3	0.092	5998;30524;600	-	[mRNA] locus=scaffold67:3583569:3592311:- [translate_table: standard]
BPTI5	H.erectus.017114	-	-	-	-	-	-	-	-	-	-	-
BPTI6	H.erectus.011080	-	-	-	-	-	-	-	-	-	-	-
BPTI8	H.erectus.009428	-	-	-	-	-	-	-	-	-	-	-
BPTI9	H.erectus.015412	390.612	0	559692	DFILNLIR;DFPIIQEFIR;DFVQSVVETLSLDDDKDR;DHVSLVQYSTDPEANFYLNTYTTK;DIIFLIDGSDNTGVTGIAHIR;DIVFLLDGSDGTR;DIVFVIDGSDGIGR;DVVFLIDGSSAAR;FEDAALLEFGR;HALVVSELSDLPSVQEQLSSVISR;HIQNVQFSK;HVEGLQTLQTNK;IEDGVPQFLIVVTGGSSTDDVTTPADQLK;IGLAQYGTDVSDVFYLNTYK;IGVLQFADYPQADMYLNTHPTK;IGVLQFADYPQADMYLNTHPTKEDVLNAVR;IIDDTTPEEIPTQGLPAAK;IIPQFPVIEEIVPSTGGEK;IIPQFPVIEEIVPSTGGEKR;ISLKPELAYTVETFQDLPAVEQQLIDSVK;KADIVFLVDGSINL…	1;1;1;1;1;1;1;1;1;1;1;1;1;1;1;1;1;1;1;1;1;1;1;1;1;1;1;1;1;1;1;1;1;1;1;1;1;1;1;1;1;1;1;1;1;1;1;1;1;1;1;1;1;1;1;1;1;1;1;1;1;1;1;1;1;1;1;1;1;1;1	71	245	0.1972	1522;1521;1532;1533;1530;4843;4842;4844;20097;28632;28633;22164;22165;22163;22162;22166;22161;22168;22169;6856;7819;7817;7822;7816;7824;7818;7820;7821;6009;6012;6008;6014;6010;6015;6016;6011;4701;4697;4700;4699;4698;4696;26537;26536;2514;6268;30149;22928;22933;22926;22927;22934;25849;25861;25848;25850;25851;25860;25862;25852;31490;31488;31485;31483;31484;31487;31482;31493;31491;31486;31489;31494;…	-	[mRNA] locus=scaffold433:636728:664629:- [translate_table: standard]
CcAMP1	H.erectus.000409	-	-	-	-	-	-	-	-	-	-	-
CDK-like14	H.erectus.015536	-	-	-	-	-	-	-	-	-	-	-
CDK-like15	H.erectus.002030	-	-	-	-	-	-	-	-	-	-	-
CDK-like16	H.erectus.018001	-	-	-	-	-	-	-	-	-	-	-
CDK-like19	H.erectus.005031	-	-	-	-	-	-	-	-	-	-	-
CDK-like21	H.erectus.001868	-	-	-	-	-	-	-	-	-	-	-
CDK-like22	H.erectus.006188	-	-	-	-	-	-	-	-	-	-	-
CDK-like23	H.erectus.003652	-	-	-	-	-	-	-	-	-	-	-
Chem1	H.erectus.021417	-	-	-	-	-	-	-	-	-	-	-
Chem10	H.erectus.001094	-	-	-	-	-	-	-	-	-	-	-
Chem4	H.erectus.012005	-	-	-	-	-	-	-	-	-	-	-
Chem9	H.erectus.009745	-	-	-	-	-	-	-	-	-	-	-
ERH2	H.erectus.017465	-	-	-	-	-	-	-	-	-	-	-
GAPDH	H.erectus.012085	80.7187	0	239829	AEGDKLVIDGHK;GASQNIIPASTGAAK;GFLGYTDHQVVSTDFNGDTHSSIFDAGAGIALNDHFVK;ISVFHER;ISVFHERDPANIK;LEKPAKYDDIK;LTGMAFR;LVIDGHK;LVSWYDNEFGYSNR;RVIISAPSADAPMFVMGVNHEK;VCDLMAHMASKE;VGINGFGR;VIISAPSADAPMFVMGVNHEK;VIISAPSADAPMFVMGVNHEKYDNSLK;VIPELNGK;VIPELNGKLTGMAFR;VPTPNVSVVDLTVR;VVSNASCTTNCLAPLAK;WGDAGAEYVVESTGVFTTIEK	1;1;1;1;1;1;0;1;1;1;1;1;1;1;0;0;1;1;1	16	160	0.1009	4904;4903;6561;32362;32351;32301;32314;32361;32315;32346;32310;32306;32303;32318;32341;32316;32312;32291;32304;32363;32331;32293;32321;32313;32297;32353;32349;32305;32327;32344;32330;32302;32342;32337;32360;32336;32309;32359;32329;32335;32350;32358;32355;32334;32354;32352;32307;32295;32322;32324;32343;32298;32345;32340;32338;32299;32326;32300;32311;32319;32328;32286;32294;32296;32290;32339;32332;…	-	[mRNA] locus=scaffold28:93746:126797:- [translate_table: standard]
Glyrichin	H.erectus.018102	-	-	-	-	-	-	-	-	-	-	-
Hemo1	H.erectus.008667	28.1715	0	34248.4	GGLLPLSELHAFTLR;TIMAGVGSAVSMLDDLK;TYFAHWSDLSPSSEPVR;TYFAHWSDLSPSSEPVRK;VEEIGVQALSR	1;1;1;1;1	5	20	0.1955	11272;11270;11273;13484;13486;13485;18594;18592;18590;18593;18591;20455;20457;20452;20456;20459;20458;3800;3797;3802	-	[mRNA] locus=scaffold21:3665895:3670509:- [translate_table: standard]
Hemo2	H.erectus.008666	9.7962	0	15910.5	DLSLNSAPVR;MDDLTGGLLTLSELHAFTLR	1;1	2	4	0.2098	2164;21824;21823;21826	-	[mRNA] locus=scaffold21:3663020:3664043:- [translate_table: standard]
Hemo3	H.erectus.022172	-	-	-	-	-	-	-	-	-	-	-
Hemo4	H.erectus.022173	39.5146	0	16556.5	FLSVVVSALGR;ILHGLDR;MGSSFNPDIQAAWQK;NMDNIK;NMDNIKETYAELSK;SAITNIMGSLIYEDDGPK;VVWTDQER;YFGAFGNLYNAEAIK	1;1;1;1;1;1;1;1	8	40	0.5986	3081;3084;3082;3085;3080;3083;3079;415;12616;12617;78;11914;11912;11911;11913;11910;11915;11923;17301;17283;17300;17287;17285;17286;17282;17299;17284;1747;12552;12551;12593;12557;12596;12595;12558;12594;12556;12555;12554;12560	-	[mRNA] locus=scaffold96:381829:382474:- [translate_table: standard]
Histone11	H.erectus.019109	-	-	-	-	-	-	-	-	-	-	-
Histone14	H.erectus.016015	-	-	-	-	-	-	-	-	-	-	-
Histone2	H.erectus.020810	-	-	-	-	-	-	-	-	-	-	-
Histone20	H.erectus.019085	-	-	-	-	-	-	-	-	-	-	-
Histone21	H.erectus.020889	31.4866	0	36346.2	GVLSQTTGIGASGSFK;INTSLVALVAK;ISGLIYEETR;KTVTAMDVVYALK;TVTAMDVVYALK;VFLENVIR	1;1;1;1;1;1	6	8	0.1726	8728;8727;2840;2839;3475;7361;5393;1432	-	[mRNA] locus=scaffold8:2710422:2713448:+ [translate_table: standard]
Histone32	H.erectus.020891	-	-	-	-	-	-	-	-	-	-	-
Histone33	H.erectus.020893	5.6343	0.00131062	28406	AMSIMNSFVTDIFER	1	1	2	0.0575	14340;14326	H.erectus.020891	[mRNA] locus=scaffold8:2722634:2724622:- [translate_table: standard]
Histone34	H.erectus.019084	-	-	-	-	-	-	-	-	-	-	-
Histone35	H.erectus.019103	11.2686	0	19003.6	AMSIMNSFVNDIFER;LLGGVTIAQGGVLPNIQAVLLPK	1;1	2	3	0.2184	14601;22953;22952	-	[mRNA] locus=scaffold67:3447537:3449286:- [translate_table: standard]
Histone4	H.erectus.009926	-	-	-	-	-	-	-	-	-	-	-
Histone5	H.erectus.021104	-	-	-	-	-	-	-	-	-	-	-
Histone6	H.erectus.011142	-	-	-	-	-	-	-	-	-	-	-
Histone9	H.erectus.001591	-	-	-	-	-	-	-	-	-	-	-
Lectin11	H.erectus.015768	-	-	-	-	-	-	-	-	-	-	-
Lectin14	H.erectus.011567	69.3054	0	170929	AITTRYTLTFEK;DNCAGNLLHLPGVR;GGMDVCNAGWLGDR;GQDYEWIGLNDKEVQNEFR;HGGVDILTKPISPPFTDAAMGPTGVVFHYRPITGR;LATTGELYLAWK;SIGAVIASPLQLQAAFEK;TTIDTVSETIFDK;VFYSMSVEK;VSIPSAVPLRPLLGGK;VTMVNYPLVSTDASLEITELR;YDVFCYVER;YPINIPRPQCGGGLLGVR	1;1;1;1;1;1;1;1;1;1;1;1;1	13	35	0.1299	7472;7471;9252;9253;9254;8656;8657;23656;23669;32011;32012;32010;32014;32013;32009;6228;6227;15805;15806;15807;7929;7931;2381;10885;10883;10884;10882;23758;23759;4371;18369;18367;18366;18368;18365	-	[mRNA] locus=scaffold260:729628:746572:+ [translate_table: standard]
Lectin15	H.erectus.016003	-	-	-	-	-	-	-	-	-	-	-
Lectin16	H.erectus.018905	-	-	-	-	-	-	-	-	-	-	-
Lectin17	H.erectus.004910	-	-	-	-	-	-	-	-	-	-	-
Lectin18	H.erectus.016983	-	-	-	-	-	-	-	-	-	-	-
Lectin19	H.erectus.012532	-	-	-	-	-	-	-	-	-	-	-
Lectin2	H.erectus.012440	-	-	-	-	-	-	-	-	-	-	-
Lectin20	H.erectus.009129	-	-	-	-	-	-	-	-	-	-	-
Lectin22	H.erectus.014253	-	-	-	-	-	-	-	-	-	-	-
Lectin24	H.erectus.013947	-	-	-	-	-	-	-	-	-	-	-
Lectin25	H.erectus.015767	-	-	-	-	-	-	-	-	-	-	-
Lectin4	H.erectus.001433	-	-	-	-	-	-	-	-	-	-	-
Lectin5	H.erectus.008813	-	-	-	-	-	-	-	-	-	-	-
Lectin9	H.erectus.000264	-	-	-	-	-	-	-	-	-	-	-
Neuropep2	H.erectus.021853	-	-	-	-	-	-	-	-	-	-	-
Neuropep6	H.erectus.006488	-	-	-	-	-	-	-	-	-	-	-
Neuropep7	H.erectus.022313	-	-	-	-	-	-	-	-	-	-	-
Neuropep8	H.erectus.011484	-	-	-	-	-	-	-	-	-	-	-
Neuropep9	H.erectus.019233	-	-	-	-	-	-	-	-	-	-	-
saposin-like	H.erectus.013976	15.8615	0	69826.9	AIFELLVQQADPK;EVVMVVMQILK;MAVTYIDEILEK	1;1;1	3	4	0.0574	7970;7969;5041;7121	-	[mRNA] locus=scaffold356:676481:688083:+ [translate_table: standard]
Throm1	H.erectus.001885	28.1715	0	70052.3	ALPTVLQQIHLPIADQSTCK;DAQVSSAPWQVMLYK;ITDNMFCAGYKPEDSER;WTSGFPHPIIR;YGFFTHVFR	1;1;1;1;1	5	13	0.1167	22289;22285;22286;22288;22287;13430;13428;19396;19397;5392;3395;3393;3394	-	[mRNA] locus=scaffold120:1842851:1849392:- [translate_table: standard]
Throm12	H.erectus.001970	-	-	-	-	-	-	-	-	-	-	-
Throm14	H.erectus.009177	-	-	-	-	-	-	-	-	-	-	-
Throm19	H.erectus.016614	-	-	-	-	-	-	-	-	-	-	-
Throm20	H.erectus.020726	-	-	-	-	-	-	-	-	-	-	-
Throm24	H.erectus.015157	-	-	-	-	-	-	-	-	-	-	-
Throm25	H.erectus.015181	16.9029	0	56198.3	ETPVSVHNDIALLR;VSHFLDWIK;VSPGALPWQVSLQVRPK	1;1;1	3	17	0.0783	9878;9880;9903;9904;9879;9902;3041;3039;3040;3042;16103;16098;16101;16099;16102;16104;16100	-	[mRNA] locus=scaffold425:70401:73815:+ [translate_table: standard]
Throm29	H.erectus.009180	10.2272	0	56169.8	LGEFDLLADDGNEATYYLETALTHK;LGQNLPASTILQR	1;1	2	2	0.0758	28555;6887	-	[mRNA] locus=scaffold214:1735788:1744448:+ [translate_table: standard]
Throm3	H.erectus.012583	5.6343	0.00131062	96247.5	VSNYNEWIDSVR	1	1	1	0.014	8114	-	[mRNA] locus=scaffold3:869318:885066:+ [translate_table: standard]
Throm32	H.erectus.020746	-	-	-	-	-	-	-	-	-	-	-
Throm33	H.erectus.021923	75.9106	0	141796	CNEVISWLDR;DAGAISGLNVLR;FEELNADLFR;FELTGIPPAPR;GPAVGIDLGTTYSCVGIFQHGK;IINEPTAAAIAYGLDK;IINEPTAAAIAYGLDKK;LLQDFFNGR;LLQDFFNGRELNK;MDKSQIQDIVLVGGSTR;MVQEAEQFKSEDEAQR;NALESLAFNLK;NQVAMNPSNTVFDAK;SINPDEAVAYGAAVQAAILAGDK;SQIQDIVLVGGSTR;TFYPEEISSMVLTK;TVTNAVVTVPAYFNDSQR;VEIIANDQGNR;VEVEYKGEIK	1;1;0;0;1;0;0;1;1;1;1;1;1;1;1;1;1;0;1	14	34	0.1811	5062;5063;3539;3537;3538;4428;4430;4429;4431;3715;3716;3717;3713;3714;23032;23030;12028;12029;14870;14867;14868;2602;2601;2600;10668;15868;17297;17296;4002;4001;4007;11507;11501;11503;22441;22440;7981;7980;11624;11630;11628;18625;18637;18626;4086;3665;3667;3664;3666	-	[mRNA] locus=scaffold93:3015461:3030419:+ [translate_table: standard]
Throm34	H.erectus.013896	-	-	-	-	-	-	-	-	-	-	-
Throm35	H.erectus.008000	23.3914	0	80582.6	AHSWPWQISLR;FVDWIDR;LVLGPNGADIALLK;VSITESGVACQR;WEFCSIPR	1;1;1;1;1	5	13	0.0711	6472;6468;6473;6471;1097;1098;6682;6680;6681;6683;5330;5329;2435	-	[mRNA] locus=scaffold204:777628:784127:- [translate_table: standard]
Throm36	H.erectus.018540	-	-	-	-	-	-	-	-	-	-	-
Throm37	H.erectus.001859	-	-	-	-	-	-	-	-	-	-	-
Throm39	H.erectus.001735	-	-	-	-	-	-	-	-	-	-	-
Throm4	H.erectus.005720	-	-	-	-	-	-	-	-	-	-	-
Throm41	H.erectus.009178	47.3191	0	43324.1	DYEPMTGHSDIALLHLSR;GDDGSPLTTLYGSTHFLTGVVAWGR;GVSLNSHVLPICLPTR;GYFGVYTNVAK;IPVSTVIVHKDYEPMTGHSDIALLHLSR;ISGGNDDGTVSAGVPISPILR;MSVPIIQNSLCSER;QFWDTYER;RISGGNDDGTVSAGVPISPILR	1;1;1;1;1;1;1;1;1	9	26	0.3204	19699;19698;19701;26639;26637;26636;14385;3985;3987;3986;3984;30587;30586;19307;19305;19306;19308;19314;19312;11469;11422;11421;3029;3028;21533;21534	-	[mRNA] locus=scaffold214:1722317:1726216:+ [translate_table: standard]
Throm42	H.erectus.004588	-	-	-	-	-	-	-	-	-	-	-
Throm44	H.erectus.009984	15.8615	0	67657.7	DLGHPLGAASAGSLASGDLR;GFETSLAECVIHDGVR;TGALSLFVPDR	1;1;1	3	4	0.0754	16148;14910;3423;3425	-	[mRNA] locus=scaffold23:5722244:5727339:+ [translate_table: standard]
Throm46	H.erectus.010123	-	-	-	-	-	-	-	-	-	-	-
Throm47	H.erectus.020672	4.59291	0.00494438	70891.8	IVSFADAAVAPIDFPIAPAYAVPK	1	1	1	0.0364	25132	-	[mRNA] locus=scaffold8:254085:272962:- [translate_table: standard]
Throm48	H.erectus.016615	-	-	-	-	-	-	-	-	-	-	-
Throm49	H.erectus.000914	-	-	-	-	-	-	-	-	-	-	-
Throm50	H.erectus.022148	-	-	-	-	-	-	-	-	-	-	-
Throm51	H.erectus.009179	-	-	-	-	-	-	-	-	-	-	-
Throm6	H.erectus.021929	-	-	-	-	-	-	-	-	-	-	-
Throm63	H.erectus.009150	-	-	-	-	-	-	-	-	-	-	-
Throm7	H.erectus.010716	-	-	-	-	-	-	-	-	-	-	-
Transfe1	H.erectus.004966	151.025	0	293042	ADYELLCLDNTR;APIDDYK;AVVDILLK;CGLVPAMVEQYDEAK;CLVEDAGDVAFIK;CSQSGVSASSYYAVAVVK;DGSDSNFR;DPVPVSDFESCHLALTPAHAVVTRPESR;FFSSGCAPGSPPDSPFCSQCVGSGK;HLTVPDNMK;KAVVDILLK;KGGAFGLR;LHPIIAEDYGAGSESCYYAVAVVK;LIMSKNADAMAVDGGEVYTAGK;LPANTNSFLYLGASYLGIVR;MFESAPDK;MFESAPDKNLLFK;NADAMAVDGGEVYTAGK;QTGDCDFSK;RSDSLGCIAAIHEGIADAITLDGGDIYTAGLENYK;SAGWNIPIGTLVK;SAGWNIPIGTLVKLDVLK;SDSLGCIAAIHEGIADAITLDGGDIYTAGLENYK;SFL…	1;1;1;1;1;1;1;1;1;1;1;1;1;1;1;1;1;1;1;1;1;1;1;1;1;1;0;1;1;1	29	110	0.151	8148;8120;8118;404;620;621;619;13165;13166;13159;13158;13163;13164;13160;13162;13161;7264;7263;16127;16128;16124;16131;16130;16123;16121;16126;16122;16132;16125;16129;16120;764;30463;26735;26736;26733;26734;1975;1487;1485;1486;323;26670;26668;26673;26677;26676;26674;26679;26669;26672;26675;26671;26678;22419;21428;21427;21429;21413;21426;21414;21412;950;9381;9378;9377;9376;9410;9411;9408;9375;9380…	-	[mRNA] locus=scaffold165:614873:653794:+ [translate_table: standard]
Transfe2	H.erectus.016011	5.6343	0.00131062	73631.7	MFESAPERNLLFK;TAGWNIPMGK	1;0	1	3	0.0336	10373;10318;10319;2182	-	[mRNA] locus=scaffold47:1360177:1364912:- [translate_table: standard]
Transfe3	H.erectus.013362	-	-	-	-	-	-	-	-	-	-	-
Ubiq1	H.erectus.012807	-	-	-	-	-	-	-	-	-	-	-
Ubiq13	H.erectus.014790	-	-	-	-	-	-	-	-	-	-	-
Ubiq14	H.erectus.019045	-	-	-	-	-	-	-	-	-	-	-
Ubiq15	H.erectus.001337	10.2272	0	40186.2	NFVVVMVSK;QAIQQNPAMLPALLQQLGR	1;1	2	4	0.078	1675;1674;20258;20257	-	[mRNA] locus=scaffold113:191090:197249:+ [translate_table: standard]
Ubiq16	H.erectus.017749	-	-	-	-	-	-	-	-	-	-	-
Ubiq18	H.erectus.000938	-	-	-	-	-	-	-	-	-	-	-
Ubiq19	H.erectus.010323	-	-	-	-	-	-	-	-	-	-	-
Ubiq21	H.erectus.009321	-	-	-	-	-	-	-	-	-	-	-
Ubiq9	H.erectus.021541	5.6343	0.00131062	17101.2	TITLEVEPSDTIENVK	1	1	1	0.1053	14856	H.erectus.021549;H.erectus.021546	[mRNA] locus=scaffold90:2145454:2145909:+ [translate_table: standard]
β2m1	H.erectus.000011	-	-	-	-	-	-	-	-	-	-	-
β2m2	H.erectus.021786	-	-	-	-	-	-	-	-	-	-	-
β2m3	H.erectus.001285	-	-	-	-	-	-	-	-	-	-	-
β2m4	H.erectus.001287	-	-	-	-	-	-	-	-	-	-	-

[truncated: 1 more sheets: DIA_F&DIA_M]
